# Supplementary material for: Structure and spectroscopic properties of N,S-coordinating 2-methyl­sulfanyl-N-[(1H-pyrrol-2-yl)methyl­idene]aniline methanol monosolvate
Source: Acta Crystallogr E Crystallogr Commun. 2015 Sep 12;71(Pt 10):1136–9. doi: 10.1107/S205698901501590X (PMC4647435; doi:10.1107/S205698901501590X)
Supplement: Supplementary file 1 [file e-71-01136-sup1.cif]

##############################################################################
#                                                                            #
# This CIF contains the data in a paper accepted for publication in          #
# Acta Crystallographica Section E. It conforms to the requirements of       #
# Notes for Authors for Acta Crystallographica Section E, and has been       #
# peer reviewed under the auspices of the IUCr Commission on Journals.       #
#                                                                            #
# Full details of the Crystallographic Information File format               #
# are given in the paper "The Crystallographic Information File (CIF):       #
# a New Standard Archive File for Crystallography" by S. R. Hall, F. H.      #
# Allen and I. D. Brown [Acta Cryst. (1991), A47, 655-685].                  #
#                                                                            #
# The current version of the core CIF dictionary is obtainable from          #
# ftp://ftp.iucr.org/pub/cif_core.dic.                                       #
#                                                                            #
# Software is freely available for graphical display of the structure(s)     #
# in this CIF. For information consult the CIF software page                 #
# http://www.iucr.org/resources/cif/software.                                #
#                                                                            #
# This file may be used for bona fide research purposes within the           #
# scientific community so long as proper attribution is given to the journal # 
# article from which it was obtained.                                        #
#                                                                            #
##############################################################################
data_I
_audit_creation_method     'SHELXL-2014/7'
_database_code_depnum_ccdc_archive     'CCDC 1417853'
_chemical_name_systematic
;
2-Methylsulfanyl-<i>N</i>-[(1<i>H</i>-pyrrol-2-yl)methylidene]aniline
methanol monosolvate
;
_chemical_name_common     ?
_chemical_formula_moiety     'C12 H12 N2 S, C H4 O'
_chemical_formula_sum     'C13 H16 N2 O S'
_chemical_formula_iupac     'C12 H12 N2 S, C H4 O'
_chemical_formula_weight     248.34
_chemical_melting_point     ?
_shelx_space_group_comment
;
The symmetry employed for this shelxl refinement is uniquely defined
by the following loop, which should always be used as a source of
symmetry information in preference to the above space-group names.
They are only intended as comments.
;
_space_group_crystal_system     monoclinic
_space_group_name_H-M_alt     'P 21/c'
_space_group_name_Hall     '-P 2ybc'
loop_
    _space_group_symop_operation_xyz
    'x, y, z'
    '-x, y+1/2, -z+1/2'
    '-x, -y, -z'
    'x, -y-1/2, z-1/2'
_cell_length_a     7.5959(4)
_cell_length_b     7.0062(4)
_cell_length_c     24.4986(14)
_cell_angle_alpha     90
_cell_angle_beta     98.4543(7)
_cell_angle_gamma     90
_cell_volume     1289.61(12)
_cell_formula_units_Z     4
_cell_measurement_reflns_used     5994
_cell_measurement_theta_min     2.71
_cell_measurement_theta_max     27.87
_cell_measurement_temperature     193(2)
_exptl_crystal_description     fragment
_exptl_crystal_colour     colourless
_exptl_crystal_size_max     0.244
_exptl_crystal_size_mid     0.195
_exptl_crystal_size_min     0.148
_exptl_crystal_density_diffrn     1.279
_exptl_crystal_density_meas     ?
_exptl_crystal_density_method     ?
_exptl_crystal_F_000     528
_exptl_absorpt_coefficient_mu     0.237
_exptl_absorpt_correction_type     integration
_exptl_absorpt_process_details
;
(SADABS; Bruker, 2013)
;
_shelx_estimated_absorpt_T_min     0.945
_shelx_estimated_absorpt_T_max     0.966
_exptl_absorpt_correction_T_min     0.9349
_exptl_absorpt_correction_T_max     1.0000
_diffrn_ambient_temperature     193(2)
_diffrn_radiation_type     MoK\a
_diffrn_radiation_wavelength     0.71073
_diffrn_measurement_device_type     'Bruker APEXII CCD'
_diffrn_measurement_method     '\w scans'
_diffrn_detector_area_resol_mean     ?
_diffrn_reflns_number     10802
_diffrn_reflns_av_R_equivalents     0.0253
_diffrn_reflns_theta_min     1.681
_diffrn_reflns_theta_max     28.112
_diffrn_reflns_theta_full     25.242
_diffrn_measured_fraction_theta_max     0.970
_diffrn_measured_fraction_theta_full     1.000
_diffrn_reflns_limit_h_min     -9
_diffrn_reflns_limit_h_max     9
_diffrn_reflns_limit_k_min     -9
_diffrn_reflns_limit_k_max     9
_diffrn_reflns_limit_l_min     -31
_diffrn_reflns_limit_l_max     32
_refine_special_details     ?
_reflns_number_total     3055
_reflns_number_gt     2579
_reflns_threshold_expression     'I > 2\s(I)'
_refine_ls_structure_factor_coef     Fsqd
_refine_ls_matrix_type     full
_refine_ls_R_factor_all     0.0395
_refine_ls_R_factor_gt     0.0316
_refine_ls_wR_factor_gt     0.0838
_refine_ls_wR_factor_ref     0.0896
_refine_ls_goodness_of_fit_ref     1.044
_refine_ls_restrained_S_all     1.044
_refine_ls_number_reflns     3055
_refine_ls_number_parameters     165
_refine_ls_number_restraints     0
_refine_ls_hydrogen_treatment     mixed
_refine_ls_weighting_scheme     calc
_refine_ls_weighting_details
              'w=1/[\s^2^(Fo^2^)+(0.0414P)^2^+0.4071P] where P=(Fo^2^+2Fc^2^)/3'
_atom_sites_solution_hydrogens     mixed
_atom_sites_solution_primary     ?
_atom_sites_solution_secondary     ?
_refine_ls_shift/su_max     0.000
_refine_ls_shift/su_mean     0.000
_refine_diff_density_max     0.276
_refine_diff_density_min     -0.204
_refine_ls_extinction_method
;
SHELXL2014 (Sheldrick, 2015)
;
_refine_ls_extinction_coef     0.0044(11)
_refine_ls_extinction_expression
                                  'Fc^*^=kFc[1+0.001xFc^2^\l^3^/sin(2\q)]^-1/4^'
loop_
    _atom_type_symbol
    _atom_type_description
    _atom_type_scat_dispersion_real
    _atom_type_scat_dispersion_imag
    _atom_type_scat_source
    'C' 'C' 0.0033 0.0016
                         'International Tables Vol C Tables 4.2.6.8 and 6.1.1.4'
    'H' 'H' 0.0000 0.0000
                         'International Tables Vol C Tables 4.2.6.8 and 6.1.1.4'
    'N' 'N' 0.0061 0.0033
                         'International Tables Vol C Tables 4.2.6.8 and 6.1.1.4'
    'O' 'O' 0.0106 0.0060
                         'International Tables Vol C Tables 4.2.6.8 and 6.1.1.4'
    'S' 'S' 0.1246 0.1234
                         'International Tables Vol C Tables 4.2.6.8 and 6.1.1.4'
_computing_data_collection
;
APEX2 (Bruker, 2013)
;
_computing_cell_refinement
;
SAINT (Bruker, 2013)
;
_computing_data_reduction
;
SAINT (Bruker, 2013)
;
_computing_structure_solution
;
SHELXD (Schneider & Sheldrick, 2002)
;
_computing_structure_refinement
;
SHELXL2014 (Sheldrick, 2015)
;
_computing_molecular_graphics
;
SHELXTL (Sheldrick, 2008) and Mercury (Macrae <i>et al.</i>,
2006)
;
_computing_publication_material
;
SHELXTL (Sheldrick, 2008)
;
loop_
    _atom_site_type_symbol
    _atom_site_label
    _atom_site_fract_x
    _atom_site_fract_y
    _atom_site_fract_z
    _atom_site_U_iso_or_equiv
    _atom_site_adp_type
    _atom_site_calc_flag
    _atom_site_occupancy
    _atom_site_disorder_assembly
    _atom_site_disorder_group
    S S 0.27868(4) 0.27649(5) 0.03023(2) 0.02884(11) Uani d 1 . .
    N N1 0.43422(14) 0.29520(16) 0.14334(4) 0.0274(2) Uani d 1 . .
    N N2 0.19082(15) 0.38459(17) 0.21958(5) 0.0308(3) Uani d 1 . .
    H H2N 0.169(2) 0.457(3) 0.1897(7) 0.049(5) Uiso d 1 . .
    C C1 0.50824(16) 0.24857(17) 0.05218(5) 0.0242(3) Uani d 1 . .
    C C2 0.56495(17) 0.25724(17) 0.10935(5) 0.0255(3) Uani d 1 . .
    C C3 0.74554(18) 0.24302(19) 0.12952(6) 0.0309(3) Uani d 1 . .
    H H3 0.7846 0.2513 0.1681 0.037 Uiso calc 1 . .
    C C4 0.86910(17) 0.2168(2) 0.09371(6) 0.0338(3) Uani d 1 . .
    H H4 0.9922 0.2080 0.1078 0.041 Uiso calc 1 . .
    C C5 0.81268(18) 0.2034(2) 0.03767(6) 0.0340(3) Uani d 1 . .
    H H5 0.8972 0.1837 0.0132 0.041 Uiso calc 1 . .
    C C6 0.63324(17) 0.21859(19) 0.01680(6) 0.0296(3) Uani d 1 . .
    H H6 0.5955 0.2085 -0.0218 0.036 Uiso calc 1 . .
    C C7 0.2639(2) 0.2898(2) -0.04355(6) 0.0345(3) Uani d 1 . .
    H H7A 0.3419 0.3918 -0.0533 0.052 Uiso calc 1 . .
    H H7B 0.1408 0.3171 -0.0598 0.052 Uiso calc 1 . .
    H H7C 0.3011 0.1678 -0.0578 0.052 Uiso calc 1 . .
    C C8 0.44496(18) 0.21148(19) 0.19028(5) 0.0289(3) Uani d 1 . .
    H H8 0.5356 0.1188 0.1998 0.035 Uiso calc 1 . .
    C C9 0.32524(18) 0.25263(19) 0.22884(5) 0.0280(3) Uani d 1 . .
    C C10 0.31947(19) 0.1746(2) 0.28029(5) 0.0330(3) Uani d 1 . .
    H H10 0.3969 0.0790 0.2977 0.040 Uiso calc 1 . .
    C C11 0.1793(2) 0.2613(2) 0.30227(6) 0.0362(3) Uani d 1 . .
    H H11 0.1440 0.2356 0.3372 0.043 Uiso calc 1 . .
    C C12 0.10244(19) 0.3905(2) 0.26377(5) 0.0348(3) Uani d 1 . .
    H H12 0.0039 0.4705 0.2675 0.042 Uiso calc 1 . .
    O O1S 0.15530(14) 0.62192(16) 0.12144(4) 0.0388(3) Uani d 1 . .
    H H1SO 0.221(3) 0.551(4) 0.1064(10) 0.090(8) Uiso d 1 . .
    C C1S 0.2439(2) 0.7991(2) 0.12954(7) 0.0493(4) Uani d 1 . .
    H H1SA 0.2039 0.8659 0.1607 0.074 Uiso calc 1 . .
    H H1SB 0.2167 0.8768 0.0961 0.074 Uiso calc 1 . .
    H H1SC 0.3726 0.7775 0.1375 0.074 Uiso calc 1 . .
loop_
    _atom_site_aniso_label
    _atom_site_aniso_U_11
    _atom_site_aniso_U_22
    _atom_site_aniso_U_33
    _atom_site_aniso_U_12
    _atom_site_aniso_U_13
    _atom_site_aniso_U_23
    S 0.02473(17) 0.0349(2) 0.02682(18) -0.00058(12) 0.00369(12) -0.00038(13)
    N1 0.0292(5) 0.0298(6) 0.0235(5) -0.0037(4) 0.0048(4) -0.0030(4)
    N2 0.0348(6) 0.0332(6) 0.0238(5) 0.0001(5) 0.0020(4) 0.0037(5)
    C1 0.0252(6) 0.0213(6) 0.0265(6) -0.0033(4) 0.0054(5) -0.0004(5)
    C2 0.0274(6) 0.0223(6) 0.0274(6) -0.0025(5) 0.0055(5) -0.0006(5)
    C3 0.0304(6) 0.0302(7) 0.0310(7) -0.0018(5) 0.0007(5) 0.0017(5)
    C4 0.0236(6) 0.0322(7) 0.0452(8) -0.0007(5) 0.0035(5) -0.0003(6)
    C5 0.0292(6) 0.0333(8) 0.0421(8) -0.0020(5) 0.0135(6) -0.0056(6)
    C6 0.0304(6) 0.0305(7) 0.0294(7) -0.0040(5) 0.0089(5) -0.0042(5)
    C7 0.0400(7) 0.0345(8) 0.0273(7) -0.0033(6) -0.0006(5) 0.0031(5)
    C8 0.0309(6) 0.0283(7) 0.0274(6) -0.0039(5) 0.0043(5) -0.0017(5)
    C9 0.0313(6) 0.0276(7) 0.0246(6) -0.0035(5) 0.0028(5) 0.0002(5)
    C10 0.0367(7) 0.0346(7) 0.0271(7) -0.0008(6) 0.0029(5) 0.0058(5)
    C11 0.0413(8) 0.0446(8) 0.0234(6) -0.0034(6) 0.0072(5) 0.0013(6)
    C12 0.0346(7) 0.0392(8) 0.0312(7) 0.0007(6) 0.0068(5) -0.0027(6)
    O1S 0.0424(6) 0.0343(6) 0.0414(6) 0.0066(5) 0.0124(5) 0.0013(5)
    C1S 0.0525(9) 0.0449(10) 0.0524(10) -0.0038(8) 0.0144(8) -0.0030(8)
_geom_special_details
;
 All esds (except the esd in the dihedral angle between two l.s. planes)
 are estimated using the full covariance matrix.  The cell esds are taken
 into account individually in the estimation of esds in distances, angles
 and torsion angles; correlations between esds in cell parameters are only
 used when they are defined by crystal symmetry.  An approximate (isotropic)
 treatment of cell esds is used for estimating esds involving l.s. planes.
;
loop_
    _geom_bond_atom_site_label_1
    _geom_bond_atom_site_label_2
    _geom_bond_site_symmetry_2
    _geom_bond_distance
    _geom_bond_publ_flag
    S C1 . 1.7586(13) ?
    S C7 . 1.7968(14) ?
    N1 C8 . 1.2829(17) ?
    N1 C2 . 1.4118(16) ?
    N2 C12 . 1.3557(17) ?
    N2 C9 . 1.3714(17) ?
    N2 H2N . 0.884(18) ?
    C1 C6 . 1.3924(17) ?
    C1 C2 . 1.4049(18) ?
    C2 C3 . 1.3915(18) ?
    C3 C4 . 1.388(2) ?
    C3 H3 . 0.9500 ?
    C4 C5 . 1.380(2) ?
    C4 H4 . 0.9500 ?
    C5 C6 . 1.3878(19) ?
    C5 H5 . 0.9500 ?
    C6 H6 . 0.9500 ?
    C7 H7A . 0.9800 ?
    C7 H7B . 0.9800 ?
    C7 H7C . 0.9800 ?
    C8 C9 . 1.4334(18) ?
    C8 H8 . 0.9500 ?
    C9 C10 . 1.3806(18) ?
    C10 C11 . 1.401(2) ?
    C10 H10 . 0.9500 ?
    C11 C12 . 1.374(2) ?
    C11 H11 . 0.9500 ?
    C12 H12 . 0.9500 ?
    O1S C1S . 1.412(2) ?
    O1S H1SO . 0.83(3) ?
    C1S H1SA . 0.9800 ?
    C1S H1SB . 0.9800 ?
    C1S H1SC . 0.9800 ?
loop_
    _geom_angle_atom_site_label_1
    _geom_angle_atom_site_label_2
    _geom_angle_atom_site_label_3
    _geom_angle_site_symmetry_1
    _geom_angle_site_symmetry_3
    _geom_angle
    _geom_angle_publ_flag
    C1 S C7 . . 103.05(7) ?
    C8 N1 C2 . . 119.01(12) ?
    C12 N2 C9 . . 109.42(11) ?
    C12 N2 H2N . . 126.0(11) ?
    C9 N2 H2N . . 124.6(11) ?
    C6 C1 C2 . . 119.34(12) ?
    C6 C1 S . . 124.24(10) ?
    C2 C1 S . . 116.42(9) ?
    C3 C2 C1 . . 119.51(12) ?
    C3 C2 N1 . . 123.11(12) ?
    C1 C2 N1 . . 117.19(11) ?
    C4 C3 C2 . . 120.54(13) ?
    C4 C3 H3 . . 119.7 ?
    C2 C3 H3 . . 119.7 ?
    C5 C4 C3 . . 119.86(13) ?
    C5 C4 H4 . . 120.1 ?
    C3 C4 H4 . . 120.1 ?
    C4 C5 C6 . . 120.39(13) ?
    C4 C5 H5 . . 119.8 ?
    C6 C5 H5 . . 119.8 ?
    C5 C6 C1 . . 120.32(13) ?
    C5 C6 H6 . . 119.8 ?
    C1 C6 H6 . . 119.8 ?
    S C7 H7A . . 109.5 ?
    S C7 H7B . . 109.5 ?
    H7A C7 H7B . . 109.5 ?
    S C7 H7C . . 109.5 ?
    H7A C7 H7C . . 109.5 ?
    H7B C7 H7C . . 109.5 ?
    N1 C8 C9 . . 122.40(13) ?
    N1 C8 H8 . . 118.8 ?
    C9 C8 H8 . . 118.8 ?
    N2 C9 C10 . . 107.17(12) ?
    N2 C9 C8 . . 123.75(12) ?
    C10 C9 C8 . . 129.07(13) ?
    C9 C10 C11 . . 107.89(13) ?
    C9 C10 H10 . . 126.1 ?
    C11 C10 H10 . . 126.1 ?
    C12 C11 C10 . . 106.98(12) ?
    C12 C11 H11 . . 126.5 ?
    C10 C11 H11 . . 126.5 ?
    N2 C12 C11 . . 108.53(13) ?
    N2 C12 H12 . . 125.7 ?
    C11 C12 H12 . . 125.7 ?
    C1S O1S H1SO . . 106.4(18) ?
    O1S C1S H1SA . . 109.5 ?
    O1S C1S H1SB . . 109.5 ?
    H1SA C1S H1SB . . 109.5 ?
    O1S C1S H1SC . . 109.5 ?
    H1SA C1S H1SC . . 109.5 ?
    H1SB C1S H1SC . . 109.5 ?
loop_
    _geom_torsion_atom_site_label_1
    _geom_torsion_atom_site_label_2
    _geom_torsion_atom_site_label_3
    _geom_torsion_atom_site_label_4
    _geom_torsion_site_symmetry_1
    _geom_torsion_site_symmetry_2
    _geom_torsion_site_symmetry_3
    _geom_torsion_site_symmetry_4
    _geom_torsion
    _geom_torsion_publ_flag
    C7 S C1 C6 . . . . -7.76(13) ?
    C7 S C1 C2 . . . . 172.43(10) ?
    C6 C1 C2 C3 . . . . 2.43(18) ?
    S C1 C2 C3 . . . . -177.75(10) ?
    C6 C1 C2 N1 . . . . 177.62(11) ?
    S C1 C2 N1 . . . . -2.55(15) ?
    C8 N1 C2 C3 . . . . -41.88(18) ?
    C8 N1 C2 C1 . . . . 143.11(12) ?
    C1 C2 C3 C4 . . . . -1.2(2) ?
    N1 C2 C3 C4 . . . . -176.13(12) ?
    C2 C3 C4 C5 . . . . -0.4(2) ?
    C3 C4 C5 C6 . . . . 0.9(2) ?
    C4 C5 C6 C1 . . . . 0.4(2) ?
    C2 C1 C6 C5 . . . . -2.00(19) ?
    S C1 C6 C5 . . . . 178.18(10) ?
    C2 N1 C8 C9 . . . . 175.38(11) ?
    C12 N2 C9 C10 . . . . 0.08(15) ?
    C12 N2 C9 C8 . . . . -179.73(13) ?
    N1 C8 C9 N2 . . . . -0.6(2) ?
    N1 C8 C9 C10 . . . . 179.65(14) ?
    N2 C9 C10 C11 . . . . -0.04(16) ?
    C8 C9 C10 C11 . . . . 179.75(13) ?
    C9 C10 C11 C12 . . . . -0.01(16) ?
    C9 N2 C12 C11 . . . . -0.08(16) ?
    C10 C11 C12 N2 . . . . 0.06(17) ?
loop_
    _geom_hbond_atom_site_label_D
    _geom_hbond_atom_site_label_H
    _geom_hbond_atom_site_label_A
    _geom_hbond_site_symmetry_A
    _geom_hbond_distance_DH
    _geom_hbond_distance_HA
    _geom_hbond_distance_DA
    _geom_hbond_angle_DHA
    N2 H2N O1S . 0.884(18) 2.025(18) 2.9030(16) 172.0(16)
    O1S H1SO S . 0.83(3) 2.76(3) 3.5134(12) 152(2)
    O1S H1SO N1 . 0.83(3) 2.49(2) 3.1116(16) 132(2)
    C7 H7B O1S 3_565 0.98 2.55 3.5181(18) 167.9
_shelx_hkl_file
;
   1  -2 -31    0.28    0.10
   0  -1 -31    0.01    0.06
   1  -1 -31    0.00    0.06
   2  -1 -31    0.33    0.10
   3  -1 -31    0.30    0.11
  -1   0 -31    0.00    0.06
   0   0 -31    0.02    0.07
   1   0 -31    0.05    0.07
   2   0 -31    0.07    0.07
   3   0 -31    0.01    0.08
   1   1 -31   -0.06    0.06
   2   1 -31    0.20    0.08
   3   1 -31    0.31    0.10
  -1  -2 -30    2.87    0.27
   0  -2 -30    0.93    0.16
   1  -2 -30   -0.03    0.06
   2  -2 -30    1.55    0.20
   3  -2 -30    0.63    0.13
  -1  -1 -30    0.93    0.15
   0  -1 -30    0.83    0.14
   1  -1 -30    0.67    0.13
   2  -1 -30    2.32    0.24
   3  -1 -30    0.48    0.12
   4  -1 -30    3.47    0.30
  -1   0 -30    5.22    0.31
   0   0 -30    0.53    0.12
   1   0 -30    0.44    0.11
   2   0 -30    2.96    0.26
   3   0 -30    1.36    0.19
   4   0 -30    0.53    0.13
   1   1 -30    0.80    0.14
   2   1 -30    2.77    0.24
   3   1 -30    0.28    0.09
   4   1 -30    3.46    0.29
   3   2 -30    0.54    0.12
   4   2 -30    0.08    0.08
  -1  -3 -29    0.02    0.07
   0  -3 -29    0.00    0.07
   1  -3 -29    2.53    0.25
   2  -3 -29    0.11    0.07
   3  -3 -29    0.71    0.15
  -2  -2 -29    0.30    0.11
  -1  -2 -29   -0.07    0.05
   0  -2 -29    0.16    0.09
   1  -2 -29    0.10    0.07
   2  -2 -29    0.47    0.12
   3  -2 -29    0.33    0.10
   4  -2 -29    0.04    0.07
  -2  -1 -29    0.04    0.06
  -1  -1 -29    0.05    0.07
   0  -1 -29    0.18    0.08
   1  -1 -29    0.54    0.12
   2  -1 -29    0.11    0.07
   3  -1 -29    0.22    0.09
   4  -1 -29    0.11    0.09
   5  -1 -29    0.00    0.07
  -2   0 -29    0.01    0.06
  -1   0 -29    0.02    0.05
   0   0 -29   -0.02    0.05
   1   0 -29    0.07    0.06
   2   0 -29    0.07    0.06
   3   0 -29    0.01    0.06
   4   0 -29    0.10    0.08
   5   0 -29   -0.02    0.07
   0   1 -29    0.14    0.07
   1   1 -29    0.77    0.13
   2   1 -29    0.25    0.08
   3   1 -29    0.10    0.07
   4   1 -29    0.14    0.08
   5   1 -29    0.06    0.08
  -2   2 -29    0.07    0.08
  -1   2 -29   -0.02    0.05
   2   2 -29    0.23    0.09
   3   2 -29    0.31    0.10
   4   2 -29    0.02    0.07
  -1   3 -29   -0.05    0.06
   0   3 -29    0.19    0.08
   0  -4 -28    0.04    0.08
   1  -4 -28    0.38    0.11
   2  -4 -28    0.00    0.06
   3  -4 -28    0.25    0.10
  -2  -3 -28    0.99    0.16
  -1  -3 -28    0.05    0.06
   0  -3 -28    1.14    0.17
   1  -3 -28    1.29    0.18
   2  -3 -28    6.00    0.34
   3  -3 -28    0.07    0.07
   4  -3 -28    4.53    0.31
  -2  -2 -28    0.35    0.11
  -1  -2 -28    1.05    0.16
   0  -2 -28   -0.04    0.05
   1  -2 -28    2.19    0.23
   2  -2 -28    0.05    0.07
   3  -2 -28    4.10    0.27
   4  -2 -28    0.17    0.08
   5  -2 -28    0.44    0.12
  -3  -1 -28    3.24    0.27
  -2  -1 -28    1.39    0.18
  -1  -1 -28    0.98    0.15
   0  -1 -28    0.91    0.14
   1  -1 -28    2.91    0.26
   2  -1 -28    9.31    0.42
   3  -1 -28    0.26    0.09
   4  -1 -28    3.94    0.31
   5  -1 -28    0.56    0.13
  -2   0 -28    3.53    0.28
  -1   0 -28    0.11    0.07
   0   0 -28    0.09    0.06
   1   0 -28    2.54    0.23
   2   0 -28    1.18    0.16
   3   0 -28    7.30    0.36
   4   0 -28    0.28    0.09
   5   0 -28    0.33    0.11
   0   1 -28    0.81    0.13
   1   1 -28    2.78    0.23
   2   1 -28    8.93    0.40
   3   1 -28    0.06    0.06
   4   1 -28    3.20    0.28
   5   1 -28    0.66    0.14
  -2   2 -28    0.57    0.11
  -1   2 -28    1.40    0.17
   2   2 -28    0.08    0.07
   3   2 -28    3.00    0.26
   4   2 -28    0.11    0.08
   5   2 -28    0.46    0.12
  -2   3 -28    1.22    0.17
  -1   3 -28    0.03    0.06
   0   3 -28    1.05    0.15
   4   3 -28    5.79    0.32
   0   4 -28    0.04    0.07
   1   4 -28    0.47    0.11
  -1  -4 -27    0.86    0.15
   0  -4 -27    1.99    0.22
   1  -4 -27    0.21    0.08
   2  -4 -27    0.43    0.11
   3  -4 -27    0.14    0.08
   4  -4 -27    0.84    0.15
  -2  -3 -27    1.68    0.20
  -1  -3 -27    0.20    0.09
   0  -3 -27    2.20    0.23
   1  -3 -27    0.86    0.14
   2  -3 -27   -0.03    0.05
   3  -3 -27    1.48    0.19
   4  -3 -27    0.01    0.06
   5  -3 -27    2.95    0.27
  -3  -2 -27   -0.07    0.05
  -2  -2 -27    0.75    0.13
  -1  -2 -27    2.16    0.22
   0  -2 -27    1.61    0.19
   1  -2 -27    0.55    0.12
   2  -2 -27    0.00    0.05
   3  -2 -27    0.57    0.12
   4  -2 -27    0.15    0.08
   5  -2 -27   -0.04    0.06
  -3  -1 -27    0.14    0.07
  -2  -1 -27    0.69    0.13
  -1  -1 -27    0.11    0.06
   0  -1 -27    1.19    0.16
   1  -1 -27    0.04    0.06
   2  -1 -27    0.03    0.06
   3  -1 -27    0.36    0.10
   4  -1 -27   -0.03    0.04
   5  -1 -27    0.57    0.13
   6  -1 -27   -0.07    0.07
  -2   0 -27    0.03    0.05
  -1   0 -27    0.05    0.06
   0   0 -27    0.04    0.06
   1   0 -27    0.18    0.07
   2   0 -27    0.06    0.06
   3   0 -27   -0.04    0.05
   4   0 -27    0.01    0.06
   5   0 -27    0.02    0.07
   6   0 -27    0.03    0.07
  -2   1 -27    0.75    0.12
   0   1 -27    1.20    0.15
   1   1 -27    0.04    0.05
   2   1 -27   -0.01    0.05
   3   1 -27    0.07    0.07
   4   1 -27    0.00    0.05
   5   1 -27    0.71    0.14
   6   1 -27    0.08    0.09
  -2   2 -27    0.97    0.14
   2   2 -27   -0.02    0.05
   3   2 -27    0.63    0.12
   4   2 -27    0.11    0.08
   5   2 -27    0.03    0.07
   6   2 -27    0.17    0.09
  -3   3 -27    0.05    0.07
  -2   3 -27    1.57    0.19
  -1   3 -27    0.08    0.07
   0   3 -27    2.58    0.23
   4   3 -27   -0.09    0.05
   5   3 -27    1.96    0.22
  -1   4 -27    0.93    0.16
   0   4 -27    1.99    0.21
   1   4 -27    0.07    0.07
   0  -5 -26    0.77    0.14
   1  -5 -26    0.81    0.15
   2  -5 -26    1.20    0.18
   3  -5 -26    0.35    0.11
  -2  -4 -26    1.19    0.18
  -1  -4 -26    1.74    0.21
   0  -4 -26    0.08    0.07
   1  -4 -26    4.52    0.29
   2  -4 -26    0.10    0.07
   3  -4 -26    2.77    0.25
   4  -4 -26    0.53    0.12
  -3  -3 -26    2.73    0.26
  -2  -3 -26    0.43    0.11
  -1  -3 -26    5.95    0.33
   0  -3 -26    1.94    0.21
   1  -3 -26    0.82    0.14
   2  -3 -26    3.12    0.26
   3  -3 -26    0.42    0.11
   4  -3 -26    1.70    0.20
   5  -3 -26    0.43    0.12
  -4  -2 -26    0.89    0.15
  -3  -2 -26    1.38    0.18
  -2  -2 -26    1.28    0.17
  -1  -2 -26    4.51    0.27
   0  -2 -26    0.53    0.11
   1  -2 -26    7.20    0.36
   2  -2 -26    0.05    0.06
   3  -2 -26    2.27    0.22
   4  -2 -26    0.08    0.07
   5  -2 -26    0.25    0.10
   6  -2 -26    1.92    0.22
  -4  -1 -26    0.02    0.06
  -3  -1 -26    0.05    0.07
  -2  -1 -26    1.80    0.20
  -1  -1 -26    3.70    0.24
   0  -1 -26   13.37    0.50
   1  -1 -26    3.21    0.26
   2  -1 -26    7.55    0.37
   3  -1 -26    0.41    0.11
   4  -1 -26    4.14    0.27
   5  -1 -26    0.23    0.09
   6  -1 -26    4.91    0.31
  -3   0 -26    1.86    0.19
  -2   0 -26    0.62    0.12
  -1   0 -26   10.80    0.43
   0   0 -26    1.58    0.17
   1   0 -26   10.53    0.42
   2   0 -26    0.07    0.05
   3   0 -26    1.36    0.17
   4   0 -26    0.16    0.07
   5   0 -26    2.67    0.25
   6   0 -26    1.78    0.21
  -2   1 -26    1.70    0.17
  -1   1 -26    3.16    0.21
   0   1 -26   12.33    0.47
   1   1 -26    2.83    0.23
   2   1 -26    8.26    0.36
   3   1 -26    0.32    0.09
   4   1 -26    4.14    0.26
   5   1 -26   -0.03    0.06
   6   1 -26    4.78    0.31
  -3   2 -26    1.43    0.17
  -2   2 -26    1.51    0.17
   1   2 -26    8.54    0.36
   2   2 -26    0.00    0.05
   3   2 -26    1.99    0.20
   4   2 -26    0.07    0.07
   5   2 -26    0.53    0.12
   6   2 -26    1.80    0.21
  -3   3 -26    2.73    0.17
  -2   3 -26    0.24    0.09
  -1   3 -26    6.49    0.33
   0   3 -26    1.55    0.18
   4   3 -26    1.82    0.19
   5   3 -26    0.15    0.08
  -2   4 -26    1.39    0.18
  -1   4 -26    1.71    0.20
   0   4 -26    0.09    0.07
   1   4 -26    4.53    0.28
   0   5 -26    0.85    0.15
   1   5 -26    0.73    0.13
   2   5 -26    1.42    0.18
   3   5 -26    0.29    0.09
  -1  -5 -25    2.15    0.23
   0  -5 -25   -0.04    0.05
   1  -5 -25    0.65    0.13
   2  -5 -25    0.01    0.05
   4  -5 -25    0.29    0.10
  -3  -4 -25    1.63    0.22
  -2  -4 -25    3.19    0.29
  -1  -4 -25   -0.04    0.06
   0  -4 -25    1.44    0.18
   1  -4 -25    0.01    0.06
   2  -4 -25   -0.01    0.06
   3  -4 -25    0.04    0.06
   4  -4 -25    0.03    0.07
   5  -4 -25    0.26    0.10
  -3  -3 -25    0.70    0.13
  -2  -3 -25    0.03    0.05
  -1  -3 -25    1.73    0.19
   0  -3 -25    0.58    0.12
   1  -3 -25    0.74    0.13
   2  -3 -25    0.02    0.05
   3  -3 -25    2.41    0.23
   4  -3 -25    0.93    0.15
   5  -3 -25    0.86    0.14
   6  -3 -25    0.10    0.08
  -3  -2 -25    0.96    0.15
  -2  -2 -25    0.02    0.05
  -1  -2 -25    2.13    0.21
   0  -2 -25    1.72    0.19
   1  -2 -25    1.64    0.18
   2  -2 -25    1.30    0.17
   3  -2 -25    0.26    0.09
   4  -2 -25    0.13    0.08
   5  -2 -25   -0.02    0.06
   6  -2 -25    0.01    0.06
  -4  -1 -25    0.06    0.06
  -3  -1 -25    0.02    0.05
  -2  -1 -25    0.03    0.05
  -1  -1 -25    0.18    0.07
   0  -1 -25    0.46    0.10
   1  -1 -25    0.39    0.09
   2  -1 -25   -0.04    0.04
   3  -1 -25    0.26    0.09
   4  -1 -25    0.29    0.09
   5  -1 -25    0.11    0.07
   6  -1 -25   -0.09    0.05
   7  -1 -25    0.14    0.09
  -3   0 -25   -0.01    0.05
  -2   0 -25   -0.01    0.04
  -1   0 -25    0.05    0.04
   0   0 -25    0.02    0.05
   1   0 -25    0.03    0.05
   2   0 -25   -0.07    0.04
   3   0 -25    0.13    0.06
   4   0 -25   -0.01    0.05
   5   0 -25   -0.03    0.06
   6   0 -25    0.00    0.06
   7   0 -25    0.03    0.07
  -1   1 -25    0.16    0.06
   0   1 -25    0.66    0.11
   1   1 -25    0.25    0.07
   2   1 -25    0.00    0.05
   3   1 -25    0.30    0.09
   4   1 -25    0.29    0.09
   5   1 -25    0.19    0.08
   6   1 -25    0.07    0.07
   7   1 -25    0.36    0.13
  -3   2 -25    0.70    0.09
  -2   2 -25    0.06    0.06
   1   2 -25    1.39    0.15
   2   2 -25    1.41    0.15
   3   2 -25    0.30    0.09
   4   2 -25    0.03    0.06
   5   2 -25    0.07    0.06
   6   2 -25   -0.02    0.07
  -4   3 -25    0.35    0.10
  -3   3 -25    0.64    0.09
  -2   3 -25    0.02    0.06
  -1   3 -25    1.63    0.18
   0   3 -25    0.48    0.10
   3   3 -25    2.11    0.20
   4   3 -25    0.58    0.11
   5   3 -25    0.71    0.13
   6   3 -25    0.06    0.08
  -3   4 -25    1.44    0.17
  -2   4 -25    3.42    0.28
  -1   4 -25   -0.02    0.06
   0   4 -25    1.52    0.18
   1   4 -25    0.08    0.06
  -1   5 -25    2.19    0.23
   0   5 -25    0.00    0.06
   1   5 -25    0.58    0.12
   2   5 -25    0.02    0.06
   3   5 -25    4.66    0.28
   4   5 -25    0.35    0.09
   1  -6 -24   -0.02    0.05
   2  -6 -24    0.12    0.08
  -2  -5 -24    1.05    0.17
  -1  -5 -24    0.06    0.06
   0  -5 -24    0.16    0.07
   1  -5 -24    0.07    0.07
   2  -5 -24    0.25    0.09
   3  -5 -24    0.80    0.14
   4  -5 -24    0.09    0.07
  -2  -4 -24    0.44    0.11
  -1  -4 -24    5.46    0.31
   0  -4 -24    1.12    0.17
   1  -4 -24    0.32    0.09
   2  -4 -24    0.12    0.07
   3  -4 -24    1.05    0.15
   4  -4 -24    0.19    0.08
   5  -4 -24    1.20    0.17
  -2  -3 -24    5.20    0.30
  -1  -3 -24    0.34    0.10
   0  -3 -24    3.17    0.26
   1  -3 -24    0.13    0.07
   2  -3 -24    1.50    0.18
   3  -3 -24    2.55    0.24
   4  -3 -24    0.72    0.13
   5  -3 -24    1.81    0.20
   6  -3 -24    0.86    0.15
  -3  -2 -24    3.89    0.25
  -2  -2 -24    4.91    0.28
  -1  -2 -24   14.02    0.52
   0  -2 -24    1.37    0.17
   1  -2 -24    0.17    0.07
   2  -2 -24    0.10    0.07
   3  -2 -24    1.09    0.15
   4  -2 -24    1.97    0.20
   5  -2 -24    0.56    0.12
   6  -2 -24    2.83    0.27
   7  -2 -24    0.17    0.09
  -3  -1 -24    4.69    0.27
  -2  -1 -24    3.43    0.22
  -1  -1 -24    0.47    0.10
   0  -1 -24    0.56    0.11
   1  -1 -24    7.66    0.35
   2  -1 -24    5.70    0.29
   3  -1 -24   10.42    0.42
   4  -1 -24    6.77    0.34
   5  -1 -24    3.81    0.25
   6  -1 -24    0.34    0.10
   7  -1 -24    1.40    0.19
  -3   0 -24    5.62    0.29
  -2   0 -24   10.24    0.41
  -1   0 -24   14.56    0.52
   0   0 -24    1.81    0.17
   1   0 -24    0.03    0.05
   2   0 -24   -0.04    0.04
   3   0 -24    0.90    0.13
   4   0 -24    4.37    0.26
   5   0 -24    0.21    0.08
   6   0 -24    7.30    0.37
   7   0 -24    0.21    0.10
  -1   1 -24    0.28    0.07
   0   1 -24    0.46    0.09
   1   1 -24    8.38    0.34
   2   1 -24    5.93    0.28
   3   1 -24   10.20    0.41
   4   1 -24    7.60    0.35
   5   1 -24    3.42    0.28
   6   1 -24    0.43    0.11
   7   1 -24    1.30    0.18
  -5   2 -24    0.47    0.11
  -4   2 -24    7.15    0.34
  -3   2 -24    3.65    0.16
  -2   2 -24    4.91    0.26
   1   2 -24    0.18    0.07
   2   2 -24    0.03    0.05
   3   2 -24    0.83    0.13
   4   2 -24    1.69    0.18
   5   2 -24    0.52    0.12
   6   2 -24    3.12    0.27
   7   2 -24    0.10    0.09
  -4   3 -24    0.54    0.08
  -3   3 -24    0.07    0.06
  -2   3 -24    4.88    0.28
  -1   3 -24    0.45    0.10
   3   3 -24    2.30    0.20
   4   3 -24    0.83    0.13
   5   3 -24    2.01    0.21
   6   3 -24    0.88    0.15
  -3   4 -24    0.94    0.15
  -2   4 -24    0.33    0.10
  -1   4 -24    6.10    0.32
   0   4 -24    1.16    0.15
   1   4 -24    0.38    0.10
   5   4 -24    1.02    0.15
  -2   5 -24    1.02    0.16
  -1   5 -24    0.14    0.08
   0   5 -24    0.07    0.06
   1   5 -24   -0.01    0.05
   2   5 -24    0.32    0.09
   3   5 -24    1.13    0.15
   4   5 -24   -0.04    0.05
   1   6 -24   -0.06    0.06
   2   6 -24    0.15    0.09
  -1  -6 -23    0.01    0.06
   0  -6 -23    1.71    0.20
   1  -6 -23    0.01    0.06
   2  -6 -23    0.82    0.14
   3  -6 -23    0.09    0.08
  -2  -5 -23    0.03    0.07
  -1  -5 -23   -0.01    0.06
   0  -5 -23    0.61    0.12
   1  -5 -23    2.89    0.25
   2  -5 -23    0.31    0.09
   3  -5 -23    5.82    0.32
   4  -5 -23    0.43    0.10
   5  -5 -23    0.37    0.11
  -2  -4 -23    0.76    0.13
  -1  -4 -23    0.32    0.09
   0  -4 -23    1.82    0.20
   1  -4 -23    0.65    0.12
   2  -4 -23    0.97    0.14
   3  -4 -23    0.01    0.06
   4  -4 -23    0.04    0.06
   5  -4 -23    0.61    0.12
   6  -4 -23    0.18    0.09
  -2  -3 -23    0.02    0.05
  -1  -3 -23    0.63    0.12
   0  -3 -23    0.92    0.14
   1  -3 -23    1.34    0.16
   2  -3 -23    0.05    0.05
   3  -3 -23    2.22    0.22
   4  -3 -23    0.86    0.14
   5  -3 -23    0.05    0.06
   6  -3 -23    0.88    0.15
   7  -3 -23    0.54    0.13
  -2  -2 -23    0.81    0.13
  -1  -2 -23    3.92    0.23
   0  -2 -23    0.00    0.04
   1  -2 -23    0.94    0.14
   2  -2 -23    0.09    0.06
   3  -2 -23    1.38    0.17
   4  -2 -23    0.29    0.09
   5  -2 -23    0.52    0.11
   6  -2 -23    0.19    0.08
   7  -2 -23    0.22    0.09
  -3  -1 -23    0.47    0.10
  -2  -1 -23   -0.05    0.04
  -1  -1 -23    0.47    0.09
   0  -1 -23    1.35    0.15
   1  -1 -23    0.03    0.04
   2  -1 -23    0.07    0.06
   3  -1 -23    0.06    0.05
   4  -1 -23    0.09    0.06
   5  -1 -23   -0.02    0.05
   6  -1 -23    0.20    0.08
   7  -1 -23    0.11    0.07
  -5   0 -23   -0.03    0.06
  -3   0 -23    0.08    0.06
  -2   0 -23    0.08    0.05
  -1   0 -23    0.03    0.04
   0   0 -23    0.03    0.04
   1   0 -23    0.06    0.05
   2   0 -23    0.01    0.04
   3   0 -23   -0.03    0.05
   4   0 -23    0.02    0.05
   5   0 -23   -0.01    0.05
   6   0 -23    0.01    0.06
   7   0 -23    0.01    0.08
  -5   1 -23    0.04    0.07
  -3   1 -23    0.41    0.08
  -2   1 -23    0.07    0.05
  -1   1 -23    0.52    0.09
   0   1 -23    1.44    0.15
   1   1 -23    0.08    0.05
   2   1 -23    0.11    0.06
   3   1 -23    0.10    0.06
   4   1 -23    0.23    0.08
   5   1 -23    0.05    0.06
   6   1 -23    0.37    0.10
   7   1 -23    0.43    0.12
  -5   2 -23    0.43    0.08
  -4   2 -23    0.61    0.12
  -3   2 -23    1.43    0.11
  -2   2 -23    1.36    0.15
   0   2 -23    0.01    0.05
   1   2 -23    0.74    0.11
   2   2 -23    0.19    0.06
   3   2 -23    1.39    0.16
   4   2 -23    0.29    0.08
   5   2 -23    0.40    0.10
   6   2 -23    0.09    0.08
   7   2 -23    0.07    0.07
  -5   3 -23    0.01    0.06
  -4   3 -23    0.03    0.05
  -3   3 -23    0.98    0.14
  -2   3 -23   -0.01    0.05
  -1   3 -23    0.72    0.12
   2   3 -23    0.05    0.06
   3   3 -23    1.88    0.18
   4   3 -23    1.05    0.14
   5   3 -23    0.04    0.07
   6   3 -23    1.13    0.17
   7   3 -23    0.51    0.13
  -4   4 -23    0.34    0.07
  -3   4 -23    0.77    0.13
  -2   4 -23    0.81    0.13
  -1   4 -23    0.45    0.10
   0   4 -23    1.65    0.18
   1   4 -23    0.53    0.11
   5   4 -23    0.76    0.13
   6   4 -23    0.14    0.09
  -3   5 -23    0.23    0.09
  -2   5 -23    0.01    0.05
  -1   5 -23    0.03    0.06
   0   5 -23    0.38    0.10
   1   5 -23    2.82    0.24
   2   5 -23    0.42    0.10
   3   5 -23    5.41    0.30
   4   5 -23    0.56    0.11
   5   5 -23    0.69    0.12
   0   6 -23    1.84    0.21
   1   6 -23    0.16    0.08
   2   6 -23    0.76    0.14
   3   6 -23    0.01    0.06
  -2  -6 -22    0.06    0.07
  -1  -6 -22    1.51    0.19
   0  -6 -22    0.02    0.05
   1  -6 -22    0.86    0.14
   2  -6 -22    0.06    0.07
   3  -6 -22   -0.04    0.06
  -2  -5 -22    1.28    0.18
  -1  -5 -22    1.99    0.21
   0  -5 -22    0.37    0.09
   1  -5 -22   -0.02    0.05
   2  -5 -22    8.40    0.39
   3  -5 -22    2.23    0.21
   4  -5 -22    0.29    0.09
   5  -5 -22    0.19    0.09
  -2  -4 -22    0.75    0.13
  -1  -4 -22    0.09    0.07
   0  -4 -22   -0.07    0.04
   1  -4 -22    0.28    0.09
   2  -4 -22    3.30    0.22
   3  -4 -22    0.36    0.10
   4  -4 -22    1.24    0.16
   5  -4 -22    0.66    0.12
   6  -4 -22    1.19    0.17
  -2  -3 -22    0.73    0.13
  -1  -3 -22    4.24    0.25
   0  -3 -22   -0.02    0.04
   1  -3 -22    0.04    0.05
   2  -3 -22   28.38    0.85
   3  -3 -22    5.33    0.29
   4  -3 -22    1.37    0.16
   5  -3 -22    0.22    0.08
   6  -3 -22    0.04    0.06
   7  -3 -22    2.58    0.25
  -5  -2 -22    0.17    0.07
  -2  -2 -22    0.00    0.05
  -1  -2 -22    1.57    0.17
   0  -2 -22    0.40    0.09
   1  -2 -22    3.14    0.20
   2  -2 -22    0.37    0.09
   3  -2 -22    0.84    0.12
   4  -2 -22    1.00    0.14
   5  -2 -22    0.64    0.12
   6  -2 -22    1.11    0.15
   7  -2 -22    0.02    0.07
  -6  -1 -22    0.33    0.10
  -5  -1 -22    0.08    0.07
  -2  -1 -22    3.25    0.21
  -1  -1 -22    4.87    0.25
   0  -1 -22    0.31    0.08
   1  -1 -22    5.36    0.27
   2  -1 -22   35.16    0.99
   3  -1 -22    7.19    0.32
   4  -1 -22    1.77    0.18
   5  -1 -22    0.88    0.14
   6  -1 -22    0.07    0.06
   7  -1 -22    2.08    0.22
   8  -1 -22    0.98    0.18
  -6   0 -22    0.02    0.06
  -5   0 -22    0.57    0.12
  -4   0 -22    0.71    0.11
  -3   0 -22    2.87    0.19
  -2   0 -22    2.36    0.19
  -1   0 -22    8.00    0.32
   0   0 -22    1.60    0.16
   1   0 -22   12.04    0.43
   2   0 -22    2.39    0.19
   3   0 -22    0.42    0.09
   4   0 -22    0.18    0.07
   5   0 -22    0.06    0.06
   6   0 -22    1.14    0.16
   7   0 -22    0.02    0.07
   8   0 -22    1.20    0.20
  -6   1 -22    0.48    0.12
  -5   1 -22    0.14    0.07
  -4   1 -22    3.36    0.17
  -3   1 -22    1.47    0.10
  -2   1 -22    3.39    0.19
  -1   1 -22    4.98    0.24
   0   1 -22    0.20    0.06
   1   1 -22    5.58    0.26
   2   1 -22   33.75    0.97
   3   1 -22    7.20    0.32
   4   1 -22    1.58    0.17
   5   1 -22    0.96    0.14
   6   1 -22    0.12    0.07
   7   1 -22    1.61    0.20
  -5   2 -22    0.09    0.05
  -4   2 -22    1.42    0.17
  -3   2 -22    2.41    0.14
  -2   2 -22    0.02    0.05
   0   2 -22    0.38    0.08
   1   2 -22    3.36    0.19
   2   2 -22    0.19    0.06
   3   2 -22    0.92    0.13
   4   2 -22    0.98    0.13
   5   2 -22    0.54    0.11
   6   2 -22    1.05    0.16
   7   2 -22    0.06    0.08
  -5   3 -22    0.14    0.08
  -4   3 -22    1.33    0.12
  -3   3 -22    0.13    0.07
  -2   3 -22    0.75    0.12
  -1   3 -22    5.26    0.26
   2   3 -22   27.49    0.80
   3   3 -22    5.67    0.28
   4   3 -22    1.89    0.18
   5   3 -22    0.12    0.08
   6   3 -22    0.09    0.07
   7   3 -22    2.31    0.24
  -4   4 -22    0.99    0.11
  -3   4 -22    0.96    0.14
  -2   4 -22    0.63    0.11
  -1   4 -22    0.06    0.05
   0   4 -22   -0.01    0.04
   1   4 -22    0.30    0.09
   4   4 -22    1.01    0.13
   5   4 -22    1.06    0.15
   6   4 -22    1.22    0.17
  -3   5 -22    0.09    0.07
  -2   5 -22    1.02    0.15
  -1   5 -22    1.58    0.19
   0   5 -22    0.26    0.08
   1   5 -22   -0.01    0.05
   2   5 -22    9.24    0.40
   3   5 -22    2.59    0.23
   4   5 -22    0.18    0.07
   5   5 -22    0.34    0.09
  -1   6 -22    1.46    0.18
   0   6 -22    0.00    0.06
   1   6 -22    1.11    0.16
   2   6 -22    0.14    0.07
   3   6 -22   -0.01    0.06
   4   6 -22    0.05    0.07
  -2  -6 -21    1.16    0.17
  -1  -6 -21   -0.05    0.05
   0  -6 -21    0.29    0.09
   1  -6 -21    0.80    0.14
   2  -6 -21    0.00    0.06
   3  -6 -21    2.71    0.24
  -1  -5 -21    0.08    0.07
   0  -5 -21    0.01    0.05
   1  -5 -21    0.21    0.08
   2  -5 -21    0.23    0.08
   3  -5 -21    0.00    0.05
   4  -5 -21    1.39    0.16
   5  -5 -21    0.13    0.08
  -1  -4 -21    0.07    0.06
   0  -4 -21    0.10    0.06
   1  -4 -21    1.10    0.15
   2  -4 -21    0.29    0.08
   3  -4 -21    3.20    0.22
   4  -4 -21    0.03    0.05
   5  -4 -21    0.59    0.12
   6  -4 -21    0.20    0.08
   7  -4 -21    0.01    0.07
  -5  -3 -21    0.62    0.12
  -1  -3 -21    0.05    0.05
   0  -3 -21    3.05    0.20
   1  -3 -21    1.60    0.17
   2  -3 -21    0.18    0.07
   3  -3 -21    1.58    0.17
   4  -3 -21    0.36    0.09
   5  -3 -21    0.27    0.09
   6  -3 -21    0.03    0.06
   7  -3 -21    0.65    0.13
  -6  -2 -21    0.07    0.07
  -5  -2 -21    0.08    0.07
  -4  -2 -21    0.78    0.12
  -2  -2 -21    0.28    0.08
  -1  -2 -21    0.71    0.12
   0  -2 -21    0.39    0.09
   1  -2 -21    0.80    0.12
   2  -2 -21    0.08    0.05
   3  -2 -21    0.42    0.09
   4  -2 -21    0.17    0.07
   5  -2 -21    0.23    0.08
   6  -2 -21    0.52    0.12
   7  -2 -21   -0.02    0.07
   8  -2 -21    0.79    0.15
  -6  -1 -21    0.07    0.08
  -5  -1 -21   -0.02    0.06
  -4  -1 -21    0.01    0.05
  -2  -1 -21    1.27    0.14
  -1  -1 -21    0.05    0.04
   0  -1 -21    3.12    0.19
   1  -1 -21    2.83    0.18
   2  -1 -21    0.01    0.04
   3  -1 -21    1.26    0.15
   4  -1 -21    0.90    0.13
   5  -1 -21    0.11    0.07
   6  -1 -21    0.21    0.08
   7  -1 -21    0.17    0.08
   8  -1 -21    0.02    0.08
  -6   0 -21   -0.06    0.06
  -5   0 -21    0.05    0.06
  -4   0 -21   -0.06    0.04
  -3   0 -21    0.01    0.03
  -2   0 -21   -0.04    0.03
  -1   0 -21    0.02    0.04
   0   0 -21    0.03    0.04
   1   0 -21    0.04    0.05
   2   0 -21    0.02    0.05
   3   0 -21    0.01    0.04
   4   0 -21   -0.06    0.04
   5   0 -21   -0.02    0.05
   6   0 -21   -0.05    0.05
   7   0 -21    0.03    0.06
   8   0 -21   -0.04    0.07
  -6   1 -21    0.18    0.09
  -5   1 -21    0.15    0.05
  -4   1 -21    0.03    0.03
  -3   1 -21    0.30    0.04
  -2   1 -21    1.21    0.13
  -1   1 -21    0.05    0.04
   0   1 -21    3.57    0.19
   1   1 -21    2.53    0.19
   2   1 -21   -0.03    0.04
   3   1 -21    1.19    0.14
   4   1 -21    0.83    0.12
   5   1 -21    0.34    0.09
   6   1 -21    0.04    0.07
   7   1 -21    0.04    0.06
   8   1 -21    0.00    0.07
  -6   2 -21    0.11    0.05
  -5   2 -21    0.04    0.05
  -4   2 -21    0.88    0.13
  -3   2 -21    0.04    0.03
  -2   2 -21    0.37    0.08
   0   2 -21    0.45    0.08
   1   2 -21    0.87    0.11
   2   2 -21   -0.01    0.04
   3   2 -21    0.59    0.10
   4   2 -21    0.31    0.09
   5   2 -21    0.13    0.07
   6   2 -21    0.51    0.11
   7   2 -21    0.09    0.07
  -5   3 -21    0.45    0.11
  -4   3 -21    0.00    0.03
  -3   3 -21    0.04    0.06
  -2   3 -21    2.35    0.20
  -1   3 -21   -0.02    0.04
   2   3 -21    0.00    0.05
   3   3 -21    1.00    0.13
   4   3 -21    0.32    0.08
   5   3 -21    0.47    0.10
   6   3 -21    0.15    0.08
   7   3 -21    0.71    0.14
  -5   4 -21    0.20    0.07
  -4   4 -21    1.24    0.12
  -3   4 -21    0.00    0.05
  -2   4 -21    1.36    0.16
  -1   4 -21    0.13    0.07
   0   4 -21    0.03    0.05
   1   4 -21    0.80    0.12
   4   4 -21    0.12    0.07
   5   4 -21    0.72    0.13
   6   4 -21    0.21    0.09
  -4   5 -21   -0.04    0.04
  -3   5 -21    0.80    0.14
  -2   5 -21    0.04    0.05
  -1   5 -21    0.10    0.06
   0   5 -21    0.03    0.05
   1   5 -21    0.07    0.07
   2   5 -21    0.25    0.08
   3   5 -21    0.05    0.05
   4   5 -21    1.20    0.15
  -2   6 -21    1.07    0.17
  -1   6 -21   -0.07    0.06
   0   6 -21    0.11    0.08
   1   6 -21    0.84    0.14
   2   6 -21    0.01    0.06
   3   6 -21    3.13    0.25
   4   6 -21    0.04    0.07
   0  -7 -20    0.14    0.08
   1  -7 -20   -0.07    0.05
  -1  -6 -20    0.00    0.06
   0  -6 -20    0.05    0.06
   1  -6 -20    0.19    0.08
   2  -6 -20    4.81    0.28
   3  -6 -20    0.96    0.14
  -1  -5 -20    0.76    0.13
   0  -5 -20    0.38    0.09
   1  -5 -20   -0.02    0.04
   2  -5 -20    0.35    0.08
   3  -5 -20    0.18    0.07
   4  -5 -20    0.06    0.06
   5  -5 -20    0.82    0.13
  -1  -4 -20    4.42    0.25
   0  -4 -20    0.15    0.07
   1  -4 -20    1.99    0.19
   2  -4 -20    8.40    0.36
   3  -4 -20   16.56    0.56
   4  -4 -20    1.12    0.14
   5  -4 -20    0.32    0.09
   6  -4 -20    5.40    0.30
   7  -4 -20    0.30    0.10
  -5  -3 -20    1.03    0.15
  -4  -3 -20    4.54    0.26
  -1  -3 -20    0.81    0.12
   0  -3 -20    4.60    0.24
   1  -3 -20    0.00    0.04
   2  -3 -20    0.46    0.09
   3  -3 -20    0.06    0.05
   4  -3 -20    2.02    0.20
   5  -3 -20    0.96    0.14
   6  -3 -20    1.75    0.19
   7  -3 -20    0.52    0.12
  -6  -2 -20    0.43    0.11
  -5  -2 -20    4.66    0.28
  -4  -2 -20    0.28    0.08
  -3  -2 -20    6.10    0.27
  -1  -2 -20    4.21    0.23
   0  -2 -20    1.55    0.16
   1  -2 -20    3.81    0.21
   2  -2 -20   47.98    1.27
   3  -2 -20   21.49    0.68
   4  -2 -20    3.29    0.21
   5  -2 -20    0.05    0.06
   6  -2 -20    6.29    0.32
   7  -2 -20    0.76    0.13
   8  -2 -20    0.26    0.10
  -6  -1 -20    1.71    0.19
  -5  -1 -20    1.48    0.17
  -4  -1 -20    8.58    0.36
  -3  -1 -20    0.35    0.08
  -2  -1 -20    6.05    0.28
  -1  -1 -20    0.05    0.05
   0  -1 -20    5.02    0.25
   1  -1 -20    2.46    0.19
   2  -1 -20    0.43    0.09
   3  -1 -20    2.51    0.20
   4  -1 -20    3.94    0.23
   5  -1 -20    1.68    0.18
   6  -1 -20    3.28    0.26
   7  -1 -20    2.07    0.22
   8  -1 -20    1.74    0.21
  -6   0 -20    1.07    0.16
  -5   0 -20    7.14    0.33
  -4   0 -20    0.05    0.05
  -3   0 -20    5.04    0.24
  -2   0 -20   -0.01    0.02
  -1   0 -20    0.35    0.07
   0   0 -20    9.33    0.34
   1   0 -20    4.25    0.22
   2   0 -20  114.45    2.80
   3   0 -20   13.45    0.46
   4   0 -20    3.35    0.21
   5   0 -20    0.31    0.09
   6   0 -20    3.84    0.24
   7   0 -20    1.29    0.17
   8   0 -20    0.33    0.11
  -6   1 -20    2.11    0.22
  -5   1 -20    1.47    0.12
  -4   1 -20    8.94    0.25
  -3   1 -20    0.20    0.03
  -2   1 -20    5.83    0.26
  -1   1 -20    0.10    0.05
   0   1 -20    5.30    0.24
   1   1 -20    2.27    0.18
   2   1 -20    0.45    0.09
   3   1 -20    2.50    0.17
   4   1 -20    3.87    0.22
   5   1 -20    1.77    0.18
   6   1 -20    3.68    0.24
   7   1 -20    2.57    0.25
   8   1 -20    1.51    0.20
  -6   2 -20    0.26    0.07
  -5   2 -20    5.48    0.29
  -4   2 -20    0.29    0.06
  -3   2 -20    5.84    0.19
  -2   2 -20    0.27    0.07
   0   2 -20    1.48    0.13
   1   2 -20    3.46    0.18
   2   2 -20   47.21    1.24
   3   2 -20   22.30    0.67
   4   2 -20    3.04    0.20
   5   2 -20   -0.08    0.05
   6   2 -20    6.36    0.32
   7   2 -20    0.64    0.13
   8   2 -20    0.35    0.12
  -6   3 -20    3.34    0.28
  -5   3 -20    1.32    0.17
  -4   3 -20    4.80    0.19
  -3   3 -20    0.01    0.05
  -2   3 -20    4.35    0.24
  -1   3 -20    0.84    0.12
   2   3 -20    0.31    0.07
   3   3 -20    0.16    0.07
   4   3 -20    1.70    0.17
   5   3 -20    1.27    0.16
   6   3 -20    2.00    0.21
   7   3 -20    0.59    0.13
  -5   4 -20    1.82    0.14
  -4   4 -20    0.95    0.10
  -3   4 -20    4.00    0.24
  -2   4 -20    0.63    0.12
  -1   4 -20    3.78    0.24
   0   4 -20    0.14    0.06
   1   4 -20    2.30    0.20
   4   4 -20    1.06    0.14
   5   4 -20    0.45    0.11
   6   4 -20    4.89    0.29
   7   4 -20    0.49    0.12
  -4   5 -20    1.29    0.12
  -3   5 -20    0.03    0.07
  -2   5 -20    2.33    0.22
  -1   5 -20    0.51    0.11
   0   5 -20    0.17    0.08
   1   5 -20   -0.01    0.04
   2   5 -20    0.49    0.10
   3   5 -20    0.03    0.05
   4   5 -20   -0.04    0.04
   6   5 -20    0.46    0.12
  -3   6 -20    0.55    0.13
  -2   6 -20    0.05    0.07
  -1   6 -20   -0.05    0.05
   0   6 -20    0.07    0.06
   1   6 -20    0.37    0.10
   2   6 -20    5.23    0.29
   3   6 -20    1.19    0.16
   4   6 -20    0.08    0.07
   0   7 -20    0.19    0.09
   1   7 -20   -0.05    0.06
   2   7 -20    0.04    0.06
  -1  -7 -19    0.03    0.07
   0  -7 -19    0.12    0.08
   1  -7 -19    0.72    0.14
  -1  -6 -19    1.21    0.17
   0  -6 -19    0.04    0.06
   1  -6 -19    7.29    0.34
   2  -6 -19    0.04    0.06
   3  -6 -19    3.52    0.23
  -1  -5 -19    1.28    0.16
   0  -5 -19    0.36    0.10
   1  -5 -19    5.87    0.30
   2  -5 -19    0.23    0.07
   3  -5 -19    0.09    0.06
   4  -5 -19    0.50    0.10
  -5  -4 -19    0.14    0.08
  -4  -4 -19    0.27    0.09
  -1  -4 -19    0.27    0.08
   0  -4 -19    0.42    0.10
   1  -4 -19    6.04    0.29
   2  -4 -19   -0.04    0.04
   3  -4 -19    5.39    0.27
   4  -4 -19    0.71    0.11
   5  -4 -19    0.46    0.10
   6  -4 -19    0.13    0.07
   7  -4 -19    0.33    0.10
  -6  -3 -19    0.15    0.09
  -5  -3 -19    0.47    0.11
  -4  -3 -19   -0.02    0.06
  -3  -3 -19    0.15    0.06
  -1  -3 -19    0.21    0.07
   0  -3 -19    0.16    0.07
   1  -3 -19    0.47    0.09
   2  -3 -19    0.96    0.13
   3  -3 -19    0.31    0.08
   4  -3 -19    0.63    0.11
   5  -3 -19    0.04    0.05
   6  -3 -19    0.40    0.10
   7  -3 -19    1.34    0.12
   8  -3 -19    0.09    0.06
  -6  -2 -19    0.07    0.08
  -5  -2 -19    0.09    0.07
  -4  -2 -19    0.03    0.05
  -3  -2 -19    0.00    0.04
  -1  -2 -19    0.60    0.10
   0  -2 -19    0.27    0.07
   1  -2 -19    0.06    0.05
   2  -2 -19    2.30    0.18
   3  -2 -19    5.26    0.26
   4  -2 -19    1.68    0.17
   5  -2 -19    2.34    0.21
   6  -2 -19    0.12    0.07
   7  -2 -19    1.06    0.10
   8  -2 -19    0.22    0.10
  -6  -1 -19    0.15    0.08
  -5  -1 -19    0.08    0.06
  -4  -1 -19    0.05    0.05
  -3  -1 -19    0.05    0.04
  -2  -1 -19    0.51    0.08
  -1  -1 -19    0.01    0.04
   0  -1 -19    0.71    0.10
   1  -1 -19    0.66    0.09
   2  -1 -19    1.62    0.15
   3  -1 -19    0.01    0.05
   4  -1 -19    1.07    0.14
   5  -1 -19    0.12    0.06
   6  -1 -19    0.03    0.06
   7  -1 -19    0.19    0.09
   8  -1 -19    0.04    0.07
  -7   0 -19    0.00    0.07
  -6   0 -19   -0.10    0.05
  -5   0 -19    0.09    0.07
  -4   0 -19    0.00    0.05
  -3   0 -19   -0.01    0.02
  -2   0 -19    0.00    0.02
  -1   0 -19    0.00    0.03
   0   0 -19    0.08    0.04
   1   0 -19    0.00    0.04
   2   0 -19   -0.05    0.04
   3   0 -19   -0.01    0.04
   4   0 -19   -0.04    0.04
   5   0 -19   -0.02    0.05
   6   0 -19   -0.02    0.05
   7   0 -19   -0.03    0.05
   8   0 -19    0.15    0.08
  -6   1 -19    0.09    0.05
  -5   1 -19    0.05    0.04
  -4   1 -19    0.08    0.04
  -3   1 -19    0.04    0.02
  -2   1 -19    0.43    0.08
  -1   1 -19    0.03    0.04
   0   1 -19    0.62    0.09
   1   1 -19    0.59    0.09
   2   1 -19    1.61    0.14
   3   1 -19    0.08    0.06
   4   1 -19    1.02    0.13
   5   1 -19    0.12    0.06
   6   1 -19    0.02    0.05
   7   1 -19    0.27    0.10
   8   1 -19   -0.01    0.07
  -6   2 -19    0.02    0.05
  -5   2 -19    0.00    0.04
  -4   2 -19    0.05    0.04
  -3   2 -19    0.06    0.03
  -2   2 -19    1.03    0.12
  -1   2 -19    0.45    0.07
   0   2 -19    0.29    0.07
   1   2 -19    0.05    0.04
   2   2 -19    2.07    0.16
   3   2 -19    5.28    0.25
   4   2 -19    1.86    0.17
   5   2 -19    2.16    0.20
   6   2 -19    0.18    0.08
   7   2 -19    1.19    0.17
   8   2 -19    0.17    0.09
  -6   3 -19    0.30    0.10
  -5   3 -19    0.40    0.10
  -4   3 -19    0.01    0.03
  -3   3 -19    0.08    0.06
  -2   3 -19   -0.01    0.04
  -1   3 -19    0.23    0.07
   1   3 -19    0.51    0.08
   2   3 -19    0.92    0.11
   3   3 -19    0.11    0.06
   4   3 -19    0.69    0.11
   5   3 -19   -0.02    0.05
   6   3 -19    0.40    0.10
   7   3 -19    1.48    0.19
   8   3 -19    0.08    0.09
  -5   4 -19    0.06    0.05
  -4   4 -19    0.16    0.05
  -3   4 -19    0.05    0.06
  -2   4 -19    0.09    0.06
  -1   4 -19    0.42    0.09
   0   4 -19    0.22    0.07
   1   4 -19    6.33    0.29
   3   4 -19    5.56    0.26
   4   4 -19    0.54    0.10
   5   4 -19    0.90    0.13
   6   4 -19    0.09    0.08
   7   4 -19    0.49    0.13
  -4   5 -19    0.83    0.10
  -3   5 -19    0.16    0.08
  -2   5 -19    2.69    0.24
  -1   5 -19    1.04    0.15
   0   5 -19    0.17    0.07
   1   5 -19    6.18    0.30
   2   5 -19    0.22    0.07
   3   5 -19    0.06    0.05
   4   5 -19    0.55    0.10
   6   5 -19    0.43    0.11
  -3   6 -19    0.03    0.06
  -2   6 -19    0.02    0.06
  -1   6 -19    1.28    0.17
   0   6 -19   -0.02    0.05
   1   6 -19    6.66    0.34
   2   6 -19    0.06    0.06
   3   6 -19    4.14    0.25
   4   6 -19    0.06    0.06
  -1   7 -19    0.23    0.09
   0   7 -19   -0.04    0.06
   1   7 -19    0.87    0.15
   2   7 -19    0.03    0.06
   3   7 -19    0.23    0.10
  -1  -7 -18    0.58    0.12
   0  -7 -18    0.15    0.07
  -1  -6 -18   -0.01    0.05
   0  -6 -18    0.13    0.07
   1  -6 -18    1.78    0.19
   2  -6 -18    2.73    0.23
   3  -6 -18    0.18    0.07
  -5  -5 -18    0.33    0.11
  -4  -5 -18    0.10    0.07
   0  -5 -18    0.91    0.13
   1  -5 -18    3.30    0.21
   2  -5 -18    2.35    0.20
   3  -5 -18    0.09    0.06
   4  -5 -18    0.79    0.12
   5  -5 -18    2.14    0.20
  -6  -4 -18    0.39    0.12
  -5  -4 -18    0.06    0.07
  -4  -4 -18    0.36    0.10
  -3  -4 -18    0.10    0.06
   0  -4 -18    8.34    0.35
   1  -4 -18    1.02    0.13
   2  -4 -18   17.14    0.57
   3  -4 -18    0.38    0.09
   4  -4 -18    0.39    0.09
   5  -4 -18    0.03    0.06
   6  -4 -18    0.04    0.06
  -6  -3 -18    1.19    0.17
  -5  -3 -18    2.99    0.26
  -4  -3 -18    0.35    0.09
  -3  -3 -18    1.05    0.13
  -2  -3 -18    0.00    0.04
   0  -3 -18    2.46    0.20
   1  -3 -18    8.12    0.33
   2  -3 -18    3.80    0.21
   3  -3 -18    0.00    0.04
   4  -3 -18    5.28    0.26
   5  -3 -18    5.25    0.27
   6  -3 -18    2.22    0.21
   7  -3 -18    0.06    0.05
   8  -3 -18    1.71    0.14
  -6  -2 -18    2.71    0.24
  -5  -2 -18    0.13    0.07
  -4  -2 -18    0.75    0.12
  -3  -2 -18    0.13    0.06
  -2  -2 -18    3.35    0.17
  -1  -2 -18    1.36    0.14
   0  -2 -18   11.67    0.40
   1  -2 -18    0.24    0.07
   2  -2 -18   23.82    0.70
   3  -2 -18   -0.05    0.03
   4  -2 -18    5.19    0.26
   5  -2 -18    0.28    0.08
   6  -2 -18    2.10    0.20
   7  -2 -18    1.14    0.10
   8  -2 -18    0.05    0.07
  -7  -1 -18    0.16    0.09
  -6  -1 -18    5.05    0.29
  -5  -1 -18    5.80    0.29
  -4  -1 -18    1.89    0.17
  -3  -1 -18    4.25    0.21
  -2  -1 -18    0.33    0.07
  -1  -1 -18    8.40    0.21
   0  -1 -18    1.74    0.15
   1  -1 -18   -0.01    0.03
   2  -1 -18    4.41    0.22
   3  -1 -18   12.02    0.42
   4  -1 -18    1.46    0.15
   5  -1 -18   10.99    0.43
   6  -1 -18    7.78    0.35
   7  -1 -18    0.95    0.14
   8  -1 -18    4.34    0.28
  -7   0 -18    8.84    0.42
  -6   0 -18    6.66    0.34
  -5   0 -18    2.19    0.20
  -4   0 -18    0.20    0.04
  -3   0 -18    0.12    0.03
  -2   0 -18    0.91    0.07
  -1   0 -18    0.56    0.05
   0   0 -18    5.18    0.23
   1   0 -18    3.38    0.18
   2   0 -18   14.89    0.49
   3   0 -18    2.00    0.17
   4   0 -18   12.72    0.45
   5   0 -18    0.49    0.09
   6   0 -18    5.72    0.29
   7   0 -18    0.79    0.14
   8   0 -18    0.01    0.07
  -7   1 -18    0.37    0.08
  -6   1 -18    4.28    0.19
  -5   1 -18    5.85    0.20
  -4   1 -18    2.03    0.12
  -3   1 -18    3.92    0.11
  -2   1 -18    0.51    0.08
  -1   1 -18    8.05    0.30
   0   1 -18    1.85    0.14
   1   1 -18    0.00    0.03
   2   1 -18    4.05    0.20
   3   1 -18   12.28    0.42
   4   1 -18    1.07    0.13
   5   1 -18   11.94    0.44
   6   1 -18    7.86    0.36
   7   1 -18    0.78    0.14
   8   1 -18    3.57    0.30
  -7   2 -18    5.08    0.31
  -6   2 -18    3.02    0.18
  -5   2 -18    0.36    0.09
  -4   2 -18    0.54    0.07
  -3   2 -18    0.05    0.03
  -2   2 -18    3.05    0.18
  -1   2 -18    1.27    0.11
   0   2 -18   11.03    0.36
   1   2 -18    0.15    0.06
   2   2 -18   23.10    0.68
   3   2 -18   -0.02    0.04
   4   2 -18    5.31    0.26
   5   2 -18    0.25    0.07
   6   2 -18    2.01    0.20
   7   2 -18    1.40    0.18
   8   2 -18    0.26    0.10
  -6   3 -18    1.85    0.20
  -5   3 -18    3.70    0.16
  -4   3 -18    0.14    0.04
  -3   3 -18    0.71    0.11
  -2   3 -18   -0.01    0.04
  -1   3 -18    3.27    0.19
   0   3 -18    1.80    0.16
   1   3 -18    8.36    0.30
   2   3 -18    3.68    0.19
   3   3 -18    0.08    0.05
   4   3 -18    5.10    0.26
   5   3 -18    5.27    0.28
   6   3 -18    2.44    0.22
   7   3 -18    0.05    0.07
   8   3 -18    1.46    0.20
  -6   4 -18    0.32    0.10
  -5   4 -18    0.00    0.04
  -4   4 -18    0.25    0.06
  -3   4 -18    0.21    0.07
  -2   4 -18    5.36    0.27
  -1   4 -18    0.84    0.12
   0   4 -18    8.65    0.35
   1   4 -18    1.32    0.14
   3   4 -18    0.31    0.08
   4   4 -18    0.36    0.08
   5   4 -18    0.05    0.06
   6   4 -18    0.01    0.06
   7   4 -18    0.91    0.16
  -5   5 -18    0.17    0.06
  -4   5 -18    0.03    0.05
  -3   5 -18    0.25    0.09
  -2   5 -18    0.08    0.06
  -1   5 -18    2.01    0.19
   0   5 -18    0.81    0.13
   1   5 -18    3.53    0.22
   2   5 -18    2.24    0.19
   3   5 -18   -0.02    0.04
   4   5 -18    0.67    0.11
   5   5 -18    2.19    0.21
   6   5 -18    0.67    0.13
  -4   6 -18    0.03    0.07
  -3   6 -18    1.12    0.16
  -2   6 -18    2.83    0.26
  -1   6 -18    0.08    0.06
   0   6 -18    0.10    0.07
   1   6 -18    1.80    0.19
   2   6 -18    3.03    0.24
   3   6 -18    0.13    0.06
  -1   7 -18    0.32    0.10
   0   7 -18    0.01    0.06
   1   7 -18   -0.03    0.05
   2   7 -18    0.66    0.13
   3   7 -18    0.23    0.08
  -1  -7 -17    0.18    0.08
   0  -7 -17    1.38    0.17
  -4  -6 -17   -0.02    0.07
   0  -6 -17    0.97    0.14
   1  -6 -17    5.61    0.29
   2  -6 -17    7.85    0.35
  -5  -5 -17    0.41    0.11
  -4  -5 -17    2.69    0.24
  -3  -5 -17    0.11    0.07
   0  -5 -17    2.39    0.21
   1  -5 -17    3.33    0.20
   2  -5 -17    0.15    0.06
   3  -5 -17    1.56    0.16
   4  -5 -17    1.26    0.15
  -6  -4 -17    1.36    0.18
  -5  -4 -17    0.69    0.13
  -4  -4 -17    0.07    0.07
  -3  -4 -17    0.20    0.08
  -2  -4 -17    0.23    0.07
   0  -4 -17    1.70    0.17
   1  -4 -17    7.56    0.32
   2  -4 -17    7.03    0.30
   3  -4 -17    1.08    0.13
   4  -4 -17    0.27    0.08
   5  -4 -17    0.96    0.13
   6  -4 -17    0.64    0.12
  -6  -3 -17    1.38    0.18
  -5  -3 -17    1.52    0.18
  -4  -3 -17    5.68    0.28
  -3  -3 -17    1.32    0.14
  -2  -3 -17    3.43    0.18
   0  -3 -17    1.32    0.14
   1  -3 -17    2.38    0.19
   2  -3 -17    0.44    0.08
   3  -3 -17    1.51    0.15
   4  -3 -17    0.02    0.05
   5  -3 -17    0.34    0.09
   6  -3 -17    2.06    0.20
   7  -3 -17    0.91    0.10
   8  -3 -17    0.07    0.05
  -7  -2 -17    0.20    0.10
  -6  -2 -17    0.50    0.12
  -5  -2 -17    0.68    0.12
  -4  -2 -17    0.08    0.06
  -3  -2 -17    0.29    0.07
  -2  -2 -17    1.53    0.13
  -1  -2 -17    8.80    0.30
   0  -2 -17   -0.04    0.03
   1  -2 -17    8.72    0.33
   2  -2 -17    0.39    0.08
   3  -2 -17    3.71    0.20
   4  -2 -17    0.03    0.05
   5  -2 -17    0.90    0.13
   6  -2 -17    2.88    0.23
   7  -2 -17    0.02    0.04
   8  -2 -17    0.54    0.08
  -7  -1 -17    0.07    0.08
  -6  -1 -17    0.91    0.14
  -5  -1 -17    0.48    0.11
  -4  -1 -17    1.63    0.16
  -3  -1 -17    1.10    0.12
  -2  -1 -17    0.30    0.06
  -1  -1 -17    0.08    0.03
   0  -1 -17    0.29    0.07
   1  -1 -17    0.09    0.05
   2  -1 -17    0.84    0.10
   3  -1 -17    0.30    0.07
   4  -1 -17    0.21    0.07
   5  -1 -17    0.13    0.06
   6  -1 -17    0.43    0.06
   7  -1 -17    0.02    0.06
   8  -1 -17   -0.01    0.07
   9  -1 -17   -0.01    0.07
  -7   0 -17    0.09    0.08
  -6   0 -17    0.04    0.05
  -5   0 -17   -0.02    0.03
  -4   0 -17    0.03    0.03
  -3   0 -17    0.01    0.02
  -2   0 -17   -0.01    0.03
  -1   0 -17   -0.01    0.02
   0   0 -17    0.08    0.02
   1   0 -17    0.00    0.03
   2   0 -17    0.00    0.04
   3   0 -17   -0.01    0.03
   4   0 -17    0.01    0.05
   5   0 -17    0.04    0.05
   6   0 -17   -0.01    0.04
   7   0 -17   -0.02    0.05
   8   0 -17    0.02    0.07
   9   0 -17   -0.04    0.07
  -7   1 -17   -0.04    0.04
  -6   1 -17    1.29    0.12
  -5   1 -17    0.61    0.08
  -4   1 -17    1.73    0.12
  -3   1 -17    1.07    0.08
  -2   1 -17    0.39    0.07
  -1   1 -17    0.14    0.05
   0   1 -17    0.33    0.06
   1   1 -17    0.00    0.03
   2   1 -17    0.87    0.10
   3   1 -17    0.27    0.07
   4   1 -17    0.02    0.05
   5   1 -17    0.13    0.06
   6   1 -17    0.24    0.08
   7   1 -17    0.13    0.08
   8   1 -17    0.03    0.07
  -7   2 -17    0.17    0.06
  -6   2 -17    0.57    0.08
  -5   2 -17    0.42    0.09
  -4   2 -17    0.08    0.04
  -3   2 -17    0.30    0.05
  -2   2 -17    1.48    0.14
  -1   2 -17    9.19    0.31
   0   2 -17    0.02    0.03
   1   2 -17    8.24    0.30
   2   2 -17    0.38    0.07
   3   2 -17    3.32    0.19
   4   2 -17   -0.05    0.04
   5   2 -17    0.89    0.13
   6   2 -17    2.70    0.23
   7   2 -17   -0.03    0.06
   8   2 -17    0.70    0.14
  -6   3 -17    1.51    0.18
  -5   3 -17    1.28    0.11
  -4   3 -17    5.24    0.19
  -3   3 -17    1.21    0.14
  -2   3 -17    3.01    0.19
  -1   3 -17    0.64    0.10
   0   3 -17    1.28    0.13
   1   3 -17    1.95    0.13
   2   3 -17    0.35    0.07
   3   3 -17    1.43    0.14
   4   3 -17    0.02    0.05
   5   3 -17    0.29    0.09
   6   3 -17    2.28    0.21
   7   3 -17    0.90    0.15
   8   3 -17   -0.03    0.07
  -6   4 -17    1.59    0.20
  -5   4 -17    0.80    0.09
  -4   4 -17   -0.01    0.03
  -3   4 -17    0.06    0.05
  -2   4 -17    0.15    0.06
  -1   4 -17    2.09    0.18
   0   4 -17    1.75    0.16
   1   4 -17    8.09    0.32
   3   4 -17    0.85    0.11
   4   4 -17    0.24    0.07
   5   4 -17    0.94    0.14
   6   4 -17    0.84    0.14
   7   4 -17    0.10    0.08
  -5   5 -17    0.55    0.08
  -4   5 -17    2.70    0.17
  -3   5 -17    0.09    0.06
  -2   5 -17    3.70    0.23
  -1   5 -17    0.20    0.08
   0   5 -17    2.35    0.20
   1   5 -17    2.90    0.23
   2   5 -17    0.13    0.06
   3   5 -17    1.48    0.16
   4   5 -17    1.37    0.15
   5   5 -17    0.10    0.07
   6   5 -17    1.80    0.20
  -4   6 -17    0.05    0.05
  -3   6 -17    0.05    0.07
  -2   6 -17    0.01    0.06
  -1   6 -17    0.10    0.07
   0   6 -17    1.24    0.16
   1   6 -17    6.23    0.31
   2   6 -17    7.45    0.34
   3   6 -17    3.67    0.23
  -2   7 -17    1.59    0.19
  -1   7 -17    0.18    0.08
   0   7 -17    1.57    0.19
   1   7 -17    0.54    0.11
   2   7 -17    0.24    0.09
   3   7 -17    0.30    0.09
  -1  -7 -16    0.00    0.05
   0  -7 -16    0.48    0.11
  -4  -6 -16   -0.01    0.07
  -3  -6 -16    1.27    0.16
   0  -6 -16   -0.02    0.05
   1  -6 -16    0.89    0.12
   2  -6 -16    0.72    0.12
  -5  -5 -16    1.01    0.16
  -4  -5 -16    1.70    0.19
  -3  -5 -16    5.26    0.28
  -2  -5 -16    0.55    0.10
   0  -5 -16    2.37    0.20
   1  -5 -16    2.48    0.20
   2  -5 -16    4.95    0.25
   3  -5 -16    0.25    0.07
   4  -5 -16    3.25    0.20
  -6  -4 -16    0.92    0.15
  -5  -4 -16    0.08    0.07
  -4  -4 -16    2.49    0.22
  -3  -4 -16    2.45    0.20
  -2  -4 -16    4.01    0.21
  -1  -4 -16   -0.02    0.04
   0  -4 -16    1.96    0.17
   1  -4 -16    0.69    0.10
   2  -4 -16    1.12    0.13
   3  -4 -16    1.03    0.13
   4  -4 -16    1.45    0.15
   5  -4 -16   12.07    0.43
   6  -4 -16    0.33    0.09
   8  -4 -16    0.10    0.08
  -7  -3 -16    1.86    0.21
  -6  -3 -16    0.20    0.09
  -5  -3 -16    2.96    0.25
  -4  -3 -16    7.57    0.33
  -3  -3 -16   20.15    0.59
  -2  -3 -16    4.25    0.21
  -1  -3 -16    5.43    0.22
   0  -3 -16    3.02    0.18
   1  -3 -16    2.27    0.18
   2  -3 -16   16.73    0.52
   3  -3 -16    2.30    0.18
   4  -3 -16   17.17    0.55
   5  -3 -16   11.65    0.42
   6  -3 -16   10.81    0.42
   7  -3 -16    1.46    0.12
   8  -3 -16    2.58    0.17
  -7  -2 -16    2.23    0.23
  -6  -2 -16    1.45    0.17
  -5  -2 -16   -0.01    0.05
  -4  -2 -16    2.45    0.20
  -3  -2 -16    8.15    0.31
  -2  -2 -16   14.56    0.45
  -1  -2 -16    0.27    0.06
   0  -2 -16   10.81    0.37
   1  -2 -16    0.00    0.04
   2  -2 -16    6.73    0.27
   3  -2 -16    3.80    0.20
   4  -2 -16    3.99    0.21
   5  -2 -16   26.84    0.79
   6  -2 -16    1.95    0.18
   7  -2 -16    4.73    0.18
   8  -2 -16    0.51    0.08
  -7  -1 -16    1.04    0.16
  -6  -1 -16   -0.05    0.04
  -5  -1 -16    4.22    0.25
  -4  -1 -16   10.34    0.39
  -3  -1 -16   33.63    0.91
  -2  -1 -16    2.50    0.09
  -1  -1 -16   31.20    0.57
   0  -1 -16    0.32    0.04
   1  -1 -16   37.54    0.98
   2  -1 -16    6.92    0.27
   3  -1 -16   13.81    0.44
   4  -1 -16    5.91    0.27
   5  -1 -16    2.47    0.20
   6  -1 -16   16.98    0.38
   7  -1 -16   -0.02    0.03
   8  -1 -16    7.51    0.37
   9  -1 -16    0.01    0.07
  -7   0 -16    1.50    0.19
  -6   0 -16    2.51    0.15
  -5   0 -16    1.05    0.09
  -4   0 -16    0.18    0.04
  -3   0 -16   16.19    0.28
  -2   0 -16   22.54    0.61
  -1   0 -16    0.37    0.04
   0   0 -16   15.46    0.46
   1   0 -16    0.76    0.09
   2   0 -16   18.22    0.54
   3   0 -16    3.18    0.18
   4   0 -16    5.82    0.26
   5   0 -16   31.12    0.58
   6   0 -16    3.29    0.21
   7   0 -16    5.13    0.28
   8   0 -16    1.28    0.17
   9   0 -16    0.03    0.08
  -7   1 -16    1.23    0.12
  -6   1 -16    0.03    0.04
  -5   1 -16    4.75    0.17
  -4   1 -16   10.35    0.26
  -3   1 -16   34.90    0.64
  -2   1 -16    2.53    0.14
  -1   1 -16   30.82    0.82
   0   1 -16    0.34    0.06
   1   1 -16   36.49    0.96
   2   1 -16    6.32    0.26
   3   1 -16   12.70    0.43
   4   1 -16    6.34    0.27
   5   1 -16    2.13    0.18
   6   1 -16   17.45    0.58
   7   1 -16    0.04    0.07
   8   1 -16    7.34    0.38
   9   1 -16    0.04    0.08
  -7   2 -16    3.09    0.19
  -6   2 -16    1.68    0.18
  -5   2 -16    0.03    0.04
  -4   2 -16    2.42    0.13
  -3   2 -16    8.20    0.22
  -2   2 -16   14.67    0.32
  -1   2 -16    0.47    0.07
   0   2 -16   10.73    0.34
   1   2 -16    0.04    0.04
   2   2 -16    6.87    0.26
   3   2 -16    3.84    0.20
   4   2 -16    3.80    0.21
   5   2 -16   26.69    0.80
   6   2 -16    2.06    0.20
   7   2 -16    4.25    0.27
   8   2 -16    0.33    0.11
  -7   3 -16    2.10    0.22
  -6   3 -16    0.09    0.07
  -5   3 -16    2.68    0.16
  -4   3 -16    7.51    0.23
  -3   3 -16   18.75    0.59
  -2   3 -16    4.62    0.23
  -1   3 -16    5.74    0.25
   0   3 -16    3.03    0.17
   1   3 -16    2.13    0.13
   2   3 -16   15.79    0.49
   3   3 -16    2.07    0.17
   4   3 -16   17.72    0.56
   5   3 -16   11.47    0.43
   6   3 -16   10.70    0.43
   7   3 -16    1.20    0.17
   8   3 -16    3.03    0.27
  -6   4 -16    0.98    0.16
  -5   4 -16    0.06    0.04
  -4   4 -16    2.56    0.15
  -3   4 -16    2.84    0.22
  -2   4 -16    3.92    0.22
  -1   4 -16    0.03    0.04
   0   4 -16    2.47    0.19
   1   4 -16    1.01    0.12
   2   4 -16    1.30    0.13
   3   4 -16    1.27    0.13
   4   4 -16    1.47    0.15
   5   4 -16   11.32    0.44
   6   4 -16    0.30    0.09
   7   4 -16    2.56    0.24
   8   4 -16    0.10    0.09
  -5   5 -16    1.18    0.11
  -4   5 -16    1.96    0.14
  -3   5 -16    5.22    0.28
  -2   5 -16    0.49    0.10
  -1   5 -16   -0.03    0.04
   0   5 -16    2.02    0.18
   1   5 -16    2.40    0.20
   2   5 -16    4.83    0.24
   3   5 -16    0.26    0.07
   4   5 -16    3.50    0.20
   5   5 -16    3.68    0.23
   6   5 -16    3.07    0.25
   7   5 -16    0.52    0.13
  -4   6 -16    0.03    0.04
  -3   6 -16    1.30    0.17
  -2   6 -16    0.50    0.11
  -1   6 -16    0.34    0.09
   0   6 -16    0.09    0.06
   1   6 -16    0.90    0.14
   2   6 -16    0.78    0.13
   3   6 -16    0.04    0.05
  -2   7 -16    0.44    0.11
  -1   7 -16    0.02    0.06
   0   7 -16    0.71    0.13
   1   7 -16    5.42    0.30
   2   7 -16    0.22    0.08
  -3  -7 -15    0.69    0.13
   0  -7 -15    2.10    0.20
  -5  -6 -15    0.52    0.13
  -4  -6 -15    0.25    0.10
  -3  -6 -15    1.34    0.17
  -2  -6 -15    0.06    0.07
   0  -6 -15    0.00    0.04
   1  -6 -15    0.85    0.12
   2  -6 -15    0.46    0.09
  -6  -5 -15    3.11    0.28
  -5  -5 -15    0.33    0.10
  -4  -5 -15    1.62    0.18
  -3  -5 -15    3.37    0.22
  -2  -5 -15    6.74    0.30
  -1  -5 -15    1.13    0.13
   0  -5 -15    5.81    0.27
   1  -5 -15    2.71    0.18
   2  -5 -15    1.41    0.15
   3  -5 -15    0.03    0.04
   4  -5 -15    3.49    0.20
  -6  -4 -15    0.06    0.07
  -5  -4 -15    0.02    0.06
  -4  -4 -15    0.03    0.05
  -3  -4 -15    0.19    0.07
  -2  -4 -15    0.04    0.04
  -1  -4 -15    9.32    0.33
   0  -4 -15    0.27    0.07
   1  -4 -15    4.22    0.21
   2  -4 -15    0.62    0.10
   3  -4 -15    3.39    0.20
   4  -4 -15    4.78    0.24
   5  -4 -15   -0.01    0.04
   6  -4 -15    5.08    0.27
   7  -4 -15    1.03    0.15
   8  -4 -15    0.05    0.07
  -7  -3 -15    0.04    0.08
  -6  -3 -15    0.58    0.12
  -5  -3 -15    0.04    0.06
  -4  -3 -15    1.44    0.15
  -3  -3 -15    2.78    0.18
  -2  -3 -15    7.68    0.29
  -1  -3 -15   -0.01    0.04
   0  -3 -15    1.85    0.09
   1  -3 -15    4.90    0.22
   2  -3 -15    1.15    0.12
   3  -3 -15    1.96    0.17
   4  -3 -15   10.33    0.38
   5  -3 -15    6.89    0.30
   6  -3 -15    0.23    0.07
   7  -3 -15    1.79    0.13
   8  -3 -15    0.00    0.04
  -7  -2 -15   -0.05    0.06
  -6  -2 -15    0.07    0.06
  -5  -2 -15    1.34    0.15
  -4  -2 -15    0.10    0.06
  -3  -2 -15    0.20    0.07
  -2  -2 -15    0.84    0.10
  -1  -2 -15    2.36    0.13
   0  -2 -15    6.77    0.17
   1  -2 -15    6.77    0.27
   2  -2 -15    0.69    0.09
   3  -2 -15   21.40    0.63
   4  -2 -15    0.10    0.05
   5  -2 -15    0.78    0.11
   6  -2 -15    0.03    0.05
   7  -2 -15    2.99    0.16
   8  -2 -15    0.14    0.05
   9  -2 -15    0.18    0.06
  -7  -1 -15   -0.05    0.06
  -6  -1 -15    0.03    0.06
  -5  -1 -15    0.49    0.10
  -4  -1 -15    0.46    0.06
  -3  -1 -15    0.15    0.04
  -2  -1 -15    2.89    0.10
  -1  -1 -15    0.88    0.08
   0  -1 -15    0.09    0.02
   1  -1 -15    2.14    0.13
   2  -1 -15    0.24    0.05
   3  -1 -15    1.32    0.13
   4  -1 -15    4.90    0.23
   5  -1 -15    1.12    0.14
   6  -1 -15    0.27    0.05
   7  -1 -15    0.06    0.04
   8  -1 -15    0.00    0.04
   9  -1 -15    0.04    0.07
  -7   0 -15   -0.04    0.04
  -6   0 -15   -0.01    0.03
  -5   0 -15    0.00    0.03
  -4   0 -15   -0.03    0.03
  -3   0 -15    0.01    0.02
  -2   0 -15   -0.03    0.02
  -1   0 -15    0.01    0.02
   0   0 -15    0.08    0.02
   1   0 -15    0.00    0.01
   2   0 -15   -0.02    0.03
   3   0 -15   -0.01    0.03
   4   0 -15    0.00    0.04
   5   0 -15    0.01    0.03
   6   0 -15    0.03    0.06
   7   0 -15    0.02    0.06
   8   0 -15   -0.02    0.06
   9   0 -15   -0.08    0.06
  -8   1 -15   -0.09    0.06
  -7   1 -15   -0.05    0.04
  -6   1 -15   -0.02    0.03
  -5   1 -15    0.40    0.06
  -4   1 -15    0.41    0.05
  -3   1 -15    0.19    0.04
  -2   1 -15    2.86    0.10
  -1   1 -15    0.74    0.08
   0   1 -15    0.10    0.04
   1   1 -15    2.11    0.12
   2   1 -15    0.08    0.05
   3   1 -15    1.50    0.14
   4   1 -15    4.68    0.23
   5   1 -15    1.43    0.15
   6   1 -15    0.28    0.08
   7   1 -15   -0.02    0.06
   8   1 -15    0.12    0.07
   9   1 -15    0.08    0.09
  -7   2 -15   -0.03    0.04
  -6   2 -15    0.03    0.05
  -5   2 -15    1.49    0.16
  -4   2 -15    0.27    0.05
  -3   2 -15    0.38    0.05
  -2   2 -15    0.88    0.07
  -1   2 -15    2.25    0.12
   0   2 -15    6.70    0.24
   1   2 -15    7.25    0.26
   2   2 -15    0.66    0.09
   3   2 -15   21.07    0.62
   4   2 -15    0.07    0.06
   5   2 -15    0.65    0.11
   6   2 -15    0.03    0.06
   7   2 -15    2.95    0.25
   8   2 -15    0.10    0.07
  -7   3 -15    0.02    0.07
  -6   3 -15    0.76    0.13
  -5   3 -15    0.08    0.04
  -4   3 -15    1.26    0.10
  -3   3 -15    2.68    0.17
  -2   3 -15    7.38    0.30
  -1   3 -15    0.00    0.03
   0   3 -15    1.83    0.09
   1   3 -15    4.59    0.19
   2   3 -15    1.11    0.11
   3   3 -15    2.15    0.16
   4   3 -15   11.11    0.39
   5   3 -15    7.01    0.31
   6   3 -15    0.30    0.09
   7   3 -15    1.81    0.20
   8   3 -15    0.01    0.07
  -6   4 -15   -0.06    0.04
  -5   4 -15    0.05    0.04
  -4   4 -15    0.03    0.04
  -3   4 -15    0.20    0.07
  -2   4 -15    0.03    0.04
  -1   4 -15    9.40    0.35
   0   4 -15    0.43    0.08
   1   4 -15    3.90    0.21
   2   4 -15    0.55    0.06
   3   4 -15    3.62    0.19
   4   4 -15    4.80    0.24
   5   4 -15    0.06    0.06
   6   4 -15    5.78    0.30
   7   4 -15    1.09    0.16
   8   4 -15   -0.02    0.07
  -5   5 -15    0.47    0.07
  -4   5 -15    1.45    0.12
  -3   5 -15    3.41    0.22
  -2   5 -15    6.55    0.30
  -1   5 -15    1.06    0.13
   0   5 -15    5.86    0.28
   1   5 -15    2.76    0.18
   2   5 -15    1.44    0.15
   3   5 -15   -0.01    0.04
   4   5 -15    3.30    0.14
   5   5 -15    6.25    0.31
   6   5 -15   -0.01    0.06
   7   5 -15    2.43    0.24
  -5   6 -15    1.01    0.15
  -4   6 -15    0.14    0.05
  -3   6 -15    1.51    0.18
  -2   6 -15    0.02    0.06
  -1   6 -15    7.58    0.35
   0   6 -15   -0.02    0.05
   1   6 -15    0.94    0.13
   2   6 -15    0.43    0.10
   3   6 -15    0.18    0.07
  -3   7 -15    1.04    0.16
  -2   7 -15    4.58    0.29
  -1   7 -15    0.63    0.12
   0   7 -15    2.50    0.23
   1   7 -15    3.06    0.25
   2   7 -15    0.28    0.09
   0   8 -15    0.54    0.12
   1   8 -15    0.67    0.13
   2   8 -15    0.13    0.09
  -3  -7 -14    0.78    0.14
  -2  -7 -14    0.47    0.11
  -5  -6 -14    0.03    0.07
  -4  -6 -14    0.22    0.10
  -3  -6 -14    0.48    0.11
  -2  -6 -14    0.83    0.13
  -1  -6 -14    0.68    0.11
   0  -6 -14    2.67    0.18
   1  -6 -14    6.14    0.28
   2  -6 -14    0.32    0.08
  -6  -5 -14    0.46    0.12
  -5  -5 -14    0.49    0.11
  -4  -5 -14    4.41    0.26
  -3  -5 -14   13.22    0.47
  -2  -5 -14    1.74    0.17
  -1  -5 -14    2.54    0.19
   0  -5 -14    0.69    0.07
   1  -5 -14    4.78    0.24
   2  -5 -14    3.41    0.19
   3  -5 -14    0.01    0.04
   4  -5 -14    0.18    0.06
  -7  -4 -14    1.22    0.18
  -6  -4 -14    2.03    0.22
  -5  -4 -14   -0.07    0.05
  -4  -4 -14    5.64    0.28
  -3  -4 -14    1.60    0.16
  -2  -4 -14    1.84    0.16
  -1  -4 -14    4.23    0.20
   0  -4 -14   10.83    0.26
   1  -4 -14   15.03    0.48
   2  -4 -14    6.23    0.27
   3  -4 -14    2.51    0.16
   4  -4 -14    0.43    0.08
   5  -4 -14    0.63    0.10
   6  -4 -14    0.91    0.12
   7  -4 -14    0.93    0.14
   8  -4 -14    0.93    0.14
  -7  -3 -14    2.10    0.22
  -6  -3 -14    0.09    0.07
  -5  -3 -14    3.93    0.24
  -4  -3 -14    7.22    0.31
  -3  -3 -14   35.24    0.94
  -2  -3 -14    6.50    0.26
  -1  -3 -14    2.29    0.13
   0  -3 -14    4.15    0.13
   1  -3 -14   16.10    0.49
   2  -3 -14    8.61    0.32
   3  -3 -14    2.49    0.16
   4  -3 -14    1.11    0.12
   5  -3 -14    0.07    0.05
   6  -3 -14    2.04    0.19
   7  -3 -14    0.30    0.06
   8  -3 -14    2.40    0.16
  -7  -2 -14    3.51    0.28
  -6  -2 -14    3.90    0.24
  -5  -2 -14   -0.02    0.04
  -4  -2 -14    9.27    0.36
  -3  -2 -14    7.86    0.31
  -2  -2 -14    5.56    0.23
  -1  -2 -14    6.02    0.21
   0  -2 -14   14.91    0.30
   1  -2 -14   10.06    0.34
   2  -2 -14    5.62    0.23
   3  -2 -14   10.01    0.35
   4  -2 -14    1.02    0.12
   5  -2 -14    5.99    0.27
   6  -2 -14   -0.01    0.03
   7  -2 -14    2.30    0.14
   8  -2 -14    1.34    0.11
   9  -2 -14    0.57    0.09
  -8  -1 -14    1.11    0.18
  -7  -1 -14    9.26    0.42
  -6  -1 -14    4.65    0.26
  -5  -1 -14    4.42    0.16
  -4  -1 -14   22.57    0.45
  -3  -1 -14   28.43    0.52
  -2  -1 -14   22.30    0.41
  -1  -1 -14    1.83    0.10
   0  -1 -14   22.12    0.41
   1  -1 -14    7.52    0.28
   2  -1 -14   51.91    1.26
   3  -1 -14   10.89    0.37
   4  -1 -14   10.09    0.36
   5  -1 -14    8.12    0.33
   6  -1 -14    1.36    0.10
   7  -1 -14    1.96    0.13
   8  -1 -14    3.01    0.17
   9  -1 -14    0.18    0.09
  -8   0 -14    1.90    0.15
  -7   0 -14    6.65    0.23
  -6   0 -14    2.73    0.16
  -5   0 -14   -0.01    0.03
  -4   0 -14    7.62    0.21
  -3   0 -14   20.10    0.32
  -2   0 -14   16.66    0.48
  -1   0 -14    5.22    0.14
   0   0 -14   14.99    0.29
   1   0 -14    1.36    0.11
   2   0 -14    0.18    0.05
   3   0 -14   28.61    0.78
   4   0 -14    1.68    0.14
   5   0 -14   20.53    0.41
   6   0 -14    1.33    0.10
   7   0 -14    2.49    0.22
   8   0 -14    0.32    0.10
   9   0 -14    0.48    0.12
  -8   1 -14    1.45    0.14
  -7   1 -14    9.45    0.29
  -6   1 -14    4.43    0.18
  -5   1 -14    4.46    0.16
  -4   1 -14   21.80    0.44
  -3   1 -14   26.48    0.52
  -2   1 -14   22.81    0.61
  -1   1 -14    1.97    0.11
   0   1 -14   22.44    0.60
   1   1 -14    7.84    0.27
   2   1 -14   49.21    1.24
   3   1 -14   11.17    0.37
   4   1 -14   10.16    0.36
   5   1 -14    8.75    0.34
   6   1 -14    1.53    0.16
   7   1 -14    1.77    0.19
   8   1 -14    2.95    0.26
   9   1 -14   -0.09    0.06
  -8   2 -14    0.50    0.13
  -7   2 -14    3.28    0.20
  -6   2 -14    3.77    0.23
  -5   2 -14   -0.02    0.03
  -4   2 -14    9.57    0.25
  -3   2 -14    8.27    0.22
  -2   2 -14    5.70    0.15
  -1   2 -14    5.60    0.15
   0   2 -14   14.61    0.42
   1   2 -14    9.80    0.32
   2   2 -14    5.38    0.22
   3   2 -14   10.04    0.35
   4   2 -14    1.09    0.13
   5   2 -14    5.55    0.27
   6   2 -14    0.00    0.06
   7   2 -14    2.38    0.22
   8   2 -14    1.22    0.18
   9   2 -14    0.79    0.15
  -7   3 -14    1.83    0.21
  -6   3 -14    0.14    0.07
  -5   3 -14    3.85    0.16
  -4   3 -14    7.10    0.21
  -3   3 -14   34.59    0.93
  -2   3 -14    6.75    0.27
  -1   3 -14    2.23    0.14
   0   3 -14    4.37    0.13
   1   3 -14   15.55    0.45
   2   3 -14    8.48    0.30
   3   3 -14    2.50    0.16
   4   3 -14    1.10    0.13
   5   3 -14   -0.05    0.04
   6   3 -14    1.89    0.19
   7   3 -14    0.12    0.08
   8   3 -14    2.56    0.25
  -6   4 -14    2.56    0.24
  -5   4 -14   -0.02    0.03
  -4   4 -14    5.25    0.19
  -3   4 -14    1.60    0.16
  -2   4 -14    1.73    0.16
  -1   4 -14    3.65    0.20
   0   4 -14   11.27    0.39
   1   4 -14   14.47    0.47
   2   4 -14    6.24    0.18
   3   4 -14    2.11    0.17
   4   4 -14    0.47    0.09
   5   4 -14    0.51    0.10
   6   4 -14    0.78    0.13
   7   4 -14    0.89    0.14
   8   4 -14    1.11    0.17
  -6   5 -14    0.37    0.08
  -5   5 -14    0.52    0.08
  -4   5 -14    4.23    0.18
  -3   5 -14   12.22    0.46
  -2   5 -14    2.03    0.18
  -1   5 -14    2.27    0.19
   0   5 -14    0.98    0.13
   1   5 -14    5.35    0.25
   2   5 -14    3.09    0.19
   3   5 -14    0.07    0.05
   4   5 -14    0.12    0.04
   5   5 -14    0.09    0.06
   6   5 -14    0.18    0.08
   7   5 -14    0.02    0.07
  -5   6 -14   -0.02    0.04
  -4   6 -14    0.47    0.08
  -3   6 -14    0.75    0.13
  -2   6 -14    0.52    0.11
  -1   6 -14    0.52    0.11
   0   6 -14    2.53    0.21
   1   6 -14    6.85    0.30
   2   6 -14    0.33    0.08
   3   6 -14    3.29    0.20
  -3   7 -14    0.98    0.11
  -2   7 -14    0.41    0.11
  -1   7 -14   -0.01    0.06
   0   7 -14    0.25    0.09
   1   7 -14    0.56    0.11
   2   7 -14    2.07    0.19
  -1   8 -14   -0.10    0.06
   0   8 -14    0.17    0.08
   1   8 -14    1.45    0.18
  -4  -7 -13    1.50    0.19
  -3  -7 -13    0.24    0.09
  -2  -7 -13    1.02    0.15
  -1  -7 -13    2.49    0.22
  -5  -6 -13    0.28    0.10
  -4  -6 -13    1.06    0.16
  -3  -6 -13   12.33    0.47
  -2  -6 -13    3.98    0.24
  -1  -6 -13    4.42    0.24
   0  -6 -13    0.06    0.04
   1  -6 -13    4.41    0.23
   2  -6 -13    0.48    0.10
  -6  -5 -13    0.53    0.12
  -5  -5 -13    1.67    0.19
  -4  -5 -13    5.18    0.28
  -3  -5 -13    0.07    0.06
  -2  -5 -13    2.60    0.20
  -1  -5 -13    7.04    0.29
   0  -5 -13    0.48    0.09
   1  -5 -13    9.56    0.35
   2  -5 -13    4.30    0.21
   3  -5 -13   14.63    0.47
   4  -5 -13    0.42    0.08
   7  -5 -13    0.36    0.10
  -7  -4 -13    0.60    0.14
  -6  -4 -13   -0.06    0.05
  -5  -4 -13    1.81    0.19
  -4  -4 -13    0.23    0.08
  -3  -4 -13   16.10    0.52
  -2  -4 -13    5.35    0.25
  -1  -4 -13    2.69    0.16
   0  -4 -13    0.20    0.06
   1  -4 -13    2.81    0.11
   2  -4 -13    0.66    0.09
   3  -4 -13    4.78    0.22
   4  -4 -13    6.24    0.26
   5  -4 -13    0.33    0.08
   6  -4 -13    0.05    0.05
   7  -4 -13    0.09    0.07
   8  -4 -13    0.14    0.09
  -7  -3 -13   -0.03    0.06
  -6  -3 -13    1.89    0.20
  -5  -3 -13    2.61    0.22
  -4  -3 -13    5.65    0.27
  -3  -3 -13    0.21    0.06
  -2  -3 -13    3.38    0.18
  -1  -3 -13    7.33    0.26
   0  -3 -13    0.07    0.04
   1  -3 -13    0.21    0.03
   2  -3 -13    0.29    0.06
   3  -3 -13    4.35    0.21
   4  -3 -13    6.20    0.27
   5  -3 -13    2.59    0.17
   6  -3 -13    0.03    0.05
   7  -3 -13    2.62    0.15
   8  -3 -13    1.36    0.17
  -8  -2 -13   -0.03    0.06
  -7  -2 -13    2.96    0.27
  -6  -2 -13    0.18    0.08
  -5  -2 -13    6.10    0.29
  -4  -2 -13    2.56    0.19
  -3  -2 -13    5.12    0.23
  -2  -2 -13    0.18    0.05
  -1  -2 -13    0.12    0.04
   0  -2 -13    0.02    0.02
   1  -2 -13    0.01    0.02
   2  -2 -13    0.65    0.08
   3  -2 -13    0.00    0.03
   4  -2 -13    5.67    0.25
   5  -2 -13    0.21    0.07
   6  -2 -13    0.02    0.03
   7  -2 -13    0.76    0.08
   8  -2 -13    0.00    0.04
   9  -2 -13    0.23    0.06
  -8  -1 -13    0.17    0.10
  -7  -1 -13   -0.05    0.05
  -6  -1 -13    0.61    0.08
  -5  -1 -13    0.94    0.08
  -4  -1 -13    1.22    0.09
  -3  -1 -13    0.03    0.02
  -2  -1 -13    1.03    0.06
  -1  -1 -13    3.27    0.14
   0  -1 -13    1.18    0.06
   1  -1 -13    2.18    0.13
   2  -1 -13    0.47    0.07
   3  -1 -13   -0.01    0.03
   4  -1 -13    8.12    0.30
   5  -1 -13    1.85    0.15
   6  -1 -13    0.04    0.03
   7  -1 -13    1.76    0.12
   8  -1 -13    0.91    0.09
   9  -1 -13    0.42    0.07
  -8   0 -13   -0.04    0.04
  -7   0 -13   -0.01    0.04
  -6   0 -13    0.03    0.04
  -5   0 -13   -0.01    0.03
  -4   0 -13    0.00    0.03
  -3   0 -13    0.00    0.02
  -2   0 -13    0.00    0.02
  -1   0 -13    0.03    0.03
   1   0 -13    0.01    0.01
   2   0 -13   -0.01    0.02
   3   0 -13   -0.04    0.03
   4   0 -13   -0.02    0.04
   5   0 -13   -0.01    0.03
   6   0 -13    0.00    0.03
   7   0 -13    0.00    0.03
   8   0 -13    0.05    0.07
   9   0 -13   -0.09    0.06
  -8   1 -13    0.28    0.07
  -7   1 -13    0.00    0.04
  -6   1 -13    0.78    0.08
  -5   1 -13    0.70    0.08
  -4   1 -13    1.05    0.08
  -3   1 -13    0.02    0.02
  -2   1 -13    1.16    0.10
  -1   1 -13    3.14    0.14
   0   1 -13    1.20    0.10
   1   1 -13    2.28    0.12
   2   1 -13    0.46    0.07
   3   1 -13   -0.01    0.03
   4   1 -13    7.88    0.19
   5   1 -13    1.70    0.15
   6   1 -13   -0.04    0.05
   7   1 -13    1.52    0.18
   8   1 -13    1.04    0.16
   9   1 -13    0.28    0.11
  -8   2 -13   -0.04    0.07
  -7   2 -13    3.07    0.18
  -6   2 -13    0.09    0.06
  -5   2 -13    6.03    0.19
  -4   2 -13    2.48    0.11
  -3   2 -13    5.25    0.16
  -2   2 -13    0.22    0.03
  -1   2 -13    0.12    0.03
   0   2 -13    0.06    0.03
   1   2 -13    0.05    0.03
   2   2 -13    0.64    0.08
   3   2 -13    0.07    0.05
   4   2 -13    5.91    0.26
   5   2 -13    0.22    0.07
   6   2 -13    0.00    0.05
   7   2 -13    0.69    0.13
   8   2 -13    0.13    0.08
   9   2 -13    0.06    0.08
  -7   3 -13    0.04    0.06
  -6   3 -13    1.99    0.20
  -5   3 -13    2.40    0.14
  -4   3 -13    5.93    0.19
  -3   3 -13    0.10    0.05
  -2   3 -13    3.64    0.19
  -1   3 -13    7.61    0.29
   0   3 -13    0.04    0.02
   1   3 -13    0.27    0.05
   2   3 -13    0.30    0.06
   3   3 -13    4.49    0.21
   4   3 -13    6.12    0.27
   5   3 -13    2.26    0.19
   6   3 -13    0.02    0.05
   7   3 -13    2.74    0.24
   8   3 -13    1.48    0.19
  -7   4 -13    1.06    0.16
  -6   4 -13   -0.06    0.03
  -5   4 -13    1.84    0.13
  -4   4 -13    0.39    0.06
  -3   4 -13   16.59    0.53
  -2   4 -13    5.50    0.25
  -1   4 -13    2.76    0.17
   0   4 -13    0.06    0.04
   1   4 -13    2.61    0.16
   2   4 -13    0.70    0.06
   3   4 -13    4.83    0.23
   4   4 -13    6.26    0.28
   5   4 -13    0.42    0.09
   6   4 -13    0.18    0.07
   7   4 -13   -0.03    0.06
   8   4 -13    0.23    0.10
  -6   5 -13    0.62    0.09
  -5   5 -13    1.61    0.13
  -4   5 -13    5.42    0.20
  -3   5 -13    0.02    0.05
  -2   5 -13    2.21    0.20
  -1   5 -13    6.69    0.30
   0   5 -13    0.22    0.07
   1   5 -13    9.31    0.35
   2   5 -13    4.22    0.22
   3   5 -13   14.43    0.46
   4   5 -13    0.46    0.06
   5   5 -13    0.24    0.07
   6   5 -13    0.03    0.06
   7   5 -13    0.35    0.10
  -5   6 -13    0.25    0.07
  -4   6 -13    0.66    0.09
  -3   6 -13   10.75    0.45
  -2   6 -13    4.22    0.24
  -1   6 -13    4.98    0.26
   0   6 -13    0.06    0.05
   1   6 -13    4.20    0.23
   2   6 -13    0.23    0.07
   3   6 -13    4.43    0.23
   6   6 -13    0.18    0.09
  -4   7 -13    1.73    0.15
  -3   7 -13    0.11    0.05
  -2   7 -13    1.13    0.16
  -1   7 -13    2.24    0.21
   0   7 -13    0.11    0.07
   1   7 -13    2.91    0.23
   2   7 -13    2.42    0.21
  -1   8 -13    0.64    0.14
   0   8 -13   -0.03    0.06
   1   8 -13    1.05    0.15
  -2  -8 -12    0.12    0.09
  -1  -8 -12    0.12    0.09
  -4  -7 -12    0.08    0.08
  -3  -7 -12    0.52    0.12
  -2  -7 -12    0.13    0.07
  -1  -7 -12   -0.06    0.05
   0  -7 -12    0.27    0.08
  -5  -6 -12    0.35    0.11
  -4  -6 -12    3.25    0.26
  -3  -6 -12    1.48    0.18
  -2  -6 -12    0.02    0.05
  -1  -6 -12    0.96    0.13
   0  -6 -12    2.24    0.13
   1  -6 -12    0.12    0.04
  -6  -5 -12    0.30    0.10
  -5  -5 -12    0.53    0.12
  -4  -5 -12    0.16    0.07
  -3  -5 -12    0.16    0.07
  -2  -5 -12    1.25    0.14
  -1  -5 -12    1.44    0.14
   0  -5 -12    0.68    0.10
   1  -5 -12    1.34    0.09
   2  -5 -12    0.00    0.03
   3  -5 -12    0.06    0.04
   7  -5 -12    1.74    0.20
  -7  -4 -12   -0.08    0.06
  -6  -4 -12    3.24    0.27
  -5  -4 -12    0.03    0.06
  -4  -4 -12   10.38    0.40
  -3  -4 -12    3.91    0.21
  -2  -4 -12    1.68    0.15
  -1  -4 -12    3.92    0.19
   0  -4 -12    6.18    0.24
   1  -4 -12    1.96    0.10
   2  -4 -12    2.11    0.10
   3  -4 -12   17.80    0.53
   4  -4 -12    6.59    0.27
   5  -4 -12   13.29    0.45
   7  -4 -12    1.28    0.16
   8  -4 -12    0.45    0.10
  -7  -3 -12    3.85    0.31
  -6  -3 -12    0.37    0.10
  -5  -3 -12    0.52    0.11
  -4  -3 -12    0.65    0.11
  -3  -3 -12    0.74    0.10
  -2  -3 -12    8.24    0.29
  -1  -3 -12    7.92    0.27
   0  -3 -12    8.22    0.26
   1  -3 -12    4.34    0.12
   2  -3 -12    3.58    0.11
   3  -3 -12    0.47    0.08
   4  -3 -12    5.68    0.24
   5  -3 -12    0.06    0.05
   6  -3 -12   12.36    0.43
   7  -3 -12    2.10    0.14
   8  -3 -12    1.99    0.19
   9  -3 -12    0.33    0.11
  -8  -2 -12    0.64    0.14
  -7  -2 -12    0.25    0.09
  -6  -2 -12    6.51    0.31
  -5  -2 -12    0.87    0.12
  -4  -2 -12   37.70    0.99
  -3  -2 -12   11.87    0.39
  -2  -2 -12   19.86    0.37
  -1  -2 -12    5.46    0.20
   0  -2 -12   70.81    1.16
   1  -2 -12    2.93    0.15
   2  -2 -12   18.97    0.54
   3  -2 -12   17.65    0.52
   4  -2 -12    4.42    0.20
   5  -2 -12   13.40    0.45
   6  -2 -12    0.70    0.07
   7  -2 -12    3.63    0.15
   8  -2 -12    2.08    0.14
   9  -2 -12    2.34    0.16
  -8  -1 -12    0.25    0.10
  -7  -1 -12    3.85    0.18
  -6  -1 -12    0.29    0.05
  -5  -1 -12    4.67    0.16
  -4  -1 -12    3.05    0.12
  -3  -1 -12   17.57    0.35
  -2  -1 -12   -0.04    0.01
  -1  -1 -12   10.63    0.30
   0  -1 -12   22.26    0.41
   1  -1 -12    7.71    0.27
   2  -1 -12   20.27    0.57
   3  -1 -12    1.94    0.12
   4  -1 -12    8.30    0.30
   5  -1 -12    4.06    0.14
   6  -1 -12   16.25    0.36
   7  -1 -12    3.98    0.16
   8  -1 -12    4.46    0.18
   9  -1 -12    0.35    0.07
  -8   0 -12    0.33    0.08
  -7   0 -12    0.06    0.04
  -6   0 -12    7.73    0.23
  -5   0 -12    3.00    0.13
  -4   0 -12   62.37    1.07
  -3   0 -12   21.77    0.33
  -2   0 -12   45.58    0.77
   0   0 -12  201.50    4.66
   1   0 -12    7.00    0.24
   2   0 -12   65.28    1.68
   3   0 -12    2.03    0.12
   4   0 -12    0.04    0.04
   5   0 -12    6.14    0.17
   6   0 -12   10.89    0.27
   7   0 -12    9.23    0.25
   8   0 -12    3.62    0.16
   9   0 -12    5.87    0.33
  -8   1 -12    0.44    0.08
  -7   1 -12    4.34    0.18
  -6   1 -12    0.18    0.05
  -5   1 -12    4.68    0.23
  -4   1 -12    3.04    0.11
  -3   1 -12   17.60    0.35
  -2   1 -12    0.00    0.02
  -1   1 -12   10.52    0.31
   0   1 -12   22.05    0.59
   1   1 -12    7.96    0.26
   2   1 -12   19.82    0.56
   3   1 -12    1.83    0.07
   4   1 -12    7.64    0.18
   5   1 -12    3.73    0.13
   6   1 -12   15.81    0.54
   7   1 -12    4.04    0.24
   8   1 -12    4.39    0.27
   9   1 -12    0.32    0.11
  -8   2 -12    1.06    0.12
  -7   2 -12    0.16    0.05
  -6   2 -12    6.66    0.31
  -5   2 -12    0.95    0.08
  -4   2 -12   37.32    0.68
  -3   2 -12   12.01    0.27
  -2   2 -12   20.11    0.39
  -1   2 -12    5.36    0.14
   0   2 -12   70.10    1.66
   1   2 -12    2.77    0.13
   2   2 -12   18.94    0.54
   3   2 -12   17.82    0.52
   4   2 -12    4.28    0.21
   5   2 -12   13.46    0.46
   6   2 -12    0.75    0.12
   7   2 -12    3.11    0.25
   8   2 -12    2.38    0.23
   9   2 -12    2.27    0.24
  -7   3 -12    4.17    0.27
  -6   3 -12    0.49    0.10
  -5   3 -12    0.48    0.07
  -4   3 -12    0.63    0.07
  -3   3 -12    0.62    0.09
  -2   3 -12    7.36    0.29
  -1   3 -12    7.87    0.29
   0   3 -12    8.16    0.19
   1   3 -12    4.57    0.18
   2   3 -12    3.48    0.16
   3   3 -12    0.51    0.08
   4   3 -12    5.54    0.25
   5   3 -12    0.03    0.05
   6   3 -12   12.05    0.45
   7   3 -12    2.38    0.22
   8   3 -12    1.96    0.22
  -7   4 -12    0.00    0.07
  -6   4 -12    2.87    0.17
  -5   4 -12    0.05    0.04
  -4   4 -12   10.30    0.28
  -3   4 -12    3.88    0.21
  -2   4 -12    1.62    0.15
  -1   4 -12    3.68    0.19
   0   4 -12    7.04    0.27
   1   4 -12    2.15    0.16
   2   4 -12    2.15    0.09
   3   4 -12   17.08    0.52
   4   4 -12    7.17    0.29
   5   4 -12   13.08    0.47
   6   4 -12    1.11    0.15
   7   4 -12    0.91    0.15
   8   4 -12    0.51    0.12
  -6   5 -12    0.45    0.08
  -5   5 -12    0.71    0.09
  -4   5 -12    0.05    0.04
  -3   5 -12    0.19    0.07
  -2   5 -12    1.32    0.15
  -1   5 -12    1.32    0.15
   0   5 -12    0.63    0.10
   1   5 -12    1.33    0.14
   2   5 -12    0.00    0.04
   3   5 -12    0.04    0.03
   4   5 -12    0.26    0.05
   5   5 -12    0.03    0.05
   6   5 -12    4.39    0.26
   7   5 -12    1.56    0.19
  -5   6 -12    0.30    0.07
  -4   6 -12    2.72    0.17
  -3   6 -12    1.63    0.19
  -2   6 -12   -0.03    0.04
  -1   6 -12    0.82    0.12
   0   6 -12    2.34    0.20
   1   6 -12    0.05    0.05
   2   6 -12    1.29    0.14
   3   6 -12    0.23    0.07
   6   6 -12    0.12    0.08
  -4   7 -12   -0.01    0.04
  -3   7 -12    0.78    0.09
  -2   7 -12    0.16    0.08
  -1   7 -12   -0.03    0.05
   0   7 -12    0.34    0.09
   1   7 -12    0.02    0.06
   2   7 -12    0.80    0.12
  -2   8 -12   -0.01    0.07
  -1   8 -12    0.00    0.07
   0   8 -12    0.58    0.12
   1   8 -12   -0.09    0.05
  -2  -8 -11    0.17    0.09
  -1  -8 -11    1.04    0.16
   0  -8 -11    0.22    0.09
  -4  -7 -11    1.73    0.20
  -3  -7 -11    0.76    0.13
  -2  -7 -11    0.04    0.07
  -1  -7 -11    0.24    0.08
   0  -7 -11    2.29    0.20
   1  -7 -11    4.78    0.26
  -6  -6 -11    0.63    0.14
  -5  -6 -11    7.70    0.39
  -4  -6 -11    1.23    0.16
  -3  -6 -11    0.89    0.14
  -2  -6 -11    0.20    0.08
  -1  -6 -11    2.34    0.20
   0  -6 -11    0.89    0.12
   1  -6 -11    9.63    0.25
  -6  -5 -11    1.40    0.18
  -5  -5 -11    2.66    0.24
  -4  -5 -11    2.38    0.21
  -3  -5 -11    0.04    0.06
  -2  -5 -11    0.04    0.05
  -1  -5 -11    0.05    0.05
   0  -5 -11    5.48    0.24
   1  -5 -11    7.26    0.20
   2  -5 -11    0.80    0.07
   3  -5 -11    6.94    0.28
   7  -5 -11    6.09    0.31
  -7  -4 -11    0.25    0.10
  -6  -4 -11    0.24    0.08
  -5  -4 -11    8.31    0.37
  -4  -4 -11    2.06    0.19
  -3  -4 -11    1.98    0.18
  -2  -4 -11    0.11    0.06
  -1  -4 -11    7.61    0.28
   0  -4 -11    0.04    0.04
   1  -4 -11   19.66    0.39
   2  -4 -11    9.89    0.23
   3  -4 -11    0.68    0.09
   4  -4 -11    1.12    0.12
   5  -4 -11    0.69    0.10
   7  -4 -11    1.67    0.18
   8  -4 -11    0.51    0.11
  -8  -3 -11    0.13    0.09
  -7  -3 -11    0.92    0.15
  -6  -3 -11   -0.06    0.05
  -5  -3 -11    1.84    0.18
  -4  -3 -11    0.04    0.05
  -3  -3 -11    1.27    0.13
  -2  -3 -11    0.21    0.06
  -1  -3 -11    0.87    0.09
   0  -3 -11   22.06    0.57
   1  -3 -11   15.19    0.30
   2  -3 -11    4.94    0.13
   3  -3 -11    3.19    0.16
   4  -3 -11    0.08    0.04
   5  -3 -11   -0.02    0.04
   6  -3 -11    0.02    0.03
   7  -3 -11    2.51    0.15
   8  -3 -11    2.15    0.21
   9  -3 -11    0.00    0.05
  -8  -2 -11    0.02    0.07
  -7  -2 -11    0.57    0.12
  -6  -2 -11    0.17    0.07
  -5  -2 -11    1.84    0.17
  -4  -2 -11    7.73    0.20
  -3  -2 -11    9.50    0.21
  -2  -2 -11    0.92    0.05
  -1  -2 -11   12.46    0.23
   0  -2 -11    6.27    0.20
   1  -2 -11    9.32    0.19
   2  -2 -11   18.28    0.52
   3  -2 -11    2.10    0.13
   4  -2 -11    1.29    0.12
   5  -2 -11    3.14    0.18
   6  -2 -11    0.27    0.05
   7  -2 -11    1.43    0.11
   8  -2 -11    0.07    0.04
   9  -2 -11    1.21    0.12
  -8  -1 -11   -0.03    0.04
  -7  -1 -11    0.58    0.08
  -6  -1 -11    0.37    0.06
  -5  -1 -11    0.12    0.04
  -4  -1 -11    0.42    0.05
  -3  -1 -11    2.37    0.09
  -2  -1 -11    0.00    0.02
  -1  -1 -11    1.15    0.08
   0  -1 -11    9.02    0.18
   1  -1 -11   11.55    0.21
   2  -1 -11   10.10    0.33
   3  -1 -11    0.27    0.06
   4  -1 -11    1.22    0.12
   5  -1 -11    1.67    0.10
   6  -1 -11    0.27    0.05
   7  -1 -11    0.01    0.03
   8  -1 -11    1.39    0.11
   9  -1 -11    0.13    0.06
  -8   0 -11   -0.01    0.04
  -7   0 -11    0.01    0.04
  -6   0 -11   -0.04    0.03
  -5   0 -11    0.01    0.03
  -4   0 -11   -0.02    0.02
  -3   0 -11    0.02    0.02
  -2   0 -11   -0.01    0.02
   0   0 -11    0.02    0.02
   1   0 -11    0.01    0.03
   2   0 -11    0.01    0.02
   3   0 -11    0.05    0.03
   4   0 -11    0.02    0.02
   5   0 -11   -0.03    0.03
   6   0 -11    0.00    0.03
   7   0 -11   -0.01    0.03
   8   0 -11    0.00    0.04
   9   0 -11    0.00    0.07
  -8   1 -11    0.05    0.05
  -7   1 -11    0.44    0.07
  -6   1 -11    0.35    0.06
  -5   1 -11    0.12    0.06
  -4   1 -11    0.38    0.05
  -3   1 -11    2.17    0.09
  -2   1 -11    0.01    0.02
  -1   1 -11    1.07    0.07
   0   1 -11    8.81    0.27
   1   1 -11   11.23    0.33
   2   1 -11   10.62    0.33
   3   1 -11    0.34    0.03
   4   1 -11    1.07    0.07
   5   1 -11    1.70    0.09
   6   1 -11    0.33    0.05
   7   1 -11    0.05    0.06
   8   1 -11    1.79    0.19
   9   1 -11    0.37    0.11
  -8   2 -11    0.15    0.06
  -7   2 -11    0.82    0.10
  -6   2 -11    0.39    0.09
  -5   2 -11    1.95    0.11
  -4   2 -11    7.64    0.20
  -3   2 -11    9.34    0.22
  -2   2 -11    0.89    0.06
  -1   2 -11   12.63    0.26
   0   2 -11    6.54    0.21
   1   2 -11    9.43    0.29
   2   2 -11   18.14    0.51
   3   2 -11    2.30    0.13
   4   2 -11    1.61    0.14
   5   2 -11    2.91    0.18
   6   2 -11    0.17    0.07
   7   2 -11    1.46    0.17
   8   2 -11   -0.01    0.06
   9   2 -11    1.33    0.19
  -8   3 -11    0.18    0.07
  -7   3 -11    1.31    0.17
  -6   3 -11    0.00    0.03
  -5   3 -11    1.46    0.11
  -4   3 -11    0.04    0.03
  -3   3 -11    1.22    0.12
  -2   3 -11    0.22    0.06
  -1   3 -11    1.04    0.11
   0   3 -11   21.74    0.41
   1   3 -11   15.87    0.43
   2   3 -11    4.87    0.20
   3   3 -11    3.28    0.17
   4   3 -11    0.06    0.05
   5   3 -11    0.08    0.06
   6   3 -11    0.08    0.06
   7   3 -11    2.99    0.25
   8   3 -11    2.32    0.23
   9   3 -11   -0.03    0.08
  -7   4 -11    0.06    0.08
  -6   4 -11    0.11    0.05
  -5   4 -11    8.96    0.26
  -4   4 -11    2.16    0.13
  -3   4 -11    2.12    0.18
  -2   4 -11    0.07    0.04
  -1   4 -11    7.45    0.29
   0   4 -11    0.05    0.04
   1   4 -11   19.71    0.39
   2   4 -11    9.70    0.23
   3   4 -11    0.86    0.07
   4   4 -11    1.19    0.13
   5   4 -11    0.91    0.12
   6   4 -11    3.55    0.23
   7   4 -11    1.62    0.19
   8   4 -11    0.63    0.13
  -7   5 -11    0.20    0.10
  -6   5 -11    1.53    0.13
  -5   5 -11    2.60    0.16
  -4   5 -11    2.49    0.15
  -3   5 -11   -0.04    0.04
  -2   5 -11    0.05    0.05
  -1   5 -11    0.02    0.05
   0   5 -11    5.47    0.25
   1   5 -11    7.37    0.29
   2   5 -11    0.66    0.09
   3   5 -11    6.91    0.20
   4   5 -11    4.59    0.24
   5   5 -11    4.11    0.23
   6   5 -11    1.19    0.16
   7   5 -11    5.84    0.32
   8   5 -11    0.18    0.10
  -6   6 -11    0.41    0.08
  -5   6 -11    8.31    0.28
  -4   6 -11    0.97    0.10
  -3   6 -11    0.81    0.13
  -2   6 -11    0.18    0.07
  -1   6 -11    2.65    0.21
   0   6 -11    0.92    0.13
   1   6 -11   10.28    0.38
   2   6 -11    5.04    0.24
   3   6 -11    0.35    0.08
   6   6 -11    2.98    0.25
   7   6 -11    1.19    0.18
  -4   7 -11    1.68    0.14
  -3   7 -11    0.58    0.08
  -2   7 -11    0.13    0.08
  -1   7 -11    0.36    0.09
   0   7 -11    2.55    0.22
   1   7 -11    4.51    0.25
   2   7 -11    0.14    0.06
  -2   8 -11    0.36    0.11
  -1   8 -11    1.29    0.18
   0   8 -11    0.19    0.08
   1   8 -11    1.21    0.15
  -3  -8 -10    0.02    0.08
  -2  -8 -10    0.16    0.09
  -1  -8 -10    0.53    0.12
   0  -8 -10    0.04    0.07
   1  -8 -10    1.17    0.16
  -5  -7 -10   -0.01    0.07
  -4  -7 -10    0.09    0.08
  -3  -7 -10    0.37    0.11
  -2  -7 -10    1.80    0.19
  -1  -7 -10    1.69    0.18
   0  -7 -10    4.51    0.25
   1  -7 -10    0.34    0.09
  -6  -6 -10    0.17    0.09
  -5  -6 -10    4.47    0.29
  -4  -6 -10    5.31    0.30
  -3  -6 -10    0.30    0.09
  -2  -6 -10    0.34    0.08
  -1  -6 -10    1.27    0.15
   0  -6 -10    0.05    0.05
   1  -6 -10    3.70    0.14
   2  -6 -10    0.15    0.06
   7  -6 -10    1.89    0.21
  -7  -5 -10    1.31    0.18
  -6  -5 -10    0.18    0.09
  -5  -5 -10    2.18    0.21
  -4  -5 -10   -0.05    0.05
  -3  -5 -10    2.83    0.22
  -2  -5 -10    2.05    0.18
  -1  -5 -10    2.48    0.19
   0  -5 -10   19.02    0.55
   1  -5 -10    0.12    0.04
   2  -5 -10   15.53    0.33
   3  -5 -10    3.53    0.13
   7  -5 -10    0.81    0.14
  -7  -4 -10    0.35    0.11
  -6  -4 -10    2.31    0.22
  -5  -4 -10    0.29    0.09
  -4  -4 -10   34.02    0.95
  -3  -4 -10    0.82    0.11
  -2  -4 -10    7.36    0.29
  -1  -4 -10    0.16    0.06
   0  -4 -10    0.82    0.10
   1  -4 -10    3.03    0.11
   2  -4 -10    0.44    0.05
   3  -4 -10    2.83    0.10
   4  -4 -10    1.59    0.14
   5  -4 -10    4.27    0.21
   7  -4 -10    0.01    0.06
   8  -4 -10   -0.02    0.04
  -8  -3 -10    0.27    0.10
  -7  -3 -10    4.71    0.29
  -6  -3 -10    0.01    0.05
  -5  -3 -10    7.05    0.32
  -4  -3 -10    0.18    0.07
  -3  -3 -10    3.81    0.19
  -2  -3 -10    0.77    0.09
  -1  -3 -10    3.63    0.16
   0  -3 -10   48.39    1.14
   1  -3 -10    0.16    0.03
   2  -3 -10   35.56    0.62
   3  -3 -10    6.95    0.17
   4  -3 -10    1.21    0.11
   5  -3 -10    2.24    0.15
   6  -3 -10    3.29    0.15
   7  -3 -10    1.28    0.10
   8  -3 -10    1.20    0.15
   9  -3 -10    0.86    0.14
  -8  -2 -10    2.91    0.26
  -7  -2 -10    0.10    0.07
  -6  -2 -10    6.89    0.32
  -5  -2 -10    0.61    0.07
  -4  -2 -10   35.24    0.63
  -3  -2 -10    3.87    0.12
  -2  -2 -10    5.12    0.12
  -1  -2 -10    0.48    0.03
   0  -2 -10    3.88    0.14
   1  -2 -10   23.10    0.42
   2  -2 -10    4.34    0.18
   3  -2 -10   10.92    0.35
   4  -2 -10    0.87    0.06
   5  -2 -10    7.10    0.28
   6  -2 -10    4.52    0.16
   7  -2 -10    0.10    0.04
   8  -2 -10    1.04    0.10
   9  -2 -10    1.12    0.15
  -8  -1 -10    1.52    0.13
  -7  -1 -10    8.48    0.26
  -6  -1 -10    1.34    0.10
  -5  -1 -10    1.64    0.10
  -4  -1 -10    0.52    0.05
  -3  -1 -10    1.48    0.07
  -2  -1 -10    7.04    0.16
  -1  -1 -10   31.90    0.78
   0  -1 -10   44.07    0.74
   1  -1 -10   -0.01    0.01
   2  -1 -10   59.94    1.45
   3  -1 -10   36.50    0.92
   4  -1 -10   23.46    0.64
   5  -1 -10    0.31    0.05
   6  -1 -10   12.62    0.30
   7  -1 -10    0.39    0.06
   8  -1 -10    0.17    0.05
   9  -1 -10    1.52    0.13
  -9   0 -10    1.45    0.20
  -8   0 -10    7.98    0.27
  -7   0 -10    0.00    0.04
  -6   0 -10    9.49    0.26
  -5   0 -10    4.59    0.16
  -4   0 -10   15.38    0.26
  -3   0 -10    7.05    0.14
  -2   0 -10    0.15    0.04
   0   0 -10    3.68    0.14
   1   0 -10   63.12    1.53
   2   0 -10   18.02    0.49
   3   0 -10   40.68    1.08
   4   0 -10   17.40    0.34
   5   0 -10    8.43    0.21
   6   0 -10    0.67    0.07
   7   0 -10    0.33    0.05
   8   0 -10    3.30    0.16
   9   0 -10    0.88    0.09
  -8   1 -10    1.51    0.13
  -7   1 -10    8.15    0.26
  -6   1 -10    1.26    0.10
  -5   1 -10    1.69    0.15
  -4   1 -10    0.47    0.05
  -3   1 -10    1.64    0.07
  -2   1 -10    7.10    0.23
  -1   1 -10   32.28    0.80
   0   1 -10   43.50    1.06
   1   1 -10   -0.04    0.03
   2   1 -10   60.92    1.45
   3   1 -10   35.82    0.60
   4   1 -10   23.13    0.42
   5   1 -10    0.28    0.04
   6   1 -10   12.32    0.29
   7   1 -10    0.32    0.05
   8   1 -10    0.34    0.10
   9   1 -10    1.82    0.21
  -8   2 -10    3.43    0.20
  -7   2 -10    0.04    0.04
  -6   2 -10    6.97    0.31
  -5   2 -10    0.56    0.06
  -4   2 -10   34.77    0.64
  -3   2 -10    3.74    0.12
  -2   2 -10    5.08    0.13
  -1   2 -10    0.53    0.04
   0   2 -10    3.28    0.13
   1   2 -10   23.82    0.61
   2   2 -10    4.31    0.18
   3   2 -10   11.34    0.36
   4   2 -10    0.92    0.11
   5   2 -10    7.11    0.30
   6   2 -10    4.17    0.23
   7   2 -10    0.01    0.06
   8   2 -10    0.86    0.14
   9   2 -10    0.83    0.15
  -8   3 -10    0.22    0.10
  -7   3 -10    5.29    0.30
  -6   3 -10    0.07    0.04
  -5   3 -10    6.92    0.21
  -4   3 -10    0.05    0.03
  -3   3 -10    3.89    0.13
  -2   3 -10    0.84    0.10
  -1   3 -10    3.74    0.17
   0   3 -10   48.01    0.82
   1   3 -10    0.30    0.04
   2   3 -10   36.00    0.91
   3   3 -10    7.00    0.27
   4   3 -10    1.09    0.12
   5   3 -10    2.33    0.19
   6   3 -10    2.95    0.24
   7   3 -10    1.33    0.16
   8   3 -10    1.50    0.19
   9   3 -10    0.83    0.15
  -7   4 -10    0.35    0.10
  -6   4 -10    2.14    0.14
  -5   4 -10    0.14    0.04
  -4   4 -10   34.54    0.66
  -3   4 -10    0.84    0.11
  -2   4 -10    7.44    0.30
  -1   4 -10    0.26    0.06
   0   4 -10    0.77    0.10
   1   4 -10    2.96    0.10
   2   4 -10    0.41    0.05
   3   4 -10    3.04    0.11
   4   4 -10    2.11    0.17
   5   4 -10    4.19    0.23
   6   4 -10    6.70    0.32
   7   4 -10    0.00    0.06
   8   4 -10   -0.02    0.05
  -7   5 -10    1.02    0.11
  -6   5 -10   -0.03    0.04
  -5   5 -10    2.25    0.15
  -4   5 -10    0.01    0.03
  -3   5 -10    2.67    0.22
  -2   5 -10    2.13    0.18
  -1   5 -10    2.55    0.17
   0   5 -10   17.72    0.55
   1   5 -10    0.07    0.04
   2   5 -10   15.71    0.48
   3   5 -10    3.84    0.13
   4   5 -10    1.29    0.14
   5   5 -10    1.46    0.16
   6   5 -10    0.50    0.10
   7   5 -10    0.74    0.14
   8   5 -10    0.07    0.08
  -6   6 -10    0.09    0.06
  -5   6 -10    4.48    0.19
  -4   6 -10    5.10    0.20
  -3   6 -10    0.25    0.08
  -2   6 -10    0.22    0.08
  -1   6 -10    1.19    0.14
   0   6 -10   -0.02    0.04
   1   6 -10    3.63    0.21
   2   6 -10    0.19    0.06
   3   6 -10    2.83    0.17
   5   6 -10    0.70    0.12
   6   6 -10    1.10    0.16
   7   6 -10    1.92    0.22
  -5   7 -10   -0.04    0.07
  -4   7 -10    0.37    0.08
  -3   7 -10    0.64    0.08
  -2   7 -10    1.77    0.19
  -1   7 -10    1.65    0.18
   0   7 -10    3.79    0.23
   1   7 -10    0.38    0.08
   2   7 -10    4.22    0.23
  -3   8 -10   -0.05    0.06
  -2   8 -10    0.23    0.10
  -1   8 -10    0.38    0.10
   0   8 -10    0.08    0.07
   1   8 -10    1.41    0.17
  -3  -8  -9    0.21    0.10
  -2  -8  -9    0.02    0.07
  -1  -8  -9    0.38    0.11
   0  -8  -9    2.53    0.24
   1  -8  -9    0.05    0.07
  -5  -7  -9    0.91    0.16
  -4  -7  -9    0.06    0.06
  -3  -7  -9    0.00    0.07
  -2  -7  -9    7.76    0.36
  -1  -7  -9    3.07    0.24
   0  -7  -9    1.55    0.17
   1  -7  -9    1.96    0.19
   2  -7  -9    0.69    0.12
  -6  -6  -9    0.76    0.14
  -5  -6  -9    3.50    0.28
  -4  -6  -9    2.82    0.24
  -3  -6  -9    1.19    0.16
  -2  -6  -9    0.07    0.06
  -1  -6  -9    1.52    0.16
   0  -6  -9    7.34    0.31
   1  -6  -9    1.29    0.10
   2  -6  -9    1.23    0.14
   3  -6  -9    0.87    0.11
   7  -6  -9    7.31    0.36
  -7  -5  -9    0.71    0.14
  -6  -5  -9    0.64    0.13
  -5  -5  -9    4.52    0.27
  -4  -5  -9    0.05    0.05
  -3  -5  -9    1.38    0.15
  -2  -5  -9   18.21    0.57
  -1  -5  -9    5.65    0.25
   0  -5  -9    3.32    0.18
   1  -5  -9    1.11    0.08
   2  -5  -9    3.40    0.12
   3  -5  -9    0.18    0.04
   7  -5  -9    0.10    0.08
   8  -5  -9   -0.04    0.05
  -7  -4  -9    2.63    0.25
  -6  -4  -9    1.97    0.21
  -5  -4  -9    4.20    0.25
  -4  -4  -9    5.79    0.28
  -3  -4  -9    0.96    0.12
  -2  -4  -9    0.63    0.10
  -1  -4  -9    1.76    0.14
   0  -4  -9    8.38    0.29
   1  -4  -9    5.86    0.16
   2  -4  -9    0.16    0.03
   3  -4  -9    0.08    0.03
   4  -4  -9    0.02    0.03
   5  -4  -9    0.50    0.08
   7  -4  -9    5.61    0.29
   8  -4  -9    0.16    0.07
  -8  -3  -9    2.55    0.25
  -7  -3  -9    0.31    0.10
  -6  -3  -9    5.91    0.30
  -5  -3  -9    0.15    0.07
  -4  -3  -9    0.00    0.05
  -3  -3  -9    1.76    0.14
  -2  -3  -9    0.89    0.10
  -1  -3  -9    7.69    0.26
   0  -3  -9    0.76    0.08
   1  -3  -9    9.26    0.20
   2  -3  -9    6.29    0.15
   3  -3  -9    0.02    0.02
   4  -3  -9    0.92    0.06
   5  -3  -9    2.36    0.15
   6  -3  -9    0.32    0.05
   7  -3  -9    0.19    0.05
   8  -3  -9    0.45    0.10
   9  -3  -9    0.12    0.08
  -8  -2  -9    0.20    0.09
  -7  -2  -9    2.47    0.22
  -6  -2  -9    0.50    0.07
  -5  -2  -9    2.42    0.12
  -4  -2  -9    1.23    0.08
  -3  -2  -9    0.14    0.03
  -2  -2  -9    0.76    0.05
  -1  -2  -9    2.41    0.06
   0  -2  -9    6.25    0.19
   1  -2  -9    5.55    0.13
   2  -2  -9   14.93    0.43
   3  -2  -9    6.66    0.15
   4  -2  -9    0.34    0.04
   5  -2  -9    3.66    0.12
   6  -2  -9    8.82    0.24
   7  -2  -9    0.35    0.06
   8  -2  -9    0.37    0.06
   9  -2  -9    0.52    0.11
  -9  -1  -9   -0.10    0.07
  -8  -1  -9    0.81    0.10
  -7  -1  -9   -0.06    0.03
  -6  -1  -9    3.60    0.15
  -5  -1  -9    0.61    0.06
  -4  -1  -9    0.05    0.03
  -3  -1  -9    6.48    0.16
  -2  -1  -9    3.45    0.10
  -1  -1  -9    3.36    0.08
   0  -1  -9    3.44    0.09
   1  -1  -9    5.27    0.19
   2  -1  -9    4.95    0.18
   3  -1  -9    0.30    0.03
   4  -1  -9    0.22    0.03
   5  -1  -9    1.59    0.09
   6  -1  -9    0.49    0.06
   7  -1  -9   -0.02    0.03
   8  -1  -9    0.50    0.07
   9  -1  -9    0.26    0.06
  -9   0  -9   -0.05    0.07
  -8   0  -9   -0.02    0.04
  -7   0  -9    0.01    0.04
  -6   0  -9    0.01    0.03
  -5   0  -9    0.02    0.03
  -4   0  -9    0.01    0.02
  -3   0  -9   -0.01    0.01
  -2   0  -9    0.01    0.02
   0   0  -9    0.01    0.02
   1   0  -9    0.00    0.02
   2   0  -9    0.03    0.03
   3   0  -9   -0.02    0.02
   4   0  -9    0.00    0.02
   5   0  -9   -0.04    0.02
   6   0  -9   -0.02    0.03
   7   0  -9    0.01    0.03
   8   0  -9   -0.01    0.03
   9   0  -9   -0.04    0.04
  -9   1  -9    0.05    0.09
  -8   1  -9    0.84    0.10
  -7   1  -9    0.05    0.04
  -6   1  -9    3.72    0.15
  -5   1  -9    0.69    0.06
  -4   1  -9    0.04    0.02
  -3   1  -9    6.86    0.16
  -2   1  -9    3.41    0.14
  -1   1  -9    3.38    0.13
   0   1  -9    3.71    0.13
   1   1  -9    5.31    0.18
   2   1  -9    4.76    0.18
   3   1  -9    0.31    0.03
   4   1  -9    0.18    0.03
   5   1  -9    1.58    0.09
   6   1  -9    0.57    0.06
   7   1  -9    0.03    0.03
   8   1  -9    0.33    0.06
   9   1  -9    0.23    0.10
  -8   2  -9    0.10    0.05
  -7   2  -9    2.68    0.16
  -6   2  -9    0.52    0.10
  -5   2  -9    2.41    0.11
  -4   2  -9    1.04    0.08
  -3   2  -9    0.09    0.03
  -2   2  -9    0.84    0.08
  -1   2  -9    2.50    0.08
   0   2  -9    6.32    0.19
   1   2  -9    5.22    0.18
   2   2  -9   15.33    0.43
   3   2  -9    6.17    0.24
   4   2  -9    0.40    0.04
   5   2  -9    3.49    0.12
   6   2  -9    9.38    0.37
   7   2  -9    0.31    0.09
   8   2  -9    0.15    0.08
   9   2  -9    0.58    0.13
  -8   3  -9    2.53    0.25
  -7   3  -9    0.23    0.08
  -6   3  -9    6.48    0.21
  -5   3  -9    0.07    0.04
  -4   3  -9    0.01    0.03
  -3   3  -9    1.71    0.14
  -2   3  -9    0.87    0.09
  -1   3  -9    7.33    0.16
   0   3  -9    0.71    0.05
   1   3  -9    9.05    0.20
   2   3  -9    6.34    0.23
   3   3  -9    0.00    0.03
   4   3  -9    0.94    0.11
   5   3  -9    1.87    0.17
   6   3  -9    0.31    0.08
   7   3  -9    0.17    0.08
   8   3  -9    0.46    0.11
   9   3  -9    0.48    0.12
  -7   4  -9    2.93    0.26
  -6   4  -9    1.75    0.13
  -5   4  -9    4.40    0.17
  -4   4  -9    6.00    0.19
  -3   4  -9    0.68    0.10
  -2   4  -9    0.60    0.09
  -1   4  -9    2.02    0.13
   0   4  -9    8.21    0.30
   1   4  -9    5.79    0.15
   2   4  -9    0.07    0.03
   3   4  -9    0.06    0.03
   4   4  -9    0.06    0.03
   5   4  -9    0.37    0.09
   6   4  -9    1.92    0.19
   7   4  -9    6.65    0.33
   8   4  -9    0.10    0.07
  -7   5  -9    0.46    0.08
  -6   5  -9    0.54    0.08
  -5   5  -9    4.08    0.18
  -4   5  -9    0.07    0.04
  -3   5  -9    1.51    0.15
  -2   5  -9   18.27    0.57
  -1   5  -9    5.43    0.25
   0   5  -9    3.37    0.18
   1   5  -9    1.07    0.12
   2   5  -9    3.32    0.17
   3   5  -9    0.21    0.04
   4   5  -9    0.07    0.05
   5   5  -9    1.06    0.13
   6   5  -9    0.50    0.11
   7   5  -9    0.13    0.08
   8   5  -9   -0.02    0.07
  -6   6  -9    0.82    0.10
  -5   6  -9    3.66    0.20
  -4   6  -9    3.04    0.17
  -3   6  -9    1.14    0.10
  -2   6  -9    0.12    0.06
  -1   6  -9    1.33    0.15
   0   6  -9    6.90    0.30
   1   6  -9    1.20    0.13
   2   6  -9    1.55    0.15
   5   6  -9   -0.02    0.05
   6   6  -9    0.32    0.10
  -5   7  -9    1.00    0.11
  -4   7  -9   -0.05    0.04
  -3   7  -9    0.04    0.04
  -2   7  -9    7.41    0.35
  -1   7  -9    3.42    0.26
   0   7  -9    1.48    0.16
   1   7  -9    1.83    0.17
   2   7  -9    0.83    0.11
  -3   8  -9    0.07    0.05
  -2   8  -9   -0.01    0.07
  -1   8  -9    0.47    0.11
   0   8  -9    2.84    0.24
   1   8  -9    0.12    0.07
  -3  -8  -8    0.06    0.08
  -2  -8  -8    0.53    0.13
  -1  -8  -8    0.32    0.10
   0  -8  -8    0.45    0.11
   1  -8  -8   -0.06    0.05
   2  -8  -8   -0.03    0.06
  -5  -7  -8    0.75    0.14
  -4  -7  -8    2.77    0.26
  -3  -7  -8   -0.03    0.06
  -2  -7  -8   -0.07    0.06
  -1  -7  -8   -0.05    0.04
   0  -7  -8    0.04    0.06
   1  -7  -8    1.05    0.14
   2  -7  -8   -0.02    0.05
   3  -7  -8    0.02    0.05
  -6  -6  -8   -0.04    0.06
  -5  -6  -8    0.89    0.15
  -4  -6  -8    0.00    0.06
  -3  -6  -8    0.89    0.14
  -2  -6  -8    1.76    0.17
  -1  -6  -8    0.05    0.05
   0  -6  -8    0.39    0.09
   1  -6  -8    0.38    0.08
   2  -6  -8    0.00    0.04
   3  -6  -8    0.50    0.09
   7  -6  -8   -0.05    0.06
  -7  -5  -8    0.46    0.12
  -6  -5  -8    0.39    0.10
  -5  -5  -8    1.31    0.16
  -4  -5  -8    5.86    0.29
  -3  -5  -8    0.16    0.07
  -2  -5  -8    0.85    0.12
  -1  -5  -8    1.32    0.14
   0  -5  -8    1.43    0.14
   1  -5  -8    0.75    0.07
   2  -5  -8    4.44    0.14
   3  -5  -8    0.13    0.05
   4  -5  -8    2.01    0.16
   7  -5  -8    0.03    0.07
   8  -5  -8    0.39    0.11
  -7  -4  -8    0.03    0.07
  -6  -4  -8    0.00    0.06
  -5  -4  -8    0.59    0.11
  -4  -4  -8    3.06    0.20
  -3  -4  -8   19.69    0.59
  -2  -4  -8    2.30    0.15
  -1  -4  -8   19.33    0.55
   0  -4  -8    1.73    0.13
   1  -4  -8    0.41    0.05
   2  -4  -8    0.04    0.02
   3  -4  -8    5.47    0.15
   4  -4  -8    0.34    0.05
   6  -4  -8   11.14    0.41
   7  -4  -8   -0.01    0.05
   8  -4  -8    3.82    0.28
  -8  -3  -8    0.07    0.07
  -7  -3  -8    2.26    0.22
  -6  -3  -8   -0.02    0.05
  -5  -3  -8    2.81    0.21
  -4  -3  -8   12.18    0.41
  -3  -3  -8   -0.01    0.02
  -2  -3  -8    7.56    0.27
  -1  -3  -8   15.34    0.44
   0  -3  -8   15.40    0.42
   1  -3  -8    0.73    0.05
   2  -3  -8   21.00    0.39
   3  -3  -8    0.19    0.03
   4  -3  -8    7.75    0.19
   5  -3  -8    4.29    0.14
   6  -3  -8    0.00    0.03
   7  -3  -8    0.57    0.10
   8  -3  -8    0.20    0.08
   9  -3  -8    3.88    0.29
  -8  -2  -8    2.98    0.26
  -7  -2  -8    0.87    0.09
  -6  -2  -8    3.05    0.14
  -5  -2  -8    3.03    0.12
  -4  -2  -8    0.46    0.05
  -3  -2  -8   16.28    0.32
  -2  -2  -8    1.17    0.05
  -1  -2  -8   26.32    0.44
   0  -2  -8    1.61    0.08
   1  -2  -8    4.50    0.11
   2  -2  -8    9.05    0.28
   3  -2  -8   10.33    0.21
   4  -2  -8    0.06    0.02
   5  -2  -8    9.40    0.18
   6  -2  -8   31.64    0.61
   7  -2  -8    0.02    0.04
   8  -2  -8    6.89    0.22
   9  -2  -8    0.12    0.07
  -9  -1  -8    6.91    0.37
  -8  -1  -8    0.25    0.07
  -7  -1  -8    2.90    0.16
  -6  -1  -8    0.73    0.08
  -5  -1  -8    7.79    0.21
  -4  -1  -8   20.83    0.41
  -3  -1  -8    9.56    0.16
  -2  -1  -8   13.02    0.25
  -1  -1  -8  101.76    1.58
   0  -1  -8   47.09    1.07
   1  -1  -8   25.60    0.44
   2  -1  -8   10.60    0.20
   3  -1  -8    0.26    0.03
   4  -1  -8   -0.01    0.02
   5  -1  -8    1.67    0.07
   6  -1  -8    0.18    0.05
   7  -1  -8    0.39    0.06
   8  -1  -8    0.31    0.06
   9  -1  -8    1.48    0.12
  -9   0  -8    0.55    0.09
  -8   0  -8    2.52    0.16
  -7   0  -8    4.76    0.18
  -6   0  -8    9.48    0.26
  -5   0  -8    7.36    0.20
  -4   0  -8   18.28    0.29
  -3   0  -8    0.92    0.05
  -2   0  -8    0.09    0.02
   0   0  -8   39.30    0.97
   1   0  -8   23.81    0.62
   2   0  -8   39.44    0.96
   3   0  -8   19.14    0.53
   4   0  -8    0.35    0.04
   5   0  -8   12.76    0.28
   6   0  -8   54.15    0.94
   7   0  -8    0.50    0.06
   8   0  -8    8.92    0.26
   9   0  -8    0.31    0.07
  -9   1  -8    7.36    0.28
  -8   1  -8    0.40    0.07
  -7   1  -8    2.90    0.16
  -6   1  -8    0.75    0.08
  -5   1  -8    7.41    0.20
  -4   1  -8   21.28    0.41
  -3   1  -8    9.59    0.21
  -2   1  -8   11.84    0.35
  -1   1  -8  101.00    2.32
   0   1  -8   47.40    1.12
   1   1  -8   26.02    0.65
   2   1  -8   11.38    0.20
   3   1  -8    0.24    0.03
   4   1  -8   -0.02    0.02
   5   1  -8    1.73    0.08
   6   1  -8    0.17    0.04
   7   1  -8    0.34    0.06
   8   1  -8    0.39    0.06
   9   1  -8    2.12    0.22
  -8   2  -8    3.03    0.18
  -7   2  -8    0.64    0.12
  -6   2  -8    3.03    0.23
  -5   2  -8    2.76    0.12
  -4   2  -8    0.37    0.05
  -3   2  -8   16.85    0.34
  -2   2  -8    1.28    0.10
  -1   2  -8   26.35    0.46
   0   2  -8    1.61    0.07
   1   2  -8    4.74    0.16
   2   2  -8    9.36    0.29
   3   2  -8   10.23    0.33
   4   2  -8    0.06    0.02
   5   2  -8    9.22    0.22
   6   2  -8   32.06    0.60
   7   2  -8    0.07    0.06
   8   2  -8    6.80    0.34
   9   2  -8    0.06    0.08
  -8   3  -8   -0.01    0.06
  -7   3  -8    2.10    0.21
  -6   3  -8    0.01    0.04
  -5   3  -8    2.78    0.13
  -4   3  -8   12.01    0.28
  -3   3  -8    0.01    0.02
  -2   3  -8    7.63    0.27
  -1   3  -8   15.18    0.45
   0   3  -8   15.86    0.30
   1   3  -8    0.68    0.05
   2   3  -8   20.60    0.56
   3   3  -8    0.20    0.05
   4   3  -8    7.56    0.29
   5   3  -8    4.51    0.23
   6   3  -8    0.05    0.05
   7   3  -8    0.72    0.13
   8   3  -8    0.27    0.10
   9   3  -8    3.65    0.30
  -8   4  -8    2.36    0.27
  -7   4  -8    0.04    0.05
  -6   4  -8   -0.04    0.03
  -5   4  -8    0.72    0.08
  -4   4  -8    3.11    0.13
  -3   4  -8   20.24    0.42
  -2   4  -8    2.20    0.14
  -1   4  -8   19.27    0.55
   0   4  -8    1.55    0.12
   1   4  -8    0.41    0.04
   2   4  -8   -0.01    0.02
   3   4  -8    5.36    0.15
   4   4  -8    0.27    0.04
   5   4  -8    4.30    0.23
   6   4  -8   10.22    0.42
   7   4  -8    0.04    0.06
   8   4  -8    3.73    0.30
  -7   5  -8    0.48    0.09
  -6   5  -8    0.34    0.07
  -5   5  -8    1.18    0.11
  -4   5  -8    5.98    0.20
  -3   5  -8    0.18    0.05
  -2   5  -8    0.68    0.10
  -1   5  -8    0.94    0.12
   0   5  -8    1.55    0.14
   1   5  -8    0.66    0.09
   2   5  -8    4.59    0.14
   3   5  -8    0.20    0.04
   4   5  -8    2.34    0.19
   5   5  -8    0.87    0.12
   6   5  -8    0.11    0.07
   7   5  -8    0.28    0.10
   8   5  -8    0.45    0.12
  -6   6  -8   -0.06    0.05
  -5   6  -8    0.88    0.10
  -4   6  -8    0.02    0.04
  -3   6  -8    1.04    0.10
  -2   6  -8    1.78    0.18
  -1   6  -8    0.04    0.05
   0   6  -8    0.41    0.08
   1   6  -8    0.11    0.06
   2   6  -8   -0.01    0.04
   5   6  -8    1.07    0.14
   6   6  -8    3.12    0.25
   7   6  -8    0.01    0.07
  -5   7  -8    0.72    0.10
  -4   7  -8    3.21    0.19
  -3   7  -8    0.00    0.04
  -2   7  -8    0.04    0.06
  -1   7  -8    0.12    0.07
   0   7  -8    0.13    0.06
   1   7  -8    0.94    0.13
   2   7  -8    0.10    0.06
  -3   8  -8    0.09    0.05
  -2   8  -8    0.49    0.12
  -1   8  -8    0.24    0.09
   0   8  -8    0.37    0.10
   1   8  -8   -0.02    0.05
  -3  -8  -7    0.37    0.12
  -2  -8  -7    3.49    0.29
  -1  -8  -7    1.38    0.18
   0  -8  -7    0.05    0.07
   1  -8  -7    0.10    0.08
   2  -8  -7   -0.03    0.06
   3  -8  -7    0.09    0.08
  -5  -7  -7    0.04    0.08
  -4  -7  -7    0.02    0.08
  -3  -7  -7    0.37    0.11
  -2  -7  -7    0.62    0.12
  -1  -7  -7    4.61    0.26
   0  -7  -7    0.44    0.10
   1  -7  -7    2.08    0.20
   2  -7  -7    0.09    0.06
   3  -7  -7    3.46    0.22
   6  -7  -7   -0.05    0.06
  -6  -6  -7    0.26    0.09
  -5  -6  -7    1.34    0.17
  -4  -6  -7    0.47    0.12
  -3  -6  -7    0.85    0.13
  -2  -6  -7    3.16    0.24
  -1  -6  -7    7.02    0.31
   0  -6  -7    0.08    0.06
   1  -6  -7    1.76    0.17
   2  -6  -7    0.09    0.06
   3  -6  -7    1.88    0.17
   4  -6  -7    4.53    0.24
   6  -6  -7    0.98    0.15
   7  -6  -7    0.13    0.08
  -7  -5  -7    0.45    0.11
  -6  -5  -7    0.05    0.07
  -5  -5  -7    0.90    0.14
  -4  -5  -7    0.01    0.06
  -3  -5  -7    0.03    0.05
  -2  -5  -7    0.28    0.08
  -1  -5  -7   16.95    0.51
   0  -5  -7    0.23    0.06
   1  -5  -7    7.48    0.20
   2  -5  -7    2.27    0.10
   3  -5  -7    8.22    0.31
   4  -5  -7    0.88    0.11
   5  -5  -7    0.20    0.06
   6  -5  -7    0.17    0.07
   7  -5  -7    0.86    0.14
   8  -5  -7   -0.01    0.06
  -8  -4  -7    0.15    0.09
  -7  -4  -7    0.77    0.14
  -6  -4  -7    0.04    0.06
  -5  -4  -7    0.26    0.08
  -4  -4  -7    1.49    0.16
  -3  -4  -7    3.06    0.18
  -2  -4  -7    4.93    0.22
  -1  -4  -7    6.03    0.24
   0  -4  -7   -0.01    0.03
   1  -4  -7    0.22    0.03
   2  -4  -7    0.17    0.03
   3  -4  -7    1.00    0.07
   4  -4  -7    4.03    0.13
   5  -4  -7   12.55    0.41
   6  -4  -7    0.07    0.06
   7  -4  -7    2.14    0.20
   8  -4  -7    0.08    0.06
  -8  -3  -7    0.35    0.10
  -7  -3  -7    0.88    0.14
  -6  -3  -7    0.60    0.11
  -5  -3  -7    0.65    0.07
  -4  -3  -7    3.04    0.11
  -3  -3  -7    0.14    0.03
  -2  -3  -7   19.63    0.56
  -1  -3  -7    2.17    0.12
   0  -3  -7   -0.02    0.03
   1  -3  -7    0.90    0.06
   2  -3  -7    0.21    0.03
   3  -3  -7   24.19    0.44
   4  -3  -7    0.30    0.04
   5  -3  -7    0.42    0.05
   6  -3  -7    0.07    0.03
   7  -3  -7    2.56    0.21
   8  -3  -7    0.15    0.07
   9  -3  -7    0.08    0.07
  -8  -2  -7    0.05    0.05
  -7  -2  -7   -0.05    0.03
  -6  -2  -7    0.09    0.04
  -5  -2  -7    1.09    0.08
  -4  -2  -7    0.56    0.06
  -3  -2  -7    3.05    0.10
  -2  -2  -7   13.23    0.25
  -1  -2  -7    1.54    0.09
   0  -2  -7    0.62    0.06
   1  -2  -7   10.09    0.20
   2  -2  -7    0.67    0.04
   3  -2  -7    1.97    0.07
   4  -2  -7    0.78    0.06
   5  -2  -7    9.12    0.18
   6  -2  -7    1.60    0.08
   7  -2  -7    8.43    0.24
   8  -2  -7    0.27    0.06
   9  -2  -7    1.52    0.18
  -9  -1  -7   -0.03    0.05
  -8  -1  -7   -0.05    0.03
  -7  -1  -7    0.39    0.07
  -6  -1  -7    0.60    0.07
  -5  -1  -7    1.81    0.11
  -4  -1  -7    1.84    0.09
  -3  -1  -7    0.81    0.06
  -2  -1  -7   26.04    0.45
  -1  -1  -7    3.60    0.08
   0  -1  -7    0.21    0.03
   1  -1  -7    0.42    0.05
   2  -1  -7    0.00    0.01
   3  -1  -7   10.05    0.20
   4  -1  -7    0.03    0.02
   5  -1  -7   -0.01    0.02
   6  -1  -7    0.00    0.03
   7  -1  -7    1.24    0.09
   8  -1  -7    0.13    0.05
   9  -1  -7    0.00    0.04
  -9   0  -7   -0.01    0.05
  -8   0  -7   -0.07    0.03
  -7   0  -7   -0.01    0.03
  -6   0  -7   -0.02    0.03
  -5   0  -7    0.03    0.03
  -4   0  -7    0.01    0.01
  -3   0  -7    0.01    0.01
  -2   0  -7   -0.02    0.01
   0   0  -7   -0.01    0.01
   1   0  -7   -0.01    0.02
   2   0  -7   -0.01    0.02
   3   0  -7   -0.01    0.01
   4   0  -7    0.04    0.02
   5   0  -7    0.00    0.02
   6   0  -7   -0.02    0.03
   7   0  -7    0.06    0.04
   8   0  -7   -0.05    0.03
   9   0  -7    0.05    0.04
  -9   1  -7    0.07    0.05
  -8   1  -7   -0.04    0.04
  -7   1  -7    0.17    0.05
  -6   1  -7    0.65    0.07
  -5   1  -7    1.94    0.09
  -4   1  -7    1.95    0.08
  -3   1  -7    0.83    0.06
  -2   1  -7   26.36    0.64
  -1   1  -7    3.40    0.13
   0   1  -7    0.16    0.03
   1   1  -7    0.60    0.06
   2   1  -7    0.01    0.01
   3   1  -7    9.75    0.20
   4   1  -7    0.01    0.02
   5   1  -7    0.04    0.02
   6   1  -7    0.00    0.03
   7   1  -7    1.30    0.10
   8   1  -7    0.21    0.05
   9   1  -7   -0.02    0.04
  -9   2  -7    0.10    0.09
  -8   2  -7   -0.02    0.04
  -7   2  -7    0.01    0.06
  -6   2  -7   -0.01    0.03
  -5   2  -7    1.07    0.08
  -4   2  -7    0.49    0.05
  -3   2  -7    3.09    0.11
  -2   2  -7   13.26    0.38
  -1   2  -7    1.53    0.09
   0   2  -7    0.61    0.04
   1   2  -7   10.40    0.29
   2   2  -7    0.77    0.07
   3   2  -7    1.81    0.11
   4   2  -7    0.75    0.05
   5   2  -7    9.28    0.22
   6   2  -7    1.75    0.10
   7   2  -7    8.07    0.23
   8   2  -7    0.37    0.10
   9   2  -7    1.19    0.17
  -8   3  -7    0.44    0.11
  -7   3  -7    1.00    0.14
  -6   3  -7    0.70    0.08
  -5   3  -7    0.47    0.06
  -4   3  -7    3.24    0.12
  -3   3  -7    0.14    0.03
  -2   3  -7   20.72    0.56
  -1   3  -7    2.10    0.12
   0   3  -7    0.01    0.01
   1   3  -7    0.87    0.05
   2   3  -7    0.25    0.05
   3   3  -7   22.92    0.42
   4   3  -7    0.19    0.03
   5   3  -7    0.26    0.08
   6   3  -7    0.10    0.06
   7   3  -7    2.36    0.21
   8   3  -7    0.04    0.06
   9   3  -7    0.29    0.11
  -8   4  -7    0.36    0.12
  -7   4  -7    0.71    0.09
  -6   4  -7    0.00    0.04
  -5   4  -7    0.29    0.06
  -4   4  -7    1.24    0.10
  -3   4  -7    2.94    0.12
  -2   4  -7    5.04    0.22
  -1   4  -7    5.63    0.23
   0   4  -7    0.02    0.03
   1   4  -7    0.30    0.04
   2   4  -7    0.16    0.03
   3   4  -7    1.08    0.07
   4   4  -7    4.08    0.13
   5   4  -7   12.70    0.45
   6   4  -7    0.18    0.07
   7   4  -7    2.61    0.23
   8   4  -7    0.12    0.08
  -7   5  -7    0.47    0.08
  -6   5  -7    0.00    0.04
  -5   5  -7    0.89    0.09
  -4   5  -7    0.02    0.04
  -3   5  -7   -0.01    0.03
  -2   5  -7    0.22    0.07
  -1   5  -7   16.56    0.51
   0   5  -7    0.27    0.07
   1   5  -7    7.65    0.28
   2   5  -7    2.15    0.09
   3   5  -7    8.41    0.21
   4   5  -7    0.95    0.12
   5   5  -7    0.19    0.07
   6   5  -7    0.15    0.07
   7   5  -7    1.12    0.16
   8   5  -7   -0.06    0.07
  -6   6  -7    0.23    0.07
  -5   6  -7    1.21    0.12
  -4   6  -7    0.79    0.09
  -3   6  -7    0.94    0.09
  -2   6  -7    3.36    0.21
  -1   6  -7    6.78    0.30
   0   6  -7    0.01    0.05
   1   6  -7    1.68    0.15
   2   6  -7    0.18    0.06
   4   6  -7    5.36    0.25
   5   6  -7    6.39    0.31
   6   6  -7    0.84    0.14
   7   6  -7    0.32    0.11
  -5   7  -7    0.09    0.05
  -4   7  -7    0.19    0.06
  -3   7  -7    0.45    0.07
  -2   7  -7    0.52    0.11
  -1   7  -7    4.42    0.25
   0   7  -7    0.38    0.09
   1   7  -7    1.91    0.17
  -4   8  -7    0.29    0.10
  -3   8  -7    0.46    0.08
  -2   8  -7    3.39    0.28
  -1   8  -7    1.33    0.17
   0   8  -7    0.06    0.07
   1   8  -7    0.10    0.07
  -4  -8  -6   -0.05    0.08
  -3  -8  -6    1.30    0.19
  -2  -8  -6    0.31    0.11
  -1  -8  -6    1.02    0.16
   0  -8  -6    0.78    0.14
   1  -8  -6    4.33    0.27
   2  -8  -6    2.47    0.23
   3  -8  -6    0.17    0.09
  -5  -7  -6    0.37    0.11
  -4  -7  -6    0.02    0.07
  -3  -7  -6    0.04    0.07
  -2  -7  -6    0.40    0.10
  -1  -7  -6    0.69    0.12
   0  -7  -6    2.19    0.21
   1  -7  -6    0.28    0.08
   2  -7  -6    0.02    0.05
   3  -7  -6    0.69    0.12
   4  -7  -6    0.21    0.08
   6  -7  -6    1.88    0.20
  -6  -6  -6    0.41    0.12
  -5  -6  -6    0.67    0.13
  -4  -6  -6    0.22    0.08
  -3  -6  -6    3.81    0.23
  -2  -6  -6    0.29    0.09
  -1  -6  -6    6.35    0.29
   0  -6  -6    0.07    0.06
   1  -6  -6    8.30    0.33
   2  -6  -6    6.98    0.30
   3  -6  -6    0.34    0.08
   4  -6  -6    1.84    0.16
   5  -6  -6    1.66    0.16
   6  -6  -6    1.18    0.16
   7  -6  -6   -0.05    0.06
  -7  -5  -6   -0.05    0.06
  -6  -5  -6    0.49    0.12
  -5  -5  -6    2.58    0.22
  -4  -5  -6    0.34    0.09
  -3  -5  -6    7.28    0.31
  -2  -5  -6    0.08    0.06
  -1  -5  -6    0.52    0.09
   0  -5  -6    0.72    0.10
   1  -5  -6   10.22    0.24
   2  -5  -6    0.70    0.06
   3  -5  -6    6.22    0.26
   4  -5  -6    3.01    0.17
   5  -5  -6   12.70    0.43
   6  -5  -6    3.08    0.24
   7  -5  -6   -0.03    0.06
   8  -5  -6   -0.05    0.06
  -8  -4  -6    1.33    0.19
  -7  -4  -6    1.12    0.16
  -6  -4  -6    4.24    0.25
  -5  -4  -6    0.82    0.13
  -4  -4  -6    3.88    0.22
  -3  -4  -6    0.12    0.06
  -2  -4  -6    0.24    0.07
  -1  -4  -6    8.36    0.30
   0  -4  -6    8.01    0.28
   1  -4  -6   17.56    0.35
   2  -4  -6   12.58    0.26
   3  -4  -6    0.21    0.03
   4  -4  -6    6.33    0.17
   5  -4  -6    1.66    0.15
   6  -4  -6   16.91    0.38
   7  -4  -6    0.27    0.08
   8  -4  -6    1.56    0.19
  -8  -3  -6    1.41    0.18
  -7  -3  -6    0.11    0.07
  -6  -3  -6    4.64    0.17
  -5  -3  -6    2.79    0.13
  -4  -3  -6    0.11    0.03
  -3  -3  -6   27.93    0.50
  -2  -3  -6    2.59    0.14
  -1  -3  -6    0.79    0.08
   0  -3  -6    0.00    0.02
   1  -3  -6   30.28    0.53
   2  -3  -6    4.20    0.11
   3  -3  -6    8.17    0.18
   4  -3  -6   13.40    0.28
   5  -3  -6   29.30    0.45
   6  -3  -6    5.56    0.14
   7  -3  -6    0.16    0.07
   8  -3  -6   -0.04    0.04
   9  -3  -6    0.45    0.11
  -9  -2  -6    0.86    0.10
  -8  -2  -6    2.31    0.15
  -7  -2  -6    3.30    0.17
  -6  -2  -6    2.85    0.13
  -5  -2  -6    2.44    0.11
  -4  -2  -6    3.59    0.12
  -3  -2  -6    2.63    0.09
  -2  -2  -6    1.27    0.05
  -1  -2  -6    4.37    0.16
   0  -2  -6   13.61    0.35
   1  -2  -6    0.11    0.02
   2  -2  -6   26.73    0.47
   3  -2  -6    0.20    0.03
   4  -2  -6   23.39    0.43
   5  -2  -6   13.48    0.24
   6  -2  -6   27.21    0.43
   7  -2  -6    0.61    0.06
   8  -2  -6    2.30    0.14
   9  -2  -6    0.46    0.12
  -9  -1  -6    2.99    0.19
  -8  -1  -6    2.63    0.16
  -7  -1  -6   -0.02    0.04
  -6  -1  -6    1.41    0.10
  -5  -1  -6    0.87    0.07
  -4  -1  -6    0.35    0.04
  -3  -1  -6    0.08    0.01
  -2  -1  -6   12.09    0.23
  -1  -1  -6    0.92    0.04
   0  -1  -6   43.38    0.99
   1  -1  -6    0.86    0.07
   2  -1  -6   29.17    0.49
   3  -1  -6    9.57    0.19
   4  -1  -6   34.95    0.49
   5  -1  -6   19.01    0.31
   6  -1  -6   24.15    0.39
   7  -1  -6    0.02    0.03
   8  -1  -6    1.74    0.12
   9  -1  -6    5.34    0.21
  -9   0  -6    0.95    0.11
  -8   0  -6    2.53    0.16
  -7   0  -6    3.14    0.17
  -6   0  -6    0.39    0.06
  -5   0  -6    4.15    0.14
  -4   0  -6    0.54    0.04
  -3   0  -6   21.73    0.31
  -2   0  -6    7.66    0.15
   0   0  -6   -0.22    0.02
   1   0  -6   76.04    1.77
   2   0  -6   43.47    1.07
   3   0  -6    4.16    0.11
   4   0  -6   32.25    0.58
   5   0  -6   32.88    0.59
   6   0  -6   21.96    0.44
   7   0  -6    0.04    0.04
   8   0  -6    2.29    0.14
   9   0  -6    2.31    0.15
  -9   1  -6    3.04    0.19
  -8   1  -6    2.98    0.18
  -7   1  -6   -0.02    0.03
  -6   1  -6    1.54    0.11
  -5   1  -6    0.87    0.07
  -4   1  -6    0.24    0.04
  -3   1  -6    0.08    0.02
  -2   1  -6   12.19    0.23
  -1   1  -6    0.86    0.06
   0   1  -6   44.02    1.03
   1   1  -6    0.98    0.06
   2   1  -6   29.01    0.48
   3   1  -6    9.05    0.19
   4   1  -6   34.68    0.60
   5   1  -6   19.34    0.38
   6   1  -6   24.40    0.48
   7   1  -6    0.07    0.03
   8   1  -6    1.81    0.13
   9   1  -6    5.29    0.21
  -9   2  -6    0.85    0.11
  -8   2  -6    2.46    0.16
  -7   2  -6    2.67    0.22
  -6   2  -6    2.80    0.13
  -5   2  -6    2.04    0.10
  -4   2  -6    3.69    0.12
  -3   2  -6    2.74    0.10
  -2   2  -6    1.29    0.08
  -1   2  -6    4.21    0.10
   0   2  -6   13.57    0.25
   1   2  -6    0.07    0.03
   2   2  -6   27.10    0.69
   3   2  -6    0.13    0.02
   4   2  -6   22.92    0.42
   5   2  -6   13.63    0.29
   6   2  -6   27.83    0.53
   7   2  -6    0.63    0.07
   8   2  -6    2.33    0.14
   9   2  -6    0.51    0.12
  -8   3  -6    1.73    0.20
  -7   3  -6    0.08    0.07
  -6   3  -6    4.66    0.17
  -5   3  -6    2.79    0.12
  -4   3  -6    0.15    0.04
  -3   3  -6   27.94    0.52
  -2   3  -6    2.86    0.14
  -1   3  -6    0.85    0.09
   0   3  -6    0.02    0.01
   1   3  -6   30.43    0.53
   2   3  -6    4.05    0.11
   3   3  -6    8.02    0.17
   4   3  -6   13.62    0.28
   5   3  -6   29.05    0.54
   6   3  -6    5.78    0.28
   7   3  -6    0.05    0.06
   8   3  -6    0.01    0.05
   9   3  -6    0.70    0.14
  -8   4  -6    1.48    0.20
  -7   4  -6    1.18    0.11
  -6   4  -6    4.07    0.17
  -5   4  -6    0.81    0.08
  -4   4  -6    4.26    0.15
  -3   4  -6    0.21    0.04
  -2   4  -6    0.18    0.05
  -1   4  -6    8.62    0.30
   0   4  -6    7.95    0.28
   1   4  -6   17.72    0.34
   2   4  -6   12.88    0.27
   3   4  -6    0.19    0.03
   4   4  -6    6.23    0.27
   5   4  -6    1.60    0.15
   6   4  -6   16.36    0.57
   7   4  -6    0.31    0.09
   8   4  -6    1.62    0.20
  -7   5  -6    0.05    0.05
  -6   5  -6    0.46    0.07
  -5   5  -6    2.59    0.15
  -4   5  -6    0.12    0.04
  -3   5  -6    6.98    0.21
  -2   5  -6    0.09    0.05
  -1   5  -6    0.76    0.10
   0   5  -6    0.59    0.09
   1   5  -6   10.19    0.34
   2   5  -6    0.62    0.06
   3   5  -6    6.19    0.17
   4   5  -6    2.68    0.17
   5   5  -6   12.44    0.46
   6   5  -6    3.35    0.26
   7   5  -6    0.07    0.07
   8   5  -6   -0.10    0.06
  -6   6  -6    0.47    0.08
  -5   6  -6    0.65    0.09
  -4   6  -6    0.22    0.05
  -3   6  -6    3.99    0.16
  -2   6  -6    0.26    0.08
  -1   6  -6    6.09    0.28
   0   6  -6    0.14    0.06
   1   6  -6    8.39    0.32
   2   6  -6    7.29    0.28
   4   6  -6    1.89    0.17
   5   6  -6    1.39    0.16
   6   6  -6    1.34    0.16
   7   6  -6   -0.01    0.07
  -5   7  -6    0.49    0.08
  -4   7  -6   -0.05    0.04
  -3   7  -6    0.03    0.04
  -2   7  -6    0.45    0.10
  -1   7  -6    0.51    0.11
   0   7  -6    1.86    0.18
   1   7  -6    0.38    0.09
  -4   8  -6   -0.01    0.07
  -3   8  -6    1.38    0.13
  -2   8  -6    0.27    0.10
  -1   8  -6    1.05    0.15
   0   8  -6    0.91    0.14
   1   8  -6    4.09    0.27
   0  -9  -5   -0.04    0.06
  -4  -8  -5    1.12    0.18
  -3  -8  -5   -0.01    0.07
  -2  -8  -5    2.32    0.24
  -1  -8  -5    0.69    0.13
   0  -8  -5    0.15    0.08
   1  -8  -5    0.08    0.08
   2  -8  -5    0.10    0.07
   3  -8  -5    2.11    0.21
   4  -8  -5    0.02    0.07
  -5  -7  -5    1.00    0.16
  -4  -7  -5    0.01    0.06
  -3  -7  -5    2.03    0.21
  -2  -7  -5    2.16    0.21
  -1  -7  -5    0.45    0.10
   0  -7  -5    0.37    0.10
   1  -7  -5    8.08    0.34
   2  -7  -5    2.62    0.22
   3  -7  -5    0.57    0.11
   4  -7  -5    1.78    0.18
   5  -7  -5    1.42    0.17
   6  -7  -5    0.65    0.13
  -6  -6  -5    0.19    0.09
  -5  -6  -5    0.96    0.15
  -4  -6  -5   10.69    0.44
  -3  -6  -5    0.68    0.12
  -2  -6  -5    4.38    0.25
  -1  -6  -5    0.19    0.08
   0  -6  -5    4.26    0.23
   1  -6  -5    0.32    0.08
   2  -6  -5    2.73    0.21
   3  -6  -5   10.39    0.38
   4  -6  -5    0.56    0.10
   5  -6  -5    3.67    0.22
   6  -6  -5    0.30    0.10
   7  -6  -5    1.17    0.17
  -7  -5  -5    0.89    0.15
  -6  -5  -5    0.02    0.07
  -5  -5  -5    4.53    0.26
  -4  -5  -5   -0.07    0.04
  -3  -5  -5    7.08    0.31
  -2  -5  -5    4.11    0.22
  -1  -5  -5    0.03    0.05
   0  -5  -5    1.56    0.15
   1  -5  -5   11.10    0.25
   2  -5  -5    5.23    0.23
   3  -5  -5    1.24    0.13
   4  -5  -5    1.22    0.12
   5  -5  -5    7.33    0.30
   6  -5  -5    0.50    0.07
   7  -5  -5    1.63    0.18
   8  -5  -5    2.96    0.25
  -8  -4  -5    0.36    0.11
  -7  -4  -5    0.47    0.12
  -6  -4  -5    0.13    0.07
  -5  -4  -5    2.27    0.20
  -4  -4  -5   10.49    0.39
  -3  -4  -5   -0.05    0.04
  -2  -4  -5    3.95    0.19
  -1  -4  -5    1.33    0.06
   0  -4  -5   11.02    0.22
   1  -4  -5    1.06    0.07
   2  -4  -5    3.47    0.11
   3  -4  -5    9.44    0.21
   4  -4  -5    2.09    0.15
   5  -4  -5    1.52    0.14
   6  -4  -5    0.17    0.05
   7  -4  -5    0.63    0.12
   8  -4  -5    0.02    0.06
  -8  -3  -5    0.25    0.09
  -7  -3  -5    0.48    0.07
  -6  -3  -5    0.11    0.04
  -5  -3  -5    2.68    0.13
  -4  -3  -5    1.84    0.10
  -3  -3  -5   12.40    0.26
  -2  -3  -5   21.23    0.38
  -1  -3  -5    1.14    0.09
   0  -3  -5    0.79    0.08
   1  -3  -5   10.27    0.21
   2  -3  -5    4.79    0.12
   3  -3  -5    0.08    0.02
   4  -3  -5    6.29    0.16
   5  -3  -5    1.31    0.07
   6  -3  -5    0.04    0.03
   7  -3  -5   -0.02    0.03
   8  -3  -5    0.16    0.08
   9  -3  -5    0.02    0.07
  -9  -2  -5    0.54    0.09
  -8  -2  -5    0.83    0.10
  -7  -2  -5    1.74    0.12
  -6  -2  -5    0.11    0.04
  -5  -2  -5    4.36    0.15
  -4  -2  -5    0.81    0.06
  -3  -2  -5   10.02    0.21
  -2  -2  -5   -0.03    0.01
  -1  -2  -5   72.48    1.14
   0  -2  -5    0.69    0.06
   1  -2  -5    1.83    0.06
   2  -2  -5    0.47    0.03
   3  -2  -5   -0.03    0.01
   4  -2  -5    0.06    0.02
   5  -2  -5    0.19    0.03
   6  -2  -5    0.10    0.03
   7  -2  -5    0.19    0.04
   8  -2  -5    0.30    0.08
   9  -2  -5    0.08    0.06
  -9  -1  -5    0.12    0.06
  -8  -1  -5   -0.06    0.04
  -7  -1  -5   -0.01    0.03
  -6  -1  -5    0.04    0.03
  -5  -1  -5    0.18    0.04
  -4  -1  -5    0.89    0.07
  -3  -1  -5    2.71    0.09
  -2  -1  -5   18.33    0.33
  -1  -1  -5    3.51    0.08
   0  -1  -5    0.00    0.02
   1  -1  -5    1.49    0.04
   2  -1  -5    0.99    0.04
   3  -1  -5    0.60    0.04
   4  -1  -5    3.16    0.08
   5  -1  -5    0.37    0.04
   6  -1  -5   -0.02    0.02
   7  -1  -5    0.29    0.05
   8  -1  -5    0.25    0.06
   9  -1  -5    0.15    0.06
  -9   0  -5    0.05    0.04
  -8   0  -5    0.03    0.04
  -7   0  -5    0.01    0.04
  -6   0  -5    0.03    0.03
  -5   0  -5   -0.01    0.02
  -4   0  -5   -0.03    0.01
  -3   0  -5   -0.01    0.01
  -2   0  -5    0.00    0.01
   0   0  -5    0.00    0.01
   1   0  -5   -0.01    0.02
   2   0  -5   -0.01    0.02
   3   0  -5   -0.01    0.02
   4   0  -5    0.03    0.02
   5   0  -5    0.02    0.03
   6   0  -5    0.01    0.03
   7   0  -5   -0.03    0.03
   8   0  -5   -0.03    0.03
   9   0  -5    0.05    0.04
  -9   1  -5    0.10    0.06
  -8   1  -5    0.01    0.04
  -7   1  -5    0.03    0.03
  -6   1  -5    0.05    0.04
  -5   1  -5    0.14    0.03
  -4   1  -5    0.94    0.06
  -3   1  -5    2.70    0.09
  -2   1  -5   18.59    0.33
  -1   1  -5    3.34    0.12
   0   1  -5    0.00    0.01
   1   1  -5    1.33    0.07
   2   1  -5    0.95    0.05
   3   1  -5    0.55    0.04
   4   1  -5    3.02    0.10
   5   1  -5    0.32    0.04
   6   1  -5    0.01    0.03
   7   1  -5    0.30    0.05
   8   1  -5    0.24    0.06
   9   1  -5    0.21    0.06
  -9   2  -5    0.45    0.08
  -8   2  -5    0.91    0.10
  -7   2  -5    1.78    0.18
  -6   2  -5    0.11    0.04
  -5   2  -5    4.69    0.15
  -4   2  -5    0.86    0.07
  -3   2  -5    9.93    0.22
  -2   2  -5   -0.02    0.03
  -1   2  -5   70.13    1.17
   0   2  -5    0.63    0.03
   1   2  -5    1.87    0.08
   2   2  -5    0.44    0.06
   3   2  -5    0.01    0.02
   4   2  -5    0.03    0.02
   5   2  -5    0.13    0.03
   6   2  -5    0.06    0.03
   7   2  -5    0.34    0.05
   8   2  -5    0.17    0.05
   9   2  -5   -0.06    0.06
  -8   3  -5    0.13    0.08
  -7   3  -5    0.50    0.11
  -6   3  -5    0.00    0.03
  -5   3  -5    3.05    0.13
  -4   3  -5    1.89    0.11
  -3   3  -5   12.29    0.27
  -2   3  -5   20.22    0.56
  -1   3  -5    1.17    0.10
   0   3  -5    0.78    0.08
   1   3  -5   10.17    0.21
   2   3  -5    4.79    0.12
   3   3  -5    0.13    0.03
   4   3  -5    6.53    0.16
   5   3  -5    1.26    0.08
   6   3  -5    0.05    0.03
   7   3  -5   -0.02    0.06
   8   3  -5    0.12    0.08
   9   3  -5    0.08    0.08
  -8   4  -5    0.61    0.14
  -7   4  -5    0.44    0.07
  -6   4  -5    0.05    0.04
  -5   4  -5    2.00    0.13
  -4   4  -5   11.08    0.27
  -3   4  -5    0.02    0.03
  -2   4  -5    3.96    0.19
  -1   4  -5    1.29    0.11
   0   4  -5   11.01    0.34
   1   4  -5    0.93    0.06
   2   4  -5    3.46    0.11
   3   4  -5    9.55    0.21
   4   4  -5    1.82    0.16
   5   4  -5    1.75    0.16
   6   4  -5    0.13    0.07
   7   4  -5    0.61    0.12
   8   4  -5    0.02    0.07
  -7   5  -5    0.95    0.10
  -6   5  -5    0.05    0.04
  -5   5  -5    4.58    0.18
  -4   5  -5    0.00    0.03
  -3   5  -5    6.94    0.21
  -2   5  -5    3.86    0.21
  -1   5  -5   -0.03    0.03
   0   5  -5    1.22    0.12
   1   5  -5   11.24    0.36
   2   5  -5    5.27    0.15
   3   5  -5    1.03    0.07
   4   5  -5    1.28    0.14
   5   5  -5    6.92    0.31
   6   5  -5    0.70    0.12
   7   5  -5    1.64    0.20
   8   5  -5    3.50    0.30
  -7   6  -5    0.05    0.06
  -6   6  -5    0.05    0.05
  -5   6  -5    0.50    0.08
  -4   6  -5   11.06    0.30
  -3   6  -5    0.76    0.08
  -2   6  -5    5.30    0.26
  -1   6  -5    0.13    0.06
   0   6  -5    4.31    0.22
   1   6  -5    0.31    0.07
   2   6  -5    2.36    0.15
   4   6  -5    0.64    0.10
   5   6  -5    3.66    0.22
   6   6  -5    0.25    0.08
   7   6  -5    1.33    0.17
  -6   7  -5    0.06    0.07
  -5   7  -5    1.12    0.11
  -4   7  -5    0.01    0.04
  -3   7  -5    1.84    0.13
  -2   7  -5    2.26    0.21
  -1   7  -5    0.49    0.10
   0   7  -5    0.20    0.08
   1   7  -5    7.76    0.32
   6   7  -5    0.46    0.12
  -4   8  -5    0.73    0.15
  -3   8  -5    0.10    0.08
  -2   8  -5    2.61    0.25
  -1   8  -5    0.64    0.12
   0   8  -5    0.36    0.10
   0  -9  -4    0.19    0.10
   1  -9  -4    1.91    0.22
  -4  -8  -4    0.07    0.08
  -3  -8  -4    0.18    0.09
  -2  -8  -4    0.34    0.11
  -1  -8  -4    0.21    0.09
   0  -8  -4    0.00    0.06
   1  -8  -4   -0.04    0.06
   2  -8  -4    0.34    0.10
   3  -8  -4    0.02    0.06
   4  -8  -4    0.11    0.08
  -5  -7  -4    0.06    0.07
  -4  -7  -4   -0.07    0.05
  -3  -7  -4    0.26    0.09
  -2  -7  -4    1.71    0.19
  -1  -7  -4    2.42    0.22
   0  -7  -4    0.75    0.13
   1  -7  -4    9.08    0.37
   2  -7  -4    0.25    0.08
   3  -7  -4    0.90    0.13
   4  -7  -4    1.48    0.17
   5  -7  -4    0.53    0.11
   6  -7  -4    0.19    0.09
  -6  -6  -4    0.29    0.10
  -5  -6  -4    0.91    0.15
  -4  -6  -4   -0.03    0.05
  -3  -6  -4    2.22    0.20
  -2  -6  -4    2.85    0.23
  -1  -6  -4    0.25    0.08
   0  -6  -4    0.67    0.11
   1  -6  -4    0.36    0.08
   2  -6  -4    0.02    0.04
   3  -6  -4    0.24    0.07
   4  -6  -4    0.09    0.06
   5  -6  -4    0.09    0.06
   6  -6  -4    0.09    0.05
   7  -6  -4    0.65    0.12
  -7  -5  -4    0.31    0.10
  -6  -5  -4    1.34    0.18
  -5  -5  -4    2.05    0.20
  -4  -5  -4    4.20    0.24
  -3  -5  -4    9.13    0.36
  -2  -5  -4    4.25    0.22
  -1  -5  -4    2.68    0.17
   0  -5  -4    7.48    0.29
   1  -5  -4    4.96    0.14
   2  -5  -4    1.90    0.15
   3  -5  -4    0.01    0.05
   4  -5  -4   -0.01    0.04
   5  -5  -4    5.59    0.26
   6  -5  -4    3.49    0.16
   7  -5  -4    0.78    0.13
   8  -5  -4    0.04    0.07
  -8  -4  -4    0.93    0.16
  -7  -4  -4    0.40    0.10
  -6  -4  -4    1.64    0.18
  -5  -4  -4    1.68    0.17
  -4  -4  -4    0.22    0.07
  -3  -4  -4   26.48    0.49
  -2  -4  -4   14.15    0.44
  -1  -4  -4    1.87    0.07
   0  -4  -4    1.02    0.05
   1  -4  -4    0.71    0.04
   2  -4  -4    1.20    0.06
   3  -4  -4    2.63    0.09
   4  -4  -4    0.75    0.10
   5  -4  -4    0.83    0.08
   6  -4  -4    4.98    0.17
   7  -4  -4    0.08    0.04
   8  -4  -4    2.32    0.22
  -8  -3  -4    2.65    0.24
  -7  -3  -4    0.09    0.05
  -6  -3  -4    1.24    0.10
  -5  -3  -4    5.68    0.17
  -4  -3  -4   18.39    0.37
  -3  -3  -4   51.22    0.86
  -2  -3  -4   45.39    0.76
  -1  -3  -4   14.82    0.27
   0  -3  -4   41.80    0.68
   1  -3  -4    6.35    0.14
   2  -3  -4    1.56    0.06
   3  -3  -4    5.51    0.14
   4  -3  -4    4.32    0.13
   5  -3  -4   15.00    0.26
   6  -3  -4   16.09    0.36
   7  -3  -4    1.60    0.12
   8  -3  -4    0.69    0.12
   9  -3  -4    5.03    0.29
  -9  -2  -4    1.76    0.14
  -8  -2  -4    2.73    0.17
  -7  -2  -4    0.15    0.05
  -6  -2  -4    3.75    0.15
  -5  -2  -4    5.57    0.17
  -4  -2  -4    5.94    0.16
  -3  -2  -4   84.10    1.35
  -2  -2  -4   44.00    0.73
  -1  -2  -4    1.35    0.04
   0  -2  -4    2.84    0.06
   1  -2  -4    1.61    0.05
   2  -2  -4   12.78    0.24
   3  -2  -4    0.48    0.04
   4  -2  -4   10.91    0.19
   5  -2  -4    8.28    0.17
   6  -2  -4    3.93    0.11
   7  -2  -4    0.67    0.06
   8  -2  -4    2.64    0.15
   9  -2  -4    6.54    0.32
  -9  -1  -4    2.19    0.16
  -8  -1  -4    5.74    0.21
  -7  -1  -4    0.02    0.03
  -6  -1  -4    5.26    0.17
  -5  -1  -4    0.47    0.06
  -4  -1  -4   10.61    0.24
  -3  -1  -4   58.56    0.79
  -2  -1  -4    0.23    0.03
  -1  -1  -4  327.40    5.20
   0  -1  -4   65.25    1.43
   1  -1  -4  233.55    3.87
   2  -1  -4   34.81    0.58
   3  -1  -4   37.70    0.65
   4  -1  -4    6.30    0.13
   5  -1  -4   16.16    0.27
   6  -1  -4   27.28    0.43
   7  -1  -4    1.90    0.10
   8  -1  -4    0.59    0.08
   9  -1  -4    4.88    0.19
  -9   0  -4    1.26    0.12
  -8   0  -4    4.32    0.18
  -7   0  -4    0.09    0.04
  -6   0  -4    5.34    0.17
  -5   0  -4   11.59    0.27
  -4   0  -4   18.32    0.28
  -3   0  -4  124.88    1.61
  -2   0  -4   38.63    0.62
  -1   0  -4    2.65    0.09
   0   0  -4   21.21    0.52
   1   0  -4    4.49    0.13
   2   0  -4   24.53    0.54
   3   0  -4    6.88    0.20
   4   0  -4   35.24    0.61
   5   0  -4   13.69    0.29
   6   0  -4    0.56    0.06
   7   0  -4    5.72    0.18
   8   0  -4    1.66    0.12
   9   0  -4    4.09    0.18
  -9   1  -4    2.37    0.17
  -8   1  -4    5.27    0.20
  -7   1  -4   -0.02    0.03
  -6   1  -4    5.40    0.18
  -5   1  -4    0.43    0.05
  -4   1  -4   10.72    0.23
  -3   1  -4   60.95    0.98
  -2   1  -4    0.21    0.03
   0   1  -4   64.79    1.47
   1   1  -4  239.02    5.59
   2   1  -4   35.06    0.76
   3   1  -4   38.64    0.64
   4   1  -4    5.89    0.15
   5   1  -4   16.02    0.33
   6   1  -4   27.81    0.53
   7   1  -4    1.97    0.12
   8   1  -4    0.66    0.08
   9   1  -4    5.11    0.20
  -9   2  -4    1.86    0.15
  -8   2  -4    2.60    0.16
  -7   2  -4    0.19    0.07
  -6   2  -4    3.58    0.14
  -5   2  -4    5.86    0.17
  -4   2  -4    6.06    0.16
  -3   2  -4   82.22    1.35
  -2   2  -4   43.59    1.06
  -1   2  -4    1.09    0.07
   0   2  -4    2.77    0.07
   1   2  -4    1.76    0.06
   2   2  -4   12.70    0.23
   3   2  -4    0.53    0.04
   4   2  -4   10.87    0.23
   5   2  -4    7.83    0.20
   6   2  -4    3.97    0.14
   7   2  -4    0.60    0.07
   8   2  -4    2.26    0.14
   9   2  -4    5.88    0.22
  -8   3  -4    2.48    0.23
  -7   3  -4    0.21    0.05
  -6   3  -4    1.20    0.10
  -5   3  -4    5.68    0.18
  -4   3  -4   18.91    0.38
  -3   3  -4   51.51    0.88
  -2   3  -4   45.52    1.11
  -1   3  -4   14.75    0.41
   0   3  -4   41.72    0.70
   1   3  -4    6.21    0.14
   2   3  -4    1.50    0.06
   3   3  -4    5.58    0.11
   4   3  -4    4.40    0.13
   5   3  -4   15.06    0.32
   6   3  -4   16.10    0.35
   7   3  -4    1.62    0.11
   8   3  -4    0.70    0.13
   9   3  -4    4.47    0.30
  -8   4  -4    1.04    0.16
  -7   4  -4    0.39    0.07
  -6   4  -4    1.76    0.13
  -5   4  -4    1.70    0.11
  -4   4  -4    0.20    0.05
  -3   4  -4   26.16    0.51
  -2   4  -4   13.65    0.43
  -1   4  -4    1.49    0.12
   0   4  -4    0.98    0.05
   1   4  -4    0.60    0.05
   2   4  -4    1.26    0.07
   3   4  -4    2.71    0.09
   4   4  -4    0.75    0.06
   5   4  -4    0.92    0.12
   6   4  -4    4.22    0.25
   7   4  -4   -0.03    0.05
   8   4  -4    2.12    0.22
  -7   5  -4    0.05    0.05
  -6   5  -4    1.61    0.13
  -5   5  -4    1.68    0.12
  -4   5  -4    4.07    0.16
  -3   5  -4    9.36    0.25
  -2   5  -4    3.87    0.21
  -1   5  -4    2.46    0.15
   0   5  -4    7.34    0.28
   1   5  -4    4.76    0.14
   2   5  -4    1.64    0.09
   3   5  -4   -0.01    0.04
   4   5  -4   -0.04    0.04
   5   5  -4    5.27    0.27
   6   5  -4    3.76    0.23
   7   5  -4    0.49    0.12
   8   5  -4    0.02    0.08
  -7   6  -4    0.07    0.06
  -6   6  -4    0.19    0.06
  -5   6  -4    0.81    0.09
  -4   6  -4    0.02    0.03
  -3   6  -4    2.67    0.13
  -2   6  -4    2.79    0.21
  -1   6  -4    0.27    0.08
   0   6  -4    0.56    0.10
   1   6  -4    0.28    0.07
   2   6  -4    0.01    0.04
   3   6  -4    0.30    0.07
   4   6  -4    0.02    0.05
   5   6  -4    0.04    0.05
   6   6  -4    0.03    0.06
   7   6  -4    0.54    0.12
  -5   7  -4    0.08    0.05
  -4   7  -4    0.04    0.04
  -3   7  -4    0.37    0.07
  -2   7  -4    1.58    0.18
  -1   7  -4    2.45    0.21
   0   7  -4    0.70    0.11
   1   7  -4    8.79    0.34
   6   7  -4    0.05    0.07
  -4   8  -4    0.10    0.09
  -3   8  -4    0.33    0.11
  -2   8  -4    0.12    0.08
  -1   8  -4    0.20    0.09
   0   8  -4    0.12    0.06
  -1   9  -4   -0.07    0.07
  -1  -9  -3    0.11    0.10
   0  -9  -3    0.54    0.14
   1  -9  -3   -0.01    0.08
  -4  -8  -3    2.39    0.25
  -3  -8  -3    0.01    0.07
  -2  -8  -3    0.23    0.10
  -1  -8  -3    0.97    0.15
   0  -8  -3    0.19    0.09
   1  -8  -3    7.40    0.36
   2  -8  -3    0.90    0.14
   3  -8  -3    1.38    0.18
   4  -8  -3    0.01    0.07
  -5  -7  -3    2.12    0.23
  -4  -7  -3    2.78    0.25
  -3  -7  -3   -0.05    0.05
  -2  -7  -3    3.68    0.24
  -1  -7  -3    0.61    0.12
   0  -7  -3    3.70    0.23
   1  -7  -3    2.15    0.21
   2  -7  -3    4.42    0.25
   3  -7  -3    0.02    0.05
   4  -7  -3    2.46    0.22
   5  -7  -3    0.92    0.15
   6  -7  -3    1.33    0.12
  -7  -6  -3    0.44    0.12
  -6  -6  -3    0.59    0.13
  -5  -6  -3    0.10    0.07
  -4  -6  -3    0.95    0.14
  -3  -6  -3    2.75    0.23
  -2  -6  -3    2.60    0.21
  -1  -6  -3    2.88    0.22
   0  -6  -3    4.48    0.23
   1  -6  -3    7.39    0.31
   2  -6  -3    0.60    0.10
   3  -6  -3    1.77    0.16
   4  -6  -3    0.01    0.05
   5  -6  -3    1.12    0.14
   6  -6  -3    0.00    0.04
   7  -6  -3    0.36    0.10
  -7  -5  -3    1.19    0.17
  -6  -5  -3    0.02    0.06
  -5  -5  -3    1.45    0.18
  -4  -5  -3    4.50    0.25
  -3  -5  -3    0.57    0.10
  -2  -5  -3    9.25    0.34
  -1  -5  -3    3.22    0.18
   0  -5  -3    5.81    0.25
   1  -5  -3   12.34    0.22
   2  -5  -3    8.07    0.30
   3  -5  -3    0.18    0.06
   4  -5  -3    6.47    0.28
   5  -5  -3    1.98    0.12
   6  -5  -3    2.74    0.16
   7  -5  -3    2.68    0.16
   8  -5  -3    0.15    0.08
  -8  -4  -3    0.02    0.07
  -7  -4  -3    0.39    0.10
  -6  -4  -3    1.01    0.14
  -5  -4  -3    0.37    0.06
  -4  -4  -3    1.56    0.10
  -3  -4  -3   -0.01    0.03
  -2  -4  -3    0.55    0.05
  -1  -4  -3    0.48    0.04
   0  -4  -3    4.64    0.12
   1  -4  -3   20.59    0.31
   2  -4  -3    0.03    0.02
   3  -4  -3    6.90    0.17
   4  -4  -3    0.97    0.11
   5  -4  -3    1.55    0.10
   6  -4  -3    0.17    0.05
   7  -4  -3    0.35    0.06
   8  -4  -3    1.65    0.18
  -9  -3  -3    0.27    0.10
  -8  -3  -3    0.03    0.05
  -7  -3  -3    0.05    0.04
  -6  -3  -3    0.18    0.05
  -5  -3  -3    1.01    0.08
  -4  -3  -3    6.18    0.17
  -3  -3  -3    0.31    0.04
  -2  -3  -3    0.69    0.05
  -1  -3  -3    4.16    0.10
   0  -3  -3    0.05    0.02
   1  -3  -3    6.11    0.11
   2  -3  -3    8.37    0.17
   3  -3  -3    3.00    0.09
   4  -3  -3   10.56    0.23
   5  -3  -3    7.67    0.16
   6  -3  -3    8.77    0.24
   7  -3  -3    3.11    0.15
   8  -3  -3    2.54    0.15
   9  -3  -3    0.22    0.09
  -9  -2  -3    0.29    0.07
  -8  -2  -3    0.16    0.05
  -7  -2  -3    0.03    0.04
  -6  -2  -3    3.35    0.14
  -5  -2  -3    1.52    0.10
  -4  -2  -3    9.20    0.21
  -3  -2  -3   22.93    0.42
  -2  -2  -3    7.50    0.16
  -1  -2  -3   22.72    0.38
   0  -2  -3   26.07    0.43
   1  -2  -3   84.58    1.34
   2  -2  -3    0.07    0.02
   3  -2  -3   25.67    0.46
   4  -2  -3    5.06    0.11
   5  -2  -3    0.25    0.03
   6  -2  -3    0.00    0.02
   7  -2  -3    0.35    0.04
   8  -2  -3    1.16    0.11
   9  -2  -3    0.08    0.07
  -9  -1  -3    0.13    0.06
  -8  -1  -3    0.02    0.04
  -7  -1  -3    0.01    0.04
  -6  -1  -3    0.22    0.05
  -5  -1  -3    0.50    0.06
  -4  -1  -3    2.53    0.10
  -3  -1  -3    2.70    0.09
  -2  -1  -3    4.01    0.10
  -1  -1  -3    0.51    0.03
   0  -1  -3    5.93    0.16
   1  -1  -3    0.10    0.02
   2  -1  -3    1.81    0.06
   3  -1  -3    3.94    0.09
   4  -1  -3    3.88    0.09
   5  -1  -3    4.53    0.11
   6  -1  -3    3.86    0.11
   7  -1  -3    0.47    0.05
   8  -1  -3    1.40    0.11
   9  -1  -3    0.02    0.04
  -9   0  -3    0.00    0.04
  -8   0  -3   -0.01    0.04
  -7   0  -3    0.02    0.03
  -6   0  -3    0.01    0.03
  -5   0  -3    0.01    0.02
  -4   0  -3   -0.02    0.01
  -3   0  -3    0.00    0.01
  -2   0  -3    0.00    0.01
  -1   0  -3   -0.01    0.01
   0   0  -3    0.00    0.01
   1   0  -3   -0.01    0.01
   2   0  -3   -0.02    0.01
   3   0  -3    0.00    0.01
   4   0  -3    0.00    0.02
   5   0  -3    0.04    0.03
   6   0  -3    0.03    0.03
   7   0  -3   -0.05    0.03
   8   0  -3   -0.02    0.03
   9   0  -3   -0.04    0.04
  -9   1  -3    0.13    0.06
  -8   1  -3    0.06    0.04
  -7   1  -3   -0.02    0.03
  -6   1  -3    0.20    0.05
  -5   1  -3    0.60    0.06
  -4   1  -3    2.74    0.09
  -3   1  -3    2.77    0.09
  -2   1  -3    4.50    0.10
  -1   1  -3    0.52    0.05
   0   1  -3    5.77    0.11
   1   1  -3    0.07    0.03
   2   1  -3    1.80    0.06
   3   1  -3    3.94    0.10
   4   1  -3    3.88    0.11
   5   1  -3    4.50    0.14
   6   1  -3    3.82    0.14
   7   1  -3    0.44    0.06
   8   1  -3    1.55    0.12
   9   1  -3    0.01    0.05
  -9   2  -3    0.29    0.07
  -8   2  -3    0.14    0.05
  -7   2  -3    0.07    0.06
  -6   2  -3    3.42    0.13
  -5   2  -3    1.81    0.10
  -4   2  -3    9.21    0.22
  -3   2  -3   23.42    0.43
  -2   2  -3    7.40    0.16
   0   2  -3   26.13    0.44
   1   2  -3   83.23    1.34
   2   2  -3    0.13    0.02
   3   2  -3   25.48    0.45
   4   2  -3    5.06    0.14
   5   2  -3    0.20    0.04
   6   2  -3    0.06    0.03
   7   2  -3    0.39    0.06
   8   2  -3    0.98    0.09
   9   2  -3    0.01    0.05
  -9   3  -3    0.18    0.08
  -8   3  -3   -0.05    0.05
  -7   3  -3    0.03    0.04
  -6   3  -3    0.21    0.05
  -5   3  -3    1.21    0.09
  -4   3  -3    6.46    0.18
  -3   3  -3    0.23    0.04
  -2   3  -3    0.84    0.09
  -1   3  -3    4.68    0.17
   0   3  -3    0.07    0.02
   1   3  -3    6.31    0.14
   2   3  -3    8.14    0.18
   3   3  -3    2.86    0.09
   4   3  -3   10.71    0.23
   5   3  -3    7.56    0.20
   6   3  -3    8.92    0.24
   7   3  -3    2.92    0.14
   8   3  -3    2.56    0.23
   9   3  -3    0.15    0.09
  -8   4  -3    0.06    0.07
  -7   4  -3    0.35    0.07
  -6   4  -3    1.44    0.11
  -5   4  -3    0.27    0.05
  -4   4  -3    1.44    0.10
  -3   4  -3    0.00    0.02
  -2   4  -3    0.56    0.08
  -1   4  -3    0.45    0.07
   0   4  -3    4.59    0.11
   1   4  -3   20.73    0.38
   2   4  -3    0.04    0.02
   3   4  -3    7.17    0.17
   4   4  -3    0.83    0.07
   5   4  -3    1.62    0.10
   6   4  -3    0.20    0.07
   7   4  -3    0.35    0.10
   8   4  -3    2.02    0.21
  -8   5  -3    0.27    0.07
  -7   5  -3    1.20    0.12
  -6   5  -3    0.01    0.04
  -5   5  -3    1.57    0.12
  -4   5  -3    4.36    0.16
  -3   5  -3    0.60    0.07
  -2   5  -3    8.99    0.34
  -1   5  -3    3.11    0.17
   0   5  -3    5.79    0.23
   1   5  -3   12.71    0.27
   2   5  -3    8.29    0.20
   3   5  -3    0.09    0.05
   4   5  -3    6.13    0.27
   5   5  -3    1.97    0.19
   6   5  -3    2.76    0.23
   7   5  -3    2.59    0.24
   8   5  -3    0.14    0.08
  -7   6  -3    0.41    0.08
  -6   6  -3    0.75    0.09
  -5   6  -3    0.03    0.04
  -4   6  -3    0.96    0.09
  -3   6  -3    2.95    0.14
  -2   6  -3    3.03    0.22
  -1   6  -3    3.22    0.19
   0   6  -3    3.97    0.21
   1   6  -3    7.82    0.29
   2   6  -3    0.45    0.08
   3   6  -3    1.79    0.15
   4   6  -3   -0.01    0.05
   5   6  -3    1.37    0.16
   6   6  -3   -0.01    0.06
   7   6  -3    0.46    0.12
  -6   7  -3   -0.04    0.05
  -5   7  -3    1.98    0.15
  -4   7  -3    2.75    0.17
  -3   7  -3    0.05    0.04
  -2   7  -3    3.91    0.16
  -1   7  -3    0.56    0.11
   0   7  -3    3.30    0.20
   1   7  -3    1.94    0.17
  -4   8  -3    1.95    0.23
  -3   8  -3   -0.09    0.06
  -2   8  -3    0.20    0.09
  -1   8  -3    0.50    0.11
   0   8  -3    0.10    0.07
  -1   9  -3    0.11    0.08
  -1  -9  -2    0.16    0.10
   0  -9  -2   -0.01    0.08
   1  -9  -2    0.04    0.08
  -4  -8  -2   -0.19    0.06
  -3  -8  -2    0.34    0.11
  -2  -8  -2    0.03    0.07
  -1  -8  -2    1.39    0.19
   0  -8  -2    0.07    0.08
   1  -8  -2    1.12    0.16
   2  -8  -2    2.74    0.24
   3  -8  -2    0.00    0.07
   4  -8  -2    1.39    0.19
  -6  -7  -2    0.82    0.15
  -5  -7  -2   -0.10    0.06
  -4  -7  -2    4.43    0.27
  -3  -7  -2    0.12    0.08
  -2  -7  -2    1.32    0.17
  -1  -7  -2    2.30    0.21
   0  -7  -2    2.30    0.21
   1  -7  -2    1.28    0.16
   2  -7  -2    0.12    0.07
   3  -7  -2    1.86    0.19
   4  -7  -2    0.31    0.09
   5  -7  -2    0.86    0.10
   6  -7  -2    0.01    0.05
  -7  -6  -2    0.08    0.08
  -6  -6  -2    0.00    0.06
  -5  -6  -2    0.09    0.07
  -4  -6  -2    0.12    0.07
  -3  -6  -2    1.35    0.16
  -2  -6  -2    0.02    0.06
  -1  -6  -2    0.75    0.12
   0  -6  -2    0.65    0.11
   1  -6  -2    3.81    0.22
   2  -6  -2    0.06    0.05
   3  -6  -2    0.01    0.04
   4  -6  -2    6.97    0.31
   5  -6  -2    4.52    0.18
   6  -6  -2    0.04    0.04
   7  -6  -2    0.65    0.09
  -8  -5  -2    1.36    0.18
  -7  -5  -2    0.09    0.07
  -6  -5  -2    2.07    0.21
  -5  -5  -2    0.03    0.06
  -4  -5  -2    4.88    0.26
  -3  -5  -2    8.20    0.33
  -2  -5  -2   -0.04    0.04
  -1  -5  -2    0.28    0.04
   0  -5  -2   22.34    0.43
   1  -5  -2    7.45    0.19
   2  -5  -2    0.40    0.05
   3  -5  -2    3.05    0.18
   4  -5  -2    0.84    0.12
   5  -5  -2    4.62    0.17
   6  -5  -2    0.49    0.07
   7  -5  -2    3.08    0.17
   8  -5  -2    0.54    0.12
  -8  -4  -2    1.18    0.16
  -7  -4  -2    0.43    0.11
  -6  -4  -2    0.31    0.06
  -5  -4  -2    7.80    0.22
  -4  -4  -2    0.94    0.08
  -3  -4  -2    0.06    0.03
  -2  -4  -2    1.63    0.08
  -1  -4  -2    7.27    0.17
   0  -4  -2   34.36    0.59
   1  -4  -2   12.24    0.20
   2  -4  -2   31.26    0.45
   3  -4  -2    0.62    0.09
   4  -4  -2   18.28    0.55
   5  -4  -2    0.69    0.07
   6  -4  -2    1.24    0.10
   7  -4  -2    0.08    0.04
   8  -4  -2    0.64    0.09
  -9  -3  -2    0.00    0.05
  -8  -3  -2    3.58    0.18
  -7  -3  -2    0.00    0.04
  -6  -3  -2    6.58    0.20
  -5  -3  -2    1.86    0.11
  -4  -3  -2    7.49    0.19
  -3  -3  -2   40.31    0.71
  -2  -3  -2   13.31    0.26
  -1  -3  -2    1.53    0.06
   0  -3  -2   99.89    1.59
   1  -3  -2   27.78    0.39
   2  -3  -2    1.47    0.05
   3  -3  -2    8.13    0.18
   4  -3  -2    6.80    0.14
   5  -3  -2   14.06    0.25
   6  -3  -2    1.25    0.09
   7  -3  -2   16.67    0.38
   8  -3  -2    2.78    0.17
   9  -3  -2    0.20    0.08
  -9  -2  -2    3.12    0.19
  -8  -2  -2    2.53    0.16
  -7  -2  -2    1.58    0.12
  -6  -2  -2    1.07    0.09
  -5  -2  -2   13.18    0.30
  -4  -2  -2    2.46    0.10
  -3  -2  -2    0.01    0.02
  -2  -2  -2    1.81    0.06
  -1  -2  -2    8.19    0.16
   0  -2  -2   72.21    1.14
   1  -2  -2   12.69    0.22
   2  -2  -2   68.14    1.11
   3  -2  -2    0.04    0.02
   4  -2  -2   20.71    0.32
   5  -2  -2    0.08    0.02
   6  -2  -2    4.31    0.12
   7  -2  -2    1.41    0.09
   8  -2  -2    4.86    0.19
   9  -2  -2    9.35    0.41
  -9  -1  -2    0.71    0.09
  -8  -1  -2    6.19    0.22
  -7  -1  -2    1.33    0.11
  -6  -1  -2   17.97    0.38
  -5  -1  -2   15.69    0.33
  -4  -1  -2   45.78    0.63
  -3  -1  -2   88.22    1.15
  -2  -1  -2   15.95    0.29
  -1  -1  -2  195.37    3.13
   0  -1  -2   88.04    2.21
   1  -1  -2   10.53    0.18
   2  -1  -2   51.07    0.82
   3  -1  -2   58.74    0.78
   4  -1  -2   10.00    0.18
   5  -1  -2   29.67    0.44
   6  -1  -2    0.61    0.05
   7  -1  -2   23.32    0.39
   8  -1  -2   11.51    0.30
   9  -1  -2    0.06    0.06
  -9   0  -2    5.87    0.23
  -8   0  -2    2.72    0.16
  -7   0  -2    1.72    0.12
  -6   0  -2    1.62    0.10
  -5   0  -2   11.48    0.26
  -4   0  -2   30.54    0.44
  -3   0  -2    8.26    0.14
  -2   0  -2    6.95    0.13
  -1   0  -2   22.48    0.35
   0   0  -2    5.89    0.15
   1   0  -2    7.92    0.19
   2   0  -2   33.34    0.44
   3   0  -2    3.57    0.08
   4   0  -2    9.35    0.17
   5   0  -2    2.35    0.10
   6   0  -2    6.65    0.19
   7   0  -2    5.45    0.18
   8   0  -2   11.54    0.30
   9   0  -2   13.64    0.36
  -9   1  -2    0.89    0.10
  -8   1  -2    6.46    0.22
  -7   1  -2    1.12    0.10
  -6   1  -2   17.44    0.30
  -5   1  -2   15.21    0.32
  -4   1  -2   46.95    0.79
  -3   1  -2   88.90    1.42
  -2   1  -2   16.05    0.29
  -1   1  -2  187.26    4.48
   0   1  -2  101.82    2.25
   1   1  -2   10.66    0.18
   2   1  -2   50.34    0.80
   3   1  -2   57.81    1.29
   4   1  -2    9.93    0.22
   5   1  -2   30.05    0.54
   6   1  -2    0.66    0.07
   7   1  -2   23.17    0.48
   8   1  -2   10.75    0.30
   9   1  -2    0.11    0.05
  -9   2  -2    3.24    0.19
  -8   2  -2    2.42    0.16
  -7   2  -2    1.65    0.17
  -6   2  -2    0.94    0.08
  -5   2  -2   13.43    0.30
  -4   2  -2    2.43    0.09
  -3   2  -2    0.01    0.02
  -2   2  -2    1.78    0.07
  -1   2  -2    7.44    0.23
   0   2  -2   71.73    1.16
   1   2  -2   12.63    0.23
   2   2  -2   67.59    0.88
   3   2  -2    0.05    0.02
   4   2  -2   20.85    0.39
   5   2  -2    0.10    0.03
   6   2  -2    4.36    0.15
   7   2  -2    1.56    0.11
   8   2  -2    4.71    0.18
   9   2  -2    9.35    0.29
  -9   3  -2   -0.01    0.04
  -8   3  -2    3.63    0.28
  -7   3  -2   -0.01    0.03
  -6   3  -2    6.29    0.20
  -5   3  -2    1.86    0.11
  -4   3  -2    7.47    0.20
  -3   3  -2   40.92    0.71
  -2   3  -2   13.17    0.27
  -1   3  -2    1.44    0.09
   0   3  -2  100.73    1.63
   1   3  -2   27.92    0.49
   2   3  -2    1.19    0.05
   3   3  -2    7.96    0.14
   4   3  -2    6.62    0.17
   5   3  -2   14.22    0.31
   6   3  -2    1.18    0.09
   7   3  -2   17.17    0.39
   8   3  -2    2.36    0.15
   9   3  -2    0.05    0.08
  -8   4  -2    1.20    0.17
  -7   4  -2    0.55    0.08
  -6   4  -2    0.27    0.06
  -5   4  -2    8.18    0.23
  -4   4  -2    1.01    0.08
  -3   4  -2    0.03    0.03
  -2   4  -2    1.52    0.13
  -1   4  -2    7.04    0.15
   0   4  -2   34.21    0.60
   1   4  -2   12.44    0.25
   2   4  -2   31.97    0.56
   3   4  -2    0.62    0.05
   4   4  -2   18.98    0.38
   5   4  -2    0.67    0.07
   6   4  -2    1.15    0.09
   7   4  -2    0.13    0.08
   8   4  -2    0.64    0.13
  -8   5  -2    1.35    0.13
  -7   5  -2    0.10    0.05
  -6   5  -2    2.25    0.15
  -5   5  -2    0.06    0.04
  -4   5  -2    5.21    0.18
  -3   5  -2    8.24    0.22
  -2   5  -2   -0.03    0.04
  -1   5  -2    0.28    0.06
   0   5  -2   22.71    0.62
   1   5  -2    7.49    0.18
   2   5  -2    0.46    0.05
   3   5  -2    3.31    0.18
   4   5  -2    1.16    0.13
   5   5  -2    4.92    0.25
   6   5  -2    0.47    0.10
   7   5  -2    3.11    0.26
   8   5  -2    0.60    0.13
  -7   6  -2   -0.01    0.05
  -6   6  -2   -0.02    0.05
  -5   6  -2    0.18    0.05
  -4   6  -2   -0.02    0.03
  -3   6  -2    1.65    0.11
  -2   6  -2    0.07    0.05
  -1   6  -2    0.75    0.11
   0   6  -2    1.07    0.12
   1   6  -2    4.04    0.20
   2   6  -2   -0.04    0.03
   3   6  -2    0.05    0.05
   4   6  -2    6.84    0.31
   5   6  -2    4.58    0.26
   6   6  -2    0.09    0.07
   7   6  -2    0.49    0.12
  -6   7  -2    0.86    0.11
  -5   7  -2   -0.01    0.04
  -4   7  -2    3.85    0.18
  -3   7  -2    0.08    0.04
  -2   7  -2    1.45    0.11
  -1   7  -2    2.43    0.21
   0   7  -2    1.72    0.17
   1   7  -2    0.90    0.12
   5   7  -2    0.99    0.14
   6   7  -2    0.06    0.08
  -4   8  -2    0.02    0.07
  -3   8  -2    0.31    0.11
  -2   8  -2   -0.09    0.05
  -1   8  -2    0.95    0.14
   0   8  -2    0.16    0.07
  -1   9  -2    0.33    0.12
  -1  -9  -1    1.87    0.23
   0  -9  -1    0.64    0.14
   1  -9  -1    0.76    0.15
  -4  -8  -1    0.53    0.13
  -3  -8  -1    0.86    0.15
  -2  -8  -1    1.13    0.17
  -1  -8  -1    6.88    0.35
   0  -8  -1    0.57    0.13
   1  -8  -1    5.71    0.32
   2  -8  -1    0.08    0.07
   3  -8  -1    2.26    0.23
   4  -8  -1    0.22    0.09
  -6  -7  -1    0.93    0.17
  -5  -7  -1    1.70    0.20
  -4  -7  -1    2.47    0.24
  -3  -7  -1    2.78    0.25
  -2  -7  -1    1.21    0.17
  -1  -7  -1    1.39    0.17
   0  -7  -1    0.27    0.09
   1  -7  -1    0.53    0.11
   2  -7  -1    1.64    0.17
   3  -7  -1    1.59    0.18
   4  -7  -1    5.43    0.30
   5  -7  -1    2.44    0.16
  -7  -6  -1   -0.06    0.07
  -6  -6  -1    1.78    0.21
  -5  -6  -1    0.28    0.09
  -4  -6  -1    1.32    0.17
  -3  -6  -1    2.04    0.19
  -2  -6  -1    0.09    0.07
  -1  -6  -1   19.62    0.60
   0  -6  -1    0.17    0.08
   1  -6  -1   29.67    0.84
   2  -6  -1    0.02    0.03
   3  -6  -1    4.13    0.23
   4  -6  -1    0.02    0.05
   5  -6  -1    0.18    0.05
   6  -6  -1    1.32    0.11
   7  -6  -1    1.43    0.13
  -8  -5  -1    0.41    0.12
  -7  -5  -1    3.16    0.26
  -6  -5  -1    2.79    0.24
  -5  -5  -1    4.57    0.25
  -4  -5  -1    5.71    0.28
  -3  -5  -1    5.37    0.16
  -2  -5  -1    0.02    0.03
  -1  -5  -1    0.03    0.03
   0  -5  -1    0.04    0.03
   1  -5  -1   10.90    0.24
   2  -5  -1    3.82    0.13
   3  -5  -1    4.99    0.24
   4  -5  -1    9.05    0.35
   5  -5  -1    3.84    0.15
   6  -5  -1    3.18    0.17
   7  -5  -1    1.58    0.13
   8  -5  -1    0.15    0.06
  -8  -4  -1    1.24    0.17
  -7  -4  -1    0.32    0.06
  -6  -4  -1    3.96    0.16
  -5  -4  -1    2.24    0.12
  -4  -4  -1    2.34    0.11
  -3  -4  -1    4.25    0.13
  -2  -4  -1    0.20    0.03
  -1  -4  -1   31.72    0.56
   0  -4  -1    1.26    0.06
   1  -4  -1   56.08    0.77
   2  -4  -1    0.38    0.04
   3  -4  -1    4.51    0.20
   4  -4  -1   -0.01    0.04
   5  -4  -1    0.17    0.05
   6  -4  -1    0.10    0.04
   7  -4  -1    1.08    0.10
   8  -4  -1    0.95    0.10
  -9  -3  -1    0.41    0.08
  -8  -3  -1    0.47    0.07
  -7  -3  -1    3.82    0.16
  -6  -3  -1    0.74    0.08
  -5  -3  -1    0.61    0.07
  -4  -3  -1   11.54    0.26
  -3  -3  -1    0.11    0.03
  -2  -3  -1   22.60    0.41
  -1  -3  -1    5.09    0.12
   0  -3  -1    0.89    0.05
   1  -3  -1    0.03    0.01
   2  -3  -1    4.09    0.08
   3  -3  -1    5.80    0.22
   4  -3  -1    0.02    0.02
   5  -3  -1    5.53    0.17
   6  -3  -1    0.99    0.09
   7  -3  -1    2.69    0.15
   8  -3  -1    0.07    0.04
   9  -3  -1    0.67    0.09
  -9  -2  -1   -0.02    0.05
  -8  -2  -1    0.05    0.04
  -7  -2  -1    1.45    0.11
  -6  -2  -1    2.79    0.13
  -5  -2  -1    4.30    0.14
  -4  -2  -1    2.02    0.09
  -3  -2  -1   10.96    0.23
  -2  -2  -1    8.44    0.18
  -1  -2  -1   62.01    1.00
   0  -2  -1    1.80    0.05
   1  -2  -1   15.34    0.22
   2  -2  -1    2.67    0.07
   3  -2  -1    0.50    0.03
   4  -2  -1   -0.03    0.01
   5  -2  -1    0.40    0.04
   6  -2  -1    1.09    0.07
   7  -2  -1   -0.03    0.02
   8  -2  -1    0.29    0.06
   9  -2  -1    0.09    0.05
  -9  -1  -1    0.05    0.05
  -8  -1  -1    0.07    0.04
  -7  -1  -1    0.92    0.09
  -6  -1  -1   -0.01    0.03
  -5  -1  -1    0.25    0.04
  -4  -1  -1    4.69    0.09
  -3  -1  -1    2.86    0.06
  -2  -1  -1   51.21    0.85
  -1  -1  -1   17.24    0.29
   0  -1  -1    5.97    0.11
   1  -1  -1   17.49    0.30
   2  -1  -1   18.85    0.33
   3  -1  -1    0.77    0.04
   4  -1  -1    3.67    0.09
   5  -1  -1    1.91    0.07
   6  -1  -1    0.00    0.02
   7  -1  -1    0.80    0.07
   8  -1  -1    0.00    0.04
   9  -1  -1    0.35    0.10
  -9   0  -1    0.00    0.04
  -8   0  -1   -0.01    0.04
  -7   0  -1    0.03    0.04
  -6   0  -1   -0.02    0.03
  -5   0  -1   -0.01    0.02
  -4   0  -1   -0.01    0.01
  -3   0  -1   -0.02    0.01
  -2   0  -1   -0.04    0.01
  -1   0  -1    0.00    0.01
   1   0  -1   -0.04    0.00
   2   0  -1    0.00    0.01
   3   0  -1   -0.02    0.01
   4   0  -1    0.00    0.01
   5   0  -1   -0.02    0.02
   6   0  -1   -0.03    0.03
   7   0  -1    0.02    0.03
   8   0  -1    0.03    0.04
   9   0  -1    0.03    0.04
  -9   1  -1    0.00    0.04
  -8   1  -1    0.05    0.04
  -7   1  -1    0.88    0.08
  -6   1  -1    0.03    0.02
  -5   1  -1    0.27    0.04
  -4   1  -1    4.75    0.13
  -3   1  -1    2.70    0.08
  -2   1  -1   52.06    0.85
  -1   1  -1   17.09    0.29
   0   1  -1    5.92    0.15
   1   1  -1   17.74    0.29
   2   1  -1   18.85    0.32
   3   1  -1    0.67    0.05
   4   1  -1    3.63    0.11
   5   1  -1    1.95    0.09
   6   1  -1    0.01    0.03
   7   1  -1    0.94    0.09
   8   1  -1   -0.01    0.03
   9   1  -1    0.37    0.07
  -9   2  -1    0.01    0.04
  -8   2  -1    0.03    0.04
  -7   2  -1    1.29    0.15
  -6   2  -1    2.50    0.12
  -5   2  -1    4.56    0.14
  -4   2  -1    1.83    0.08
  -3   2  -1   10.86    0.23
  -2   2  -1    8.47    0.18
  -1   2  -1   62.07    1.45
   0   2  -1    1.74    0.05
   1   2  -1   15.66    0.28
   2   2  -1    2.65    0.06
   3   2  -1    0.55    0.04
   4   2  -1    0.00    0.02
   5   2  -1    0.37    0.05
   6   2  -1    1.17    0.09
   7   2  -1   -0.01    0.03
   8   2  -1    0.32    0.06
   9   2  -1   -0.04    0.04
  -9   3  -1    0.41    0.08
  -8   3  -1    0.36    0.10
  -7   3  -1    3.68    0.16
  -6   3  -1    0.81    0.08
  -5   3  -1    0.54    0.06
  -4   3  -1   12.04    0.27
  -3   3  -1    0.08    0.03
  -2   3  -1   22.56    0.42
  -1   3  -1    4.92    0.11
   0   3  -1    0.94    0.04
   1   3  -1    0.02    0.02
   2   3  -1    4.17    0.11
   3   3  -1    5.86    0.11
   4   3  -1    0.02    0.02
   5   3  -1    5.55    0.16
   6   3  -1    0.83    0.08
   7   3  -1    2.74    0.14
   8   3  -1    0.01    0.04
   9   3  -1    0.83    0.10
  -8   4  -1    1.50    0.18
  -7   4  -1    0.35    0.07
  -6   4  -1    4.35    0.17
  -5   4  -1    2.31    0.13
  -4   4  -1    1.91    0.11
  -3   4  -1    4.12    0.14
  -2   4  -1    0.22    0.04
  -1   4  -1   32.26    0.56
   0   4  -1    1.24    0.06
   1   4  -1   56.43    0.95
   2   4  -1    0.31    0.04
   3   4  -1    4.32    0.20
   4   4  -1    0.04    0.03
   5   4  -1    0.10    0.04
   6   4  -1    0.10    0.04
   7   4  -1    1.26    0.10
   8   4  -1    0.82    0.14
  -8   5  -1    0.51    0.09
  -7   5  -1    3.55    0.20
  -6   5  -1    3.10    0.16
  -5   5  -1    4.43    0.17
  -4   5  -1    5.89    0.19
  -3   5  -1    5.19    0.17
  -2   5  -1    0.01    0.02
  -1   5  -1    0.01    0.04
   0   5  -1    0.00    0.03
   1   5  -1   10.69    0.24
   2   5  -1    3.90    0.12
   3   5  -1    4.97    0.23
   4   5  -1    9.16    0.36
   5   5  -1    3.72    0.22
   6   5  -1    3.32    0.26
   7   5  -1    1.68    0.19
   8   5  -1    0.16    0.09
  -7   6  -1    0.01    0.05
  -6   6  -1    1.83    0.14
  -5   6  -1    0.32    0.06
  -4   6  -1    1.30    0.11
  -3   6  -1    1.85    0.12
  -2   6  -1    0.04    0.03
  -1   6  -1   18.48    0.58
   0   6  -1    0.11    0.06
   1   6  -1   29.34    0.79
   3   6  -1    4.29    0.22
   4   6  -1    0.00    0.05
   5   6  -1    0.07    0.06
   6   6  -1    1.02    0.15
   7   6  -1    1.52    0.19
  -6   7  -1    0.94    0.11
  -5   7  -1    1.27    0.12
  -4   7  -1    2.12    0.15
  -3   7  -1    1.99    0.21
  -2   7  -1    1.07    0.15
  -1   7  -1    1.59    0.17
   0   7  -1    0.33    0.08
   1   7  -1    0.35    0.08
   5   7  -1    2.69    0.23
  -4   8  -1    0.52    0.13
  -3   8  -1    1.30    0.19
  -2   8  -1    1.06    0.16
  -1   8  -1    6.04    0.31
   0   8  -1    0.28    0.09
  -1   9  -1    1.79    0.21
  -1  -9   0    0.01    0.08
   0  -9   0    0.02    0.08
   1  -9   0   -0.10    0.07
  -4  -8   0   -0.08    0.07
  -3  -8   0    0.49    0.13
  -2  -8   0    0.12    0.08
  -1  -8   0    0.02    0.07
   0  -8   0    3.63    0.29
   1  -8   0   -0.04    0.06
   2  -8   0    0.01    0.06
   3  -8   0    0.65    0.14
   4  -8   0    0.02    0.06
  -6  -7   0    0.24    0.10
  -5  -7   0    0.36    0.11
  -4  -7   0    0.57    0.12
  -3  -7   0    1.06    0.15
  -2  -7   0    1.22    0.16
  -1  -7   0    0.58    0.11
   0  -7   0    0.08    0.07
   1  -7   0    0.61    0.11
   2  -7   0    0.86    0.13
   3  -7   0    1.39    0.17
   4  -7   0    0.54    0.11
   5  -7   0    0.27    0.06
   6  -7   0    0.11    0.05
  -7  -6   0    0.25    0.10
  -6  -6   0    0.04    0.07
  -5  -6   0    1.35    0.17
  -4  -6   0    0.97    0.14
  -3  -6   0    0.43    0.10
  -2  -6   0    0.82    0.12
  -1  -6   0    1.52    0.16
   0  -6   0   25.29    0.74
   1  -6   0    1.51    0.10
   2  -6   0    0.84    0.08
   3  -6   0    0.54    0.10
   4  -6   0    1.03    0.14
   5  -6   0    1.19    0.10
   6  -6   0    0.09    0.05
   7  -6   0    0.49    0.08
  -8  -5   0    1.23    0.18
  -7  -5   0    0.23    0.09
  -6  -5   0    1.18    0.16
  -5  -5   0   -0.03    0.05
  -4  -5   0    1.33    0.10
  -3  -5   0    3.57    0.13
  -2  -5   0    0.07    0.03
  -1  -5   0    2.24    0.10
   0  -5   0   -0.01    0.02
   1  -5   0    2.36    0.10
   2  -5   0    0.01    0.03
   3  -5   0    3.95    0.21
   4  -5   0    1.47    0.15
   5  -5   0   -0.04    0.03
   6  -5   0    0.99    0.10
   7  -5   0    0.24    0.06
   8  -5   0    1.48    0.13
  -8  -4   0    0.30    0.07
  -7  -4   0    3.36    0.18
  -6  -4   0    2.35    0.14
  -5  -4   0    3.42    0.13
  -4  -4   0   14.46    0.32
  -3  -4   0    4.56    0.14
  -2  -4   0    3.35    0.11
  -1  -4   0   36.74    0.64
   0  -4   0   75.94    1.26
   1  -4   0   36.55    0.52
   2  -4   0    3.33    0.11
   3  -4   0    4.44    0.20
   4  -4   0   14.71    0.32
   5  -4   0    2.97    0.13
   6  -4   0    2.14    0.13
   7  -4   0    3.28    0.16
   8  -4   0    0.22    0.06
  -9  -3   0    0.31    0.08
  -8  -3   0    5.76    0.21
  -7  -3   0    0.95    0.09
  -6  -3   0    9.35    0.25
  -5  -3   0    1.07    0.09
  -4  -3   0    6.62    0.18
  -3  -3   0   10.35    0.23
  -2  -3   0    7.72    0.18
  -1  -3   0    4.61    0.12
   0  -3   0   -0.02    0.01
   1  -3   0    4.87    0.16
   2  -3   0    7.91    0.18
   3  -3   0   10.91    0.34
   4  -3   0    6.67    0.18
   5  -3   0    1.19    0.09
   6  -3   0    9.59    0.25
   7  -3   0    1.19    0.10
   8  -3   0    5.30    0.20
   9  -3   0    0.36    0.07
  -9  -2   0    1.23    0.12
  -8  -2   0    0.02    0.04
  -7  -2   0    9.96    0.27
  -6  -2   0    1.80    0.11
  -5  -2   0    6.03    0.18
  -4  -2   0   15.79    0.32
  -3  -2   0    0.14    0.03
  -2  -2   0   66.97    1.08
  -1  -2   0   97.61    2.09
   0  -2   0  988.65   15.25
   1  -2   0   93.45    1.23
   2  -2   0   65.94    1.09
   3  -2   0    0.10    0.02
   4  -2   0   15.71    0.26
   5  -2   0    6.25    0.14
   6  -2   0    1.78    0.09
   7  -2   0    9.69    0.27
   8  -2   0    0.00    0.04
   9  -2   0    1.05    0.11
  -9  -1   0    3.78    0.19
  -8  -1   0    2.45    0.15
  -7  -1   0    1.26    0.10
  -6  -1   0   14.82    0.34
  -5  -1   0    7.73    0.20
  -4  -1   0   25.54    0.37
  -3  -1   0   15.38    0.22
  -2  -1   0   42.53    0.56
  -1  -1   0   44.19    0.71
   0  -1   0   -0.94    0.02
   1  -1   0   44.10    0.58
   2  -1   0   42.91    0.70
   3  -1   0   15.03    0.23
   4  -1   0   25.01    0.37
   5  -1   0    7.38    0.16
   6  -1   0   14.84    0.27
   7  -1   0    1.34    0.08
   8  -1   0    2.86    0.15
   9  -1   0    4.32    0.26
  -9   0   0    1.28    0.12
  -8   0   0    0.18    0.05
  -7   0   0   14.78    0.35
  -6   0   0    0.17    0.04
  -5   0   0    4.35    0.10
  -4   0   0    5.22    0.11
  -3   0   0   36.60    0.50
  -2   0   0  217.89    2.86
  -1   0   0   49.23    0.78
   1   0   0   48.06    0.76
   2   0   0  220.04    2.86
   3   0   0   36.83    0.51
   4   0   0    4.82    0.11
   5   0   0    4.30    0.11
   6   0   0    0.16    0.04
   7   0   0   14.91    0.34
   8   0   0    0.18    0.05
   9   0   0    1.42    0.12
  -9   1   0    3.82    0.19
  -8   1   0    2.95    0.17
  -7   1   0    1.12    0.10
  -6   1   0   14.86    0.26
  -5   1   0    7.64    0.19
  -4   1   0   25.03    0.46
  -3   1   0   14.78    0.28
  -2   1   0   40.35    0.69
  -1   1   0   43.30    0.71
   0   1   0   -1.04    0.02
   1   1   0   44.50    0.57
   2   1   0   42.09    0.68
   3   1   0   15.02    0.28
   4   1   0   24.91    0.46
   5   1   0    7.43    0.19
   6   1   0   15.11    0.33
   7   1   0    1.03    0.09
   8   1   0    2.90    0.16
   9   1   0    4.19    0.18
  -9   2   0    1.20    0.12
  -8   2   0   -0.02    0.04
  -7   2   0   10.53    0.40
  -6   2   0    1.95    0.11
  -5   2   0    6.37    0.18
  -4   2   0   15.85    0.32
  -3   2   0    0.05    0.02
  -2   2   0   65.43    1.08
  -1   2   0   88.25    2.14
   0   2   0  941.50   21.79
   1   2   0   96.96    1.53
   2   2   0   67.26    0.87
   3   2   0    0.07    0.02
   4   2   0   16.01    0.32
   5   2   0    6.54    0.18
   6   2   0    2.04    0.12
   7   2   0   10.06    0.27
   8   2   0    0.02    0.04
   9   2   0    1.33    0.12
  -9   3   0    0.10    0.06
  -8   3   0    5.47    0.30
  -7   3   0    0.95    0.09
  -6   3   0    9.07    0.25
  -5   3   0    1.21    0.09
  -4   3   0    6.86    0.18
  -3   3   0   10.40    0.23
  -2   3   0    7.92    0.18
  -1   3   0    5.04    0.11
   0   3   0   -0.03    0.01
   1   3   0    4.98    0.12
   2   3   0    7.81    0.17
   3   3   0   10.69    0.23
   4   3   0    6.55    0.17
   5   3   0    1.27    0.09
   6   3   0    9.43    0.25
   7   3   0    1.28    0.10
   8   3   0    5.30    0.20
   9   3   0    0.16    0.06
  -8   4   0    0.22    0.07
  -7   4   0    3.36    0.17
  -6   4   0    2.05    0.13
  -5   4   0    3.45    0.14
  -4   4   0   14.52    0.33
  -3   4   0    4.75    0.14
  -2   4   0    3.20    0.11
  -1   4   0   36.79    0.64
   0   4   0   77.87    1.28
   1   4   0   37.23    0.64
   2   4   0    3.34    0.10
   3   4   0    4.48    0.20
   4   4   0   14.54    0.31
   5   4   0    3.43    0.13
   6   4   0    2.01    0.12
   7   4   0    3.16    0.15
   8   4   0    0.39    0.10
  -8   5   0    1.31    0.19
  -7   5   0    0.40    0.07
  -6   5   0    0.98    0.10
  -5   5   0    0.01    0.04
  -4   5   0    1.20    0.10
  -3   5   0    4.13    0.14
  -2   5   0    0.02    0.03
  -1   5   0    2.32    0.15
   0   5   0    0.00    0.02
   1   5   0    2.15    0.09
   2   5   0    0.02    0.03
   3   5   0    3.77    0.19
   4   5   0    1.19    0.13
   5   5   0    0.01    0.05
   6   5   0    1.03    0.15
   7   5   0    0.22    0.09
   8   5   0    1.71    0.21
  -7   6   0    0.68    0.10
  -6   6   0    0.09    0.05
  -5   6   0    1.30    0.11
  -4   6   0    0.80    0.09
  -3   6   0    0.38    0.06
  -2   6   0    0.75    0.07
  -1   6   0    1.52    0.15
   0   6   0   25.63    0.72
   1   6   0    1.69    0.14
   2   6   0    0.73    0.10
   3   6   0    0.64    0.10
   4   6   0    1.09    0.13
   5   6   0    1.28    0.15
   6   6   0   -0.02    0.06
   7   6   0    0.54    0.13
  -6   7   0    0.02    0.08
  -5   7   0    0.45    0.11
  -4   7   0    0.50    0.12
  -3   7   0    1.57    0.19
  -2   7   0    0.99    0.14
  -1   7   0    0.50    0.10
   0   7   0   -0.05    0.04
   1   7   0    0.54    0.09
   5   7   0    0.32    0.10
   6   7   0    0.11    0.08
  -4   8   0    0.05    0.09
  -3   8   0    0.40    0.12
  -2   8   0    0.03    0.07
  -1   8   0    0.04    0.07
   0   8   0    3.84    0.23
  -1   9   0   -0.09    0.08
  -1  -9   1    0.74    0.15
   0  -9   1    0.71    0.15
   1  -9   1    1.94    0.23
  -4  -8   1    0.31    0.12
  -3  -8   1    2.08    0.22
  -2  -8   1   -0.01    0.07
  -1  -8   1    6.69    0.35
   0  -8   1    0.55    0.13
   1  -8   1    6.36    0.34
   2  -8   1    1.19    0.17
   3  -8   1    1.37    0.18
   4  -8   1    0.28    0.10
  -6  -7   1    1.72    0.22
  -5  -7   1    2.85    0.26
  -4  -7   1    5.82    0.32
  -3  -7   1    1.62    0.19
  -2  -7   1    1.07    0.15
  -1  -7   1    0.34    0.09
   0  -7   1    0.29    0.09
   1  -7   1    1.37    0.16
   2  -7   1    0.99    0.14
   3  -7   1    2.40    0.22
   4  -7   1    2.37    0.15
   5  -7   1    1.12    0.11
  -7  -6   1    1.43    0.19
  -6  -6   1    1.19    0.17
  -5  -6   1   -0.09    0.05
  -4  -6   1    0.09    0.07
  -3  -6   1    4.36    0.25
  -2  -6   1   -0.05    0.05
  -1  -6   1   30.32    0.84
   0  -6   1    0.17    0.04
   1  -6   1   18.49    0.40
   2  -6   1    0.10    0.04
   3  -6   1    1.95    0.12
   4  -6   1    1.30    0.11
   5  -6   1    0.33    0.06
   6  -6   1    1.60    0.12
   7  -6   1    0.06    0.05
  -8  -5   1    0.32    0.11
  -7  -5   1    1.71    0.20
  -6  -5   1    2.48    0.22
  -5  -5   1    3.74    0.15
  -4  -5   1    9.19    0.24
  -3  -5   1    5.30    0.17
  -2  -5   1    3.91    0.13
  -1  -5   1   10.40    0.25
   0  -5   1    0.07    0.03
   1  -5   1    0.03    0.03
   2  -5   1    0.00    0.03
   3  -5   1    5.04    0.17
   4  -5   1    5.94    0.18
   5  -5   1    4.36    0.17
   6  -5   1    2.99    0.17
   7  -5   1    3.20    0.18
   8  -5   1    0.64    0.09
  -8  -4   1    0.96    0.10
  -7  -4   1    1.06    0.10
  -6  -4   1    0.12    0.05
  -5  -4   1    0.13    0.04
  -4  -4   1    0.01    0.03
  -3  -4   1    4.32    0.14
  -2  -4   1    0.35    0.04
  -1  -4   1   55.57    0.94
   0  -4   1    1.31    0.07
   1  -4   1   31.54    0.45
   2  -4   1    0.28    0.04
   3  -4   1    4.63    0.21
   4  -4   1    2.01    0.11
   5  -4   1    2.34    0.13
   6  -4   1    3.90    0.16
   7  -4   1    0.26    0.06
   8  -4   1    1.14    0.11
  -9  -3   1    0.80    0.10
  -8  -3   1   -0.03    0.04
  -7  -3   1    2.54    0.15
  -6  -3   1    1.01    0.09
  -5  -3   1    5.40    0.17
  -4  -3   1    0.00    0.02
  -3  -3   1    5.75    0.15
  -2  -3   1    4.03    0.12
  -1  -3   1    0.05    0.02
   0  -3   1    0.98    0.05
   1  -3   1    4.83    0.12
   2  -3   1   22.94    0.42
   3  -3   1    0.07    0.01
   4  -3   1   11.08    0.26
   5  -3   1    0.57    0.06
   6  -3   1    0.79    0.08
   7  -3   1    3.56    0.15
   8  -3   1    0.65    0.09
   9  -3   1    0.24    0.07
  -9  -2   1    0.07    0.05
  -8  -2   1    0.34    0.06
  -7  -2   1   -0.02    0.03
  -6  -2   1    0.96    0.09
  -5  -2   1    0.37    0.05
  -4  -2   1   -0.01    0.01
  -3  -2   1    0.50    0.03
  -2  -2   1    2.53    0.06
  -1  -2   1   15.44    0.28
   0  -2   1    1.61    0.06
   1  -2   1   63.54    0.83
   2  -2   1    8.70    0.14
   3  -2   1   11.40    0.18
   4  -2   1    1.92    0.07
   5  -2   1    4.44    0.11
   6  -2   1    2.98    0.10
   7  -2   1    1.29    0.10
   8  -2   1    0.10    0.05
   9  -2   1    0.02    0.04
  -9  -1   1    0.22    0.06
  -8  -1   1   -0.01    0.04
  -7  -1   1    0.94    0.09
  -6  -1   1    0.00    0.03
  -5  -1   1    1.86    0.10
  -4  -1   1    3.52    0.08
  -3  -1   1    0.66    0.03
  -2  -1   1   18.82    0.26
  -1  -1   1   17.39    0.24
   0  -1   1    5.78    0.11
   1  -1   1   17.26    0.23
   2  -1   1   53.22    0.69
   3  -1   1    2.87    0.07
   4  -1   1    4.57    0.10
   5  -1   1    0.32    0.04
   6  -1   1    0.03    0.02
   7  -1   1    0.75    0.06
   8  -1   1    0.03    0.04
   9  -1   1   -0.05    0.05
  -9   0   1   -0.05    0.04
  -8   0   1    0.04    0.04
  -7   0   1   -0.02    0.03
  -6   0   1    0.00    0.03
  -5   0   1    0.00    0.02
  -4   0   1    0.00    0.01
  -3   0   1   -0.02    0.01
  -2   0   1   -0.02    0.01
  -1   0   1   -0.04    0.00
   1   0   1   -0.01    0.00
   2   0   1   -0.03    0.01
   3   0   1   -0.02    0.01
   4   0   1   -0.01    0.01
   5   0   1   -0.04    0.02
   6   0   1    0.02    0.03
   7   0   1    0.06    0.04
   8   0   1   -0.03    0.03
   9   0   1    0.03    0.05
  -9   1   1    0.36    0.07
  -8   1   1   -0.01    0.04
  -7   1   1    0.87    0.09
  -6   1   1    0.01    0.02
  -5   1   1    1.68    0.09
  -4   1   1    3.62    0.11
  -3   1   1    0.67    0.05
  -2   1   1   18.35    0.33
  -1   1   1   17.38    0.30
   0   1   1    5.79    0.11
   1   1   1   16.26    0.29
   2   1   1   52.39    0.85
   3   1   1    2.67    0.11
   4   1   1    4.48    0.13
   5   1   1    0.31    0.04
   6   1   1    0.01    0.03
   7   1   1    0.73    0.08
   8   1   1    0.11    0.04
   9   1   1    0.01    0.04
  -9   2   1    0.05    0.05
  -8   2   1    0.34    0.06
  -7   2   1    0.00    0.03
  -6   2   1    1.04    0.09
  -5   2   1    0.38    0.05
  -4   2   1    0.03    0.02
  -3   2   1    0.50    0.04
  -2   2   1    2.57    0.08
  -1   2   1   15.06    0.27
   0   2   1    1.79    0.05
   1   2   1   62.48    1.02
   2   2   1    8.67    0.14
   3   2   1   11.06    0.23
   4   2   1    1.98    0.09
   5   2   1    4.24    0.14
   6   2   1    2.69    0.12
   7   2   1    1.30    0.10
   8   2   1    0.02    0.04
   9   2   1   -0.05    0.04
  -9   3   1    0.86    0.10
  -8   3   1    0.00    0.06
  -7   3   1    2.70    0.15
  -6   3   1    0.81    0.08
  -5   3   1    5.78    0.17
  -4   3   1    0.04    0.03
  -3   3   1    5.93    0.16
  -2   3   1    3.92    0.11
  -1   3   1    0.03    0.01
   0   3   1    1.04    0.05
   1   3   1    5.19    0.12
   2   3   1   22.96    0.41
   3   3   1    0.06    0.01
   4   3   1   11.57    0.26
   5   3   1    0.52    0.06
   6   3   1    0.86    0.08
   7   3   1    3.39    0.16
   8   3   1    0.42    0.07
   9   3   1    0.23    0.06
  -8   4   1    1.04    0.11
  -7   4   1    1.21    0.11
  -6   4   1    0.08    0.04
  -5   4   1    0.09    0.04
  -4   4   1    0.04    0.03
  -3   4   1    4.25    0.14
  -2   4   1    0.29    0.04
  -1   4   1   56.79    0.95
   0   4   1    1.23    0.06
   1   4   1   32.33    0.57
   2   4   1    0.22    0.03
   3   4   1    4.29    0.20
   4   4   1    2.07    0.11
   5   4   1    2.32    0.11
   6   4   1    4.13    0.16
   7   4   1    0.36    0.06
   8   4   1    1.35    0.12
  -8   5   1    0.12    0.06
  -7   5   1    1.96    0.14
  -6   5   1    3.09    0.17
  -5   5   1    3.54    0.15
  -4   5   1    8.90    0.24
  -3   5   1    5.33    0.17
  -2   5   1    3.78    0.13
  -1   5   1   10.80    0.36
   0   5   1    0.08    0.03
   1   5   1    0.03    0.02
   2   5   1   -0.03    0.02
   3   5   1    5.47    0.24
   4   5   1    6.10    0.27
   5   5   1    4.54    0.25
   6   5   1    3.45    0.16
   7   5   1    3.81    0.26
   8   5   1    0.29    0.10
  -7   6   1    1.40    0.13
  -6   6   1    1.15    0.11
  -5   6   1    0.08    0.05
  -4   6   1    0.04    0.04
  -3   6   1    4.44    0.16
  -2   6   1   -0.01    0.02
  -1   6   1   29.50    0.83
   0   6   1    0.13    0.06
   1   6   1   18.96    0.55
   2   6   1    0.18    0.06
   3   6   1    1.75    0.16
   4   6   1    1.03    0.13
   5   6   1    0.40    0.09
   6   6   1    1.41    0.18
   7   6   1    0.05    0.08
  -6   7   1    2.14    0.23
  -5   7   1    2.65    0.25
  -4   7   1    5.71    0.31
  -3   7   1    1.81    0.20
  -2   7   1    1.73    0.19
  -1   7   1    0.15    0.07
   0   7   1    0.46    0.09
   4   7   1    2.32    0.21
   5   7   1    1.19    0.16
   6   7   1    1.02    0.16
  -4   8   1    0.22    0.11
  -3   8   1    2.35    0.23
  -2   8   1   -0.04    0.06
  -1   8   1    6.84    0.33
   0   8   1    0.55    0.11
  -1   9   1    0.79    0.14
  -1  -9   2   -0.01    0.07
   0  -9   2    0.17    0.10
   1  -9   2    0.24    0.10
  -4  -8   2    1.60    0.20
  -3  -8   2    0.10    0.08
  -2  -8   2    2.34    0.24
  -1  -8   2    1.45    0.19
   0  -8   2    0.06    0.07
   1  -8   2    1.08    0.16
   2  -8   2   -0.01    0.07
   3  -8   2    0.34    0.10
   4  -8   2    0.13    0.08
  -6  -7   2   -0.01    0.07
  -5  -7   2    1.13    0.17
  -4  -7   2    0.53    0.13
  -3  -7   2    1.78    0.19
  -2  -7   2    0.07    0.07
  -1  -7   2    0.71    0.13
   0  -7   2    1.56    0.18
   1  -7   2    2.18    0.20
   2  -7   2    1.52    0.18
   3  -7   2    0.06    0.06
   4  -7   2    3.60    0.17
   5  -7   2    0.00    0.05
   6  -7   2    0.64    0.09
  -7  -6   2    0.52    0.13
  -6  -6   2    0.01    0.06
  -5  -6   2    4.76    0.28
  -4  -6   2    7.47    0.34
  -3  -6   2    0.09    0.07
  -2  -6   2    0.06    0.04
  -1  -6   2    4.14    0.15
   0  -6   2    0.96    0.08
   1  -6   2    0.75    0.07
   2  -6   2   -0.03    0.03
   3  -6   2    1.57    0.11
   4  -6   2   -0.01    0.03
   5  -6   2    0.22    0.05
   6  -6   2    0.11    0.05
   7  -6   2    0.02    0.05
  -8  -5   2    0.57    0.13
  -7  -5   2    3.07    0.26
  -6  -5   2    0.36    0.06
  -5  -5   2    5.17    0.18
  -4  -5   2    1.00    0.09
  -3  -5   2    3.19    0.13
  -2  -5   2    0.42    0.05
  -1  -5   2    7.47    0.20
   0  -5   2   22.45    0.44
   1  -5   2    0.23    0.04
   2  -5   2   -0.04    0.02
   3  -5   2    8.28    0.23
   4  -5   2    5.12    0.17
   5  -5   2    0.05    0.04
   6  -5   2    2.59    0.15
   7  -5   2    0.05    0.05
   8  -5   2    1.53    0.13
  -9  -4   2    3.71    0.29
  -8  -4   2    0.60    0.08
  -7  -4   2    0.14    0.05
  -6  -4   2    1.35    0.11
  -5  -4   2    0.63    0.07
  -4  -4   2   18.79    0.39
  -3  -4   2    0.60    0.06
  -2  -4   2   31.48    0.57
  -1  -4   2   11.90    0.26
   0  -4   2   33.67    0.60
   1  -4   2    6.97    0.18
   2  -4   2    1.74    0.09
   3  -4   2    0.06    0.03
   4  -4   2    1.04    0.08
   5  -4   2    7.60    0.22
   6  -4   2    0.39    0.06
   7  -4   2    0.46    0.07
   8  -4   2    1.14    0.11
  -9  -3   2    0.19    0.06
  -8  -3   2    2.80    0.17
  -7  -3   2   15.66    0.38
  -6  -3   2    1.25    0.10
  -5  -3   2   13.92    0.32
  -4  -3   2    6.80    0.18
  -3  -3   2    8.12    0.19
  -2  -3   2    1.57    0.07
  -1  -3   2   27.42    0.49
   0  -3   2   98.92    1.60
   1  -3   2    1.48    0.06
   2  -3   2   13.08    0.27
   3  -3   2   40.86    0.70
   4  -3   2    7.43    0.19
   5  -3   2    1.95    0.11
   6  -3   2    6.16    0.20
   7  -3   2    0.06    0.04
   8  -3   2    3.80    0.18
   9  -3   2    0.01    0.05
  -9  -2   2    9.47    0.30
  -8  -2   2    4.72    0.19
  -7  -2   2    1.51    0.11
  -6  -2   2    4.52    0.16
  -5  -2   2    0.13    0.04
  -4  -2   2   20.82    0.40
  -3  -2   2    0.06    0.01
  -2  -2   2   67.67    0.89
  -1  -2   2   12.31    0.23
   0  -2   2   71.17    1.15
   1  -2   2    7.86    0.16
   2  -2   2    1.82    0.04
   3  -2   2    0.01    0.01
   4  -2   2    2.53    0.07
   5  -2   2   13.75    0.24
   6  -2   2    0.79    0.06
   7  -2   2    1.80    0.12
   8  -2   2    2.41    0.16
   9  -2   2    2.80    0.18
  -9  -1   2    0.08    0.05
  -8  -1   2   11.19    0.31
  -7  -1   2   23.69    0.49
  -6  -1   2    0.77    0.07
  -5  -1   2   29.46    0.44
  -4  -1   2   10.26    0.17
  -3  -1   2   59.43    0.78
  -2  -1   2   49.45    0.66
  -1  -1   2   10.11    0.15
   0  -1   2   98.69    1.27
   1  -1   2  202.21    2.18
   2  -1   2   16.12    0.23
   3  -1   2   87.96    1.16
   4  -1   2   46.14    0.64
   5  -1   2   15.22    0.26
   6  -1   2   17.80    0.31
   7  -1   2    1.30    0.08
   8  -1   2    6.43    0.21
   9  -1   2    0.75    0.14
  -9   0   2   12.86    0.36
  -8   0   2   10.95    0.30
  -7   0   2    5.54    0.18
  -6   0   2    6.23    0.18
  -5   0   2    2.50    0.08
  -4   0   2    9.35    0.16
  -3   0   2    3.76    0.08
  -2   0   2   32.78    0.44
  -1   0   2    7.88    0.11
   0   0   2    6.16    0.08
   1   0   2   21.16    0.37
   2   0   2    6.69    0.12
   3   0   2    7.78    0.14
   4   0   2   30.34    0.44
   5   0   2   11.71    0.22
   6   0   2    1.63    0.10
   7   0   2    1.70    0.11
   8   0   2    2.61    0.15
   9   0   2    6.45    0.23
  -9   1   2    0.04    0.05
  -8   1   2   10.90    0.30
  -7   1   2   23.49    0.49
  -6   1   2    0.67    0.05
  -5   1   2   29.57    0.54
  -4   1   2   10.23    0.22
  -3   1   2   57.55    0.96
  -2   1   2   49.62    0.81
  -1   1   2   10.28    0.18
   0   1   2   96.63    1.58
   1   1   2  178.28    4.22
   2   1   2   15.48    0.29
   3   1   2   87.15    1.41
   4   1   2   45.73    1.07
   5   1   2   15.33    0.32
   6   1   2   17.40    0.38
   7   1   2    1.14    0.09
   8   1   2    6.13    0.21
   9   1   2    0.72    0.09
  -9   2   2    9.56    0.30
  -8   2   2    4.65    0.18
  -7   2   2    1.47    0.09
  -6   2   2    4.19    0.15
  -5   2   2    0.05    0.03
  -4   2   2   20.71    0.40
  -3   2   2    0.08    0.02
  -2   2   2   66.64    1.10
  -1   2   2   12.01    0.23
   0   2   2   71.90    1.17
   1   2   2    8.22    0.16
   2   2   2    1.71    0.09
   3   2   2    0.03    0.02
   4   2   2    2.46    0.09
   5   2   2   13.75    0.30
   6   2   2    0.85    0.08
   7   2   2    1.46    0.11
   8   2   2    2.49    0.15
   9   2   2    2.71    0.17
  -9   3   2    0.15    0.05
  -8   3   2    2.21    0.22
  -7   3   2   16.76    0.39
  -6   3   2    1.28    0.10
  -5   3   2   14.42    0.32
  -4   3   2    6.99    0.18
  -3   3   2    7.78    0.19
  -2   3   2    1.35    0.06
  -1   3   2   27.73    0.49
   0   3   2  100.36    1.63
   1   3   2    1.54    0.06
   2   3   2   13.32    0.25
   3   3   2   41.44    0.71
   4   3   2    7.39    0.19
   5   3   2    1.83    0.11
   6   3   2    6.55    0.20
   7   3   2    0.03    0.03
   8   3   2    3.63    0.17
   9   3   2    0.04    0.05
  -8   4   2    0.58    0.08
  -7   4   2    0.17    0.06
  -6   4   2    1.20    0.10
  -5   4   2    0.43    0.06
  -4   4   2   18.87    0.39
  -3   4   2    0.65    0.06
  -2   4   2   32.13    0.57
  -1   4   2   12.14    0.25
   0   4   2   34.82    0.60
   1   4   2    7.10    0.17
   2   4   2    1.61    0.07
   3   4   2    0.02    0.04
   4   4   2    0.87    0.07
   5   4   2    7.97    0.22
   6   4   2    0.36    0.06
   7   4   2    0.57    0.07
   8   4   2    1.28    0.12
  -8   5   2    0.71    0.10
  -7   5   2    3.13    0.18
  -6   5   2    0.55    0.08
  -5   5   2    4.80    0.17
  -4   5   2    0.92    0.08
  -3   5   2    3.19    0.12
  -2   5   2    0.44    0.05
  -1   5   2    7.63    0.29
   0   5   2   22.61    0.43
   1   5   2    0.23    0.04
   2   5   2    0.00    0.03
   3   5   2    8.46    0.32
   4   5   2    5.32    0.26
   5   5   2    0.11    0.07
   6   5   2    2.27    0.14
   7   5   2    0.04    0.07
  -7   6   2    0.70    0.10
  -6   6   2    0.14    0.05
  -5   6   2    4.62    0.18
  -4   6   2    7.04    0.22
  -3   6   2    0.06    0.04
  -2   6   2    0.12    0.06
  -1   6   2    4.19    0.22
   0   6   2    0.98    0.12
   1   6   2    1.12    0.12
   2   6   2    0.03    0.04
   3   6   2    1.63    0.15
   4   6   2    0.06    0.05
   5   6   2    0.12    0.07
   6   6   2    0.00    0.06
   7   6   2    0.08    0.09
  -6   7   2    0.04    0.08
  -5   7   2    1.00    0.16
  -4   7   2    0.39    0.11
  -3   7   2    2.14    0.21
  -2   7   2    0.20    0.09
  -1   7   2    0.86    0.13
   0   7   2    2.24    0.19
   4   7   2    3.36    0.23
   5   7   2    0.00    0.07
   6   7   2    0.78    0.14
  -4   8   2    1.45    0.20
  -3   8   2    0.00    0.07
  -2   8   2    2.89    0.24
  -1   8   2    1.17    0.15
  -1   9   2   -0.03    0.07
   0  -9   3    0.48    0.14
  -4  -8   3    0.16    0.10
  -3  -8   3    1.84    0.21
  -2  -8   3    0.87    0.15
  -1  -8   3    6.11    0.34
   0  -8   3    0.08    0.08
   1  -8   3    0.61    0.12
   2  -8   3    0.29    0.10
   3  -8   3   -0.08    0.05
   4  -8   3    1.95    0.22
  -6  -7   3    1.57    0.20
  -5  -7   3    0.98    0.15
  -4  -7   3    3.10    0.27
  -3  -7   3    0.05    0.06
  -2  -7   3    5.03    0.27
  -1  -7   3    1.80    0.19
   0  -7   3    3.41    0.22
   1  -7   3    0.56    0.11
   2  -7   3    3.72    0.16
   3  -7   3   -0.01    0.04
   4  -7   3    2.14    0.14
   5  -7   3    1.89    0.14
   6  -7   3    0.04    0.05
  -7  -6   3    0.17    0.09
  -6  -6   3    0.02    0.06
  -5  -6   3    1.22    0.16
  -4  -6   3    0.07    0.06
  -3  -6   3    1.85    0.12
  -2  -6   3    0.42    0.06
  -1  -6   3    7.39    0.21
   0  -6   3    4.28    0.15
   1  -6   3    3.02    0.13
   2  -6   3    2.70    0.13
   3  -6   3    2.82    0.14
   4  -6   3    1.30    0.10
   5  -6   3    0.06    0.04
   6  -6   3    0.64    0.08
   7  -6   3    0.61    0.09
  -8  -5   3    0.20    0.09
  -7  -5   3    2.42    0.16
  -6  -5   3    2.99    0.17
  -5  -5   3    1.84    0.12
  -4  -5   3    6.49    0.20
  -3  -5   3    0.09    0.04
  -2  -5   3    8.17    0.21
  -1  -5   3   12.34    0.28
   0  -5   3    5.63    0.16
   1  -5   3    3.25    0.12
   2  -5   3    8.75    0.23
   3  -5   3    0.52    0.05
   4  -5   3    4.49    0.16
   5  -5   3    1.44    0.11
   6  -5   3    0.01    0.03
   7  -5   3    1.26    0.11
   8  -5   3    0.18    0.06
  -9  -4   3   -0.04    0.07
  -8  -4   3    2.08    0.15
  -7  -4   3    0.32    0.06
  -6  -4   3    0.26    0.06
  -5  -4   3    1.69    0.11
  -4  -4   3    1.12    0.09
  -3  -4   3    7.14    0.19
  -2  -4   3   -0.01    0.02
  -1  -4   3   19.81    0.39
   0  -4   3    4.36    0.13
   1  -4   3    0.45    0.05
   2  -4   3    0.49    0.05
   3  -4   3   -0.01    0.02
   4  -4   3    1.59    0.10
   5  -4   3    0.17    0.04
   6  -4   3    1.40    0.11
   7  -4   3    0.52    0.08
   8  -4   3    0.01    0.04
  -9  -3   3    0.16    0.07
  -8  -3   3    2.83    0.17
  -7  -3   3    2.84    0.16
  -6  -3   3    8.92    0.25
  -5  -3   3    7.58    0.21
  -4  -3   3   10.56    0.25
  -3  -3   3    2.96    0.08
  -2  -3   3    7.79    0.18
  -1  -3   3    6.12    0.15
   0  -3   3    0.05    0.02
   1  -3   3    4.13    0.12
   2  -3   3    0.76    0.06
   3  -3   3    0.30    0.03
   4  -3   3    6.44    0.18
   5  -3   3    1.19    0.09
   6  -3   3    0.18    0.04
   7  -3   3    0.10    0.04
   8  -3   3    0.02    0.04
   9  -3   3    0.17    0.09
  -9  -2   3    0.04    0.05
  -8  -2   3    1.20    0.11
  -7  -2   3    0.49    0.07
  -6  -2   3   -0.01    0.04
  -5  -2   3    0.17    0.04
  -4  -2   3    5.23    0.15
  -3  -2   3   26.08    0.37
  -2  -2   3    0.10    0.02
  -1  -2   3   80.11    1.08
   0  -2   3   25.86    0.44
   1  -2   3   21.87    0.39
   2  -2   3    7.42    0.11
   3  -2   3   23.31    0.34
   4  -2   3    9.27    0.17
   5  -2   3    1.72    0.07
   6  -2   3    3.56    0.14
   7  -2   3    0.02    0.04
   8  -2   3    0.15    0.06
   9  -2   3    0.09    0.05
  -9  -1   3    0.07    0.05
  -8  -1   3    1.86    0.13
  -7  -1   3    0.54    0.07
  -6  -1   3    3.96    0.14
  -5  -1   3    4.44    0.10
  -4  -1   3    3.93    0.09
  -3  -1   3    4.06    0.08
  -2  -1   3    1.82    0.05
  -1  -1   3    0.10    0.01
   0  -1   3    6.00    0.09
   1  -1   3    0.53    0.02
   2  -1   3    4.42    0.07
   3  -1   3    2.88    0.07
   4  -1   3    2.73    0.08
   5  -1   3    0.63    0.05
   6  -1   3    0.20    0.04
   7  -1   3    0.02    0.03
   8  -1   3    0.05    0.06
   9  -1   3    0.14    0.08
  -9   0   3    0.03    0.05
  -8   0   3    0.00    0.04
  -7   0   3   -0.02    0.03
  -6   0   3   -0.01    0.03
  -5   0   3    0.02    0.02
  -4   0   3   -0.03    0.01
  -3   0   3   -0.05    0.01
  -2   0   3   -0.04    0.01
  -1   0   3   -0.04    0.01
   0   0   3    0.00    0.00
   1   0   3   -0.01    0.01
   2   0   3    0.00    0.01
   3   0   3    0.00    0.01
   4   0   3   -0.03    0.01
   5   0   3    0.04    0.02
   6   0   3   -0.04    0.03
   7   0   3   -0.04    0.03
   8   0   3    0.02    0.04
   9   0   3   -0.01    0.04
  -9   1   3    0.01    0.04
  -8   1   3    1.31    0.11
  -7   1   3    0.56    0.07
  -6   1   3    3.88    0.11
  -5   1   3    4.53    0.14
  -4   1   3    3.92    0.12
  -3   1   3    4.08    0.11
  -2   1   3    1.82    0.06
  -1   1   3    0.08    0.02
   0   1   3    5.90    0.12
   1   1   3    0.49    0.02
   2   1   3    3.94    0.10
   3   1   3    2.75    0.09
   4   1   3    2.56    0.09
   5   1   3    0.50    0.05
   6   1   3    0.26    0.05
   7   1   3   -0.01    0.03
   8   1   3    0.09    0.04
   9   1   3    0.09    0.05
  -9   2   3    0.03    0.04
  -8   2   3    1.25    0.11
  -7   2   3    0.40    0.05
  -6   2   3    0.07    0.04
  -5   2   3    0.18    0.04
  -4   2   3    5.04    0.14
  -3   2   3   25.49    0.46
  -2   2   3    0.08    0.02
  -1   2   3   82.35    1.31
   0   2   3   25.62    0.44
   1   2   3   22.13    0.39
   2   2   3    7.19    0.16
   3   2   3   23.51    0.43
   4   2   3    8.98    0.21
   5   2   3    1.63    0.10
   6   2   3    3.86    0.14
   7   2   3    0.05    0.04
   8   2   3    0.13    0.05
   9   2   3    0.18    0.06
  -9   3   3    0.03    0.08
  -8   3   3    2.22    0.22
  -7   3   3    2.92    0.16
  -6   3   3    9.29    0.25
  -5   3   3    7.62    0.21
  -4   3   3   10.37    0.24
  -3   3   3    3.06    0.10
  -2   3   3    8.16    0.18
  -1   3   3    6.06    0.11
   0   3   3    0.08    0.02
   1   3   3    4.18    0.11
   2   3   3    0.67    0.08
   3   3   3    0.32    0.04
   4   3   3    6.78    0.18
   5   3   3    1.21    0.09
   6   3   3    0.18    0.04
   7   3   3    0.04    0.04
   8   3   3   -0.01    0.04
   9   3   3    0.23    0.06
  -8   4   3    1.71    0.20
  -7   4   3    0.33    0.07
  -6   4   3    0.16    0.04
  -5   4   3    1.43    0.10
  -4   4   3    0.95    0.08
  -3   4   3    7.26    0.19
  -2   4   3    0.03    0.02
  -1   4   3   20.32    0.31
   0   4   3    4.39    0.12
   1   4   3    0.52    0.05
   2   4   3    0.55    0.04
   3   4   3    0.01    0.04
   4   4   3    1.37    0.09
   5   4   3    0.34    0.05
   6   4   3    1.26    0.10
   7   4   3    0.54    0.07
   8   4   3    0.02    0.04
  -8   5   3    0.22    0.07
  -7   5   3    2.85    0.18
  -6   5   3    2.80    0.16
  -5   5   3    1.86    0.12
  -4   5   3    6.48    0.20
  -3   5   3    0.08    0.03
  -2   5   3    8.43    0.21
  -1   5   3   12.86    0.27
   0   5   3    5.60    0.15
   1   5   3    3.13    0.11
   2   5   3    9.35    0.33
   3   5   3    0.55    0.09
   4   5   3    4.52    0.24
   5   5   3    1.63    0.17
   6   5   3   -0.06    0.05
   7   5   3    1.25    0.11
  -7   6   3    0.20    0.06
  -6   6   3    0.00    0.05
  -5   6   3    0.97    0.10
  -4   6   3    0.04    0.04
  -3   6   3    2.06    0.19
  -2   6   3    0.56    0.11
  -1   6   3    7.76    0.31
   0   6   3    3.97    0.21
   1   6   3    2.84    0.17
   2   6   3    2.57    0.17
   3   6   3    2.68    0.18
   4   6   3    1.01    0.14
   5   6   3    0.28    0.08
   6   6   3    0.77    0.14
   7   6   3    0.45    0.12
  -6   7   3    1.52    0.21
  -5   7   3    0.92    0.17
  -4   7   3    2.79    0.26
  -3   7   3    0.05    0.07
  -2   7   3    4.38    0.25
  -1   7   3    1.95    0.18
   0   7   3    3.05    0.19
   4   7   3    2.37    0.21
   5   7   3    2.12    0.21
   6   7   3   -0.11    0.07
  -4   8   3    0.11    0.08
  -3   8   3    1.19    0.18
  -2   8   3    0.78    0.14
  -1   8   3    7.18    0.33
  -4  -8   4    0.14    0.10
  -3  -8   4    0.01    0.07
  -2  -8   4    0.19    0.09
  -1  -8   4    0.13    0.08
   0  -8   4   -0.01    0.06
   1  -8   4    0.07    0.08
   2  -8   4    0.11    0.09
   3  -8   4    0.25    0.10
   4  -8   4    0.04    0.07
  -6  -7   4    0.09    0.09
  -5  -7   4    0.47    0.12
  -4  -7   4    1.55    0.19
  -3  -7   4    0.73    0.13
  -2  -7   4    0.14    0.08
  -1  -7   4    8.01    0.37
   0  -7   4    0.97    0.14
   1  -7   4    2.48    0.15
   2  -7   4    1.61    0.12
   3  -7   4    0.39    0.07
   4  -7   4    0.08    0.07
   5  -7   4    0.07    0.04
   6  -7   4    1.19    0.16
  -7  -6   4    0.59    0.13
  -6  -6   4    0.17    0.08
  -5  -6   4    0.01    0.06
  -4  -6   4    0.06    0.04
  -3  -6   4    0.21    0.05
  -2  -6   4    0.00    0.03
  -1  -6   4    0.32    0.05
   0  -6   4    0.82    0.08
   1  -6   4    0.24    0.05
   2  -6   4    2.65    0.13
   3  -6   4    2.65    0.11
   4  -6   4   -0.03    0.03
   5  -6   4    0.81    0.09
   6  -6   4    0.20    0.06
   7  -6   4    0.02    0.05
  -8  -5   4    0.11    0.08
  -7  -5   4    0.70    0.09
  -6  -5   4    3.21    0.16
  -5  -5   4    5.72    0.19
  -4  -5   4    0.04    0.03
  -3  -5   4    0.02    0.03
  -2  -5   4    1.81    0.11
  -1  -5   4    4.95    0.15
   0  -5   4    7.60    0.20
   1  -5   4    2.53    0.11
   2  -5   4    3.84    0.14
   3  -5   4    9.28    0.19
   4  -5   4    4.18    0.15
   5  -5   4    2.11    0.13
   6  -5   4    1.27    0.11
   7  -5   4    0.01    0.04
  -9  -4   4    4.98    0.30
  -8  -4   4    2.37    0.16
  -7  -4   4    0.02    0.04
  -6  -4   4    4.90    0.18
  -5  -4   4    1.24    0.10
  -4  -4   4    0.71    0.07
  -3  -4   4    2.60    0.11
  -2  -4   4    1.08    0.07
  -1  -4   4    0.69    0.06
   0  -4   4    0.93    0.07
   1  -4   4    1.71    0.09
   2  -4   4   13.66    0.30
   3  -4   4   26.91    0.41
   4  -4   4    0.23    0.04
   5  -4   4    1.81    0.12
   6  -4   4    1.34    0.11
   7  -4   4    0.38    0.07
   8  -4   4    0.90    0.10
  -9  -3   4    4.64    0.20
  -8  -3   4    0.88    0.10
  -7  -3   4    1.70    0.12
  -6  -3   4   16.16    0.37
  -5  -3   4   15.30    0.34
  -4  -3   4    4.20    0.14
  -3  -3   4    5.34    0.11
  -2  -3   4    1.52    0.06
  -1  -3   4    6.11    0.15
   0  -3   4   41.62    0.71
   1  -3   4   14.52    0.29
   2  -3   4   45.01    0.62
   3  -3   4   50.51    0.70
   4  -3   4   18.43    0.37
   5  -3   4    5.54    0.18
   6  -3   4    1.08    0.09
   7  -3   4    0.25    0.05
   8  -3   4    2.47    0.16
   9  -3   4    1.10    0.17
  -9  -2   4    5.38    0.22
  -8  -2   4    2.36    0.15
  -7  -2   4    0.40    0.06
  -6  -2   4    3.87    0.15
  -5  -2   4    8.32    0.21
  -4  -2   4   10.80    0.19
  -3  -2   4    0.49    0.03
  -2  -2   4   12.53    0.20
  -1  -2   4    1.59    0.05
   0  -2   4    2.77    0.08
   1  -2   4    1.27    0.04
   2  -2   4   44.53    0.52
   3  -2   4   85.49    1.09
   4  -2   4    6.17    0.13
   5  -2   4    5.54    0.13
   6  -2   4    3.61    0.14
   7  -2   4    0.12    0.04
   8  -2   4    2.93    0.17
   9  -2   4    1.51    0.14
  -9  -1   4    4.62    0.19
  -8  -1   4    0.65    0.08
  -7  -1   4    2.16    0.13
  -6  -1   4   26.87    0.53
  -5  -1   4   16.23    0.26
  -4  -1   4    6.10    0.12
  -3  -1   4   38.84    0.53
  -2  -1   4   34.37    0.47
  -1  -1   4  239.07    3.10
   0  -1   4   63.77    0.71
   1  -1   4  335.51    3.69
   2  -1   4    0.24    0.02
   3  -1   4   60.69    0.80
   4  -1   4   11.13    0.19
   5  -1   4    0.37    0.04
   6  -1   4    5.57    0.14
   7  -1   4    0.04    0.03
   8  -1   4    5.33    0.28
   9  -1   4    1.90    0.20
  -9   0   4    4.17    0.20
  -8   0   4    1.61    0.12
  -7   0   4    5.47    0.18
  -6   0   4    0.63    0.05
  -5   0   4   13.21    0.23
  -4   0   4   35.37    0.50
  -3   0   4    6.74    0.12
  -2   0   4   23.46    0.33
  -1   0   4    3.37    0.12
   0   0   4   21.88    0.29
   1   0   4    2.59    0.04
   2   0   4   37.24    0.62
   3   0   4  122.14    1.61
   4   0   4   18.12    0.29
   5   0   4   11.42    0.22
   6   0   4    5.02    0.16
   7   0   4    0.04    0.03
   8   0   4    4.37    0.18
   9   0   4    1.35    0.12
  -9   1   4    4.68    0.20
  -8   1   4    0.62    0.08
  -7   1   4    1.84    0.12
  -6   1   4   27.20    0.43
  -5   1   4   16.42    0.27
  -4   1   4    6.22    0.16
  -3   1   4   38.15    0.65
  -2   1   4   34.51    0.58
  -1   1   4  242.07    3.79
   0   1   4   62.37    1.04
   1   1   4  322.64    4.27
   2   1   4    0.24    0.02
   3   1   4   58.43    1.33
   4   1   4   10.73    0.24
   5   1   4    0.46    0.06
   6   1   4    5.43    0.17
   7   1   4    0.06    0.04
   8   1   4    5.24    0.20
   9   1   4    2.20    0.15
  -9   2   4    5.95    0.33
  -8   2   4    2.59    0.15
  -7   2   4    0.71    0.06
  -6   2   4    4.09    0.15
  -5   2   4    8.00    0.21
  -4   2   4   10.83    0.24
  -3   2   4    0.47    0.04
  -2   2   4   12.57    0.24
  -1   2   4    1.65    0.04
   0   2   4    2.74    0.08
   1   2   4    1.27    0.05
   2   2   4   44.91    0.60
   3   2   4   78.53    1.34
   4   2   4    6.31    0.17
   5   2   4    5.80    0.17
   6   2   4    3.80    0.14
   7   2   4    0.14    0.04
   8   2   4    2.45    0.15
   9   2   4    1.49    0.13
  -9   3   4    5.02    0.31
  -8   3   4    0.87    0.10
  -7   3   4    1.65    0.12
  -6   3   4   15.90    0.36
  -5   3   4   15.25    0.34
  -4   3   4    4.45    0.14
  -3   3   4    5.35    0.15
  -2   3   4    1.55    0.06
  -1   3   4    6.29    0.11
   0   3   4   41.39    0.71
   1   3   4   14.40    0.28
   2   3   4   45.28    0.77
   3   3   4   51.45    0.87
   4   3   4   18.77    0.38
   5   3   4    5.45    0.17
   6   3   4    1.14    0.09
   7   3   4    0.19    0.05
   8   3   4    2.29    0.15
   9   3   4    1.43    0.17
  -9   4   4    4.11    0.32
  -8   4   4    1.92    0.14
  -7   4   4    0.01    0.04
  -6   4   4    4.94    0.18
  -5   4   4    0.89    0.08
  -4   4   4    0.72    0.07
  -3   4   4    2.69    0.10
  -2   4   4    1.10    0.07
  -1   4   4    0.70    0.04
   0   4   4    1.07    0.06
   1   4   4    1.72    0.07
   2   4   4   13.86    0.28
   3   4   4   26.52    0.74
   4   4   4    0.20    0.04
   5   4   4    1.51    0.11
   6   4   4    1.53    0.11
   7   4   4    0.33    0.06
   8   4   4    0.74    0.09
  -8   5   4    0.10    0.06
  -7   5   4    0.72    0.09
  -6   5   4    3.65    0.17
  -5   5   4    5.46    0.19
  -4   5   4   -0.01    0.03
  -3   5   4    0.00    0.03
  -2   5   4    1.74    0.09
  -1   5   4    4.95    0.11
   0   5   4    7.68    0.19
   1   5   4    2.40    0.10
   2   5   4    4.52    0.21
   3   5   4   10.00    0.36
   4   5   4    4.06    0.22
   5   5   4    1.87    0.19
   6   5   4    1.67    0.19
   7   5   4    0.05    0.05
  -7   6   4    0.51    0.09
  -6   6   4    0.19    0.06
  -5   6   4   -0.05    0.06
  -4   6   4   -0.02    0.05
  -3   6   4    0.27    0.08
  -2   6   4    0.02    0.05
  -1   6   4    0.24    0.07
   0   6   4    0.60    0.09
   1   6   4    0.28    0.05
   2   6   4    2.58    0.17
   3   6   4    2.67    0.18
   4   6   4    0.00    0.05
   5   6   4    0.87    0.14
   6   6   4    0.28    0.10
   7   6   4   -0.04    0.07
  -6   7   4    0.03    0.08
  -5   7   4    0.79    0.15
  -4   7   4    1.63    0.20
  -3   7   4    1.05    0.15
  -2   7   4    0.07    0.06
  -1   7   4    8.68    0.36
   0   7   4    0.72    0.11
   4   7   4    0.06    0.07
   5   7   4   -0.08    0.05
   6   7   4    1.19    0.17
  -4   8   4   -0.05    0.06
  -3   8   4   -0.09    0.06
  -2   8   4    0.23    0.09
  -1   8   4    0.14    0.08
  -4  -8   5    0.03    0.08
  -3  -8   5    2.11    0.23
  -2  -8   5    0.05    0.07
  -1  -8   5    0.19    0.09
   0  -8   5    0.35    0.10
   1  -8   5    0.81    0.14
   2  -8   5    2.11    0.22
   3  -8   5   -0.02    0.07
   4  -8   5    0.59    0.14
  -6  -7   5    0.64    0.14
  -5  -7   5    1.83    0.21
  -4  -7   5    1.54    0.19
  -3  -7   5    0.57    0.12
  -2  -7   5    3.00    0.25
  -1  -7   5    8.05    0.36
   0  -7   5    0.30    0.06
   1  -7   5    0.63    0.08
   2  -7   5    2.23    0.14
   3  -7   5    1.95    0.14
   4  -7   5   -0.03    0.06
   5  -7   5    1.15    0.17
  -7  -6   5    1.67    0.20
  -6  -6   5    0.39    0.11
  -5  -6   5    3.63    0.16
  -4  -6   5    0.90    0.09
  -3  -6   5   10.12    0.27
  -2  -6   5    2.90    0.13
  -1  -6   5    0.35    0.06
   0  -6   5    4.18    0.15
   1  -6   5    0.19    0.04
   2  -6   5    4.77    0.17
   3  -6   5    0.75    0.06
   4  -6   5   10.94    0.29
   5  -6   5    0.82    0.09
   6  -6   5    0.15    0.05
   7  -6   5   -0.03    0.06
  -8  -5   5    3.60    0.20
  -7  -5   5    1.93    0.14
  -6  -5   5    0.62    0.08
  -5  -5   5    6.78    0.21
  -4  -5   5    1.45    0.10
  -3  -5   5    1.06    0.08
  -2  -5   5    5.31    0.17
  -1  -5   5   11.19    0.27
   0  -5   5    1.37    0.09
   1  -5   5    0.01    0.03
   2  -5   5    4.02    0.15
   3  -5   5    6.90    0.16
   4  -5   5   -0.03    0.03
   5  -5   5    4.52    0.17
   6  -5   5    0.03    0.04
   7  -5   5    0.96    0.10
  -9  -4   5    0.39    0.12
  -8  -4   5   -0.04    0.04
  -7  -4   5    0.52    0.08
  -6  -4   5    0.05    0.04
  -5  -4   5    1.63    0.11
  -4  -4   5    1.91    0.11
  -3  -4   5    9.10    0.23
  -2  -4   5    3.49    0.12
  -1  -4   5    0.87    0.07
   0  -4   5   10.76    0.24
   1  -4   5    1.33    0.08
   2  -4   5    4.10    0.10
   3  -4   5    0.07    0.02
   4  -4   5   10.75    0.26
   5  -4   5    2.09    0.12
   6  -4   5    0.10    0.04
   7  -4   5    0.34    0.06
   8  -4   5    0.49    0.08
  -9  -3   5    0.10    0.06
  -8  -3   5    0.34    0.06
  -7  -3   5   -0.01    0.04
  -6  -3   5    0.13    0.04
  -5  -3   5    1.30    0.09
  -4  -3   5    6.36    0.13
  -3  -3   5    0.15    0.02
  -2  -3   5    4.78    0.10
  -1  -3   5   10.01    0.22
   0  -3   5    0.74    0.05
   1  -3   5    1.32    0.07
   2  -3   5   21.06    0.32
   3  -3   5   12.68    0.22
   4  -3   5    1.76    0.10
   5  -3   5    2.93    0.13
   6  -3   5    0.05    0.04
   7  -3   5    0.51    0.07
   8  -3   5    0.04    0.05
  -9  -2   5    0.11    0.05
  -8  -2   5    0.17    0.06
  -7  -2   5    0.28    0.06
  -6  -2   5    0.10    0.04
  -5  -2   5    0.17    0.04
  -4  -2   5    0.07    0.02
  -3  -2   5    0.00    0.01
  -2  -2   5    0.43    0.03
  -1  -2   5    1.75    0.05
   0  -2   5    0.65    0.02
   1  -2   5   71.99    0.93
   2  -2   5   -0.04    0.01
   3  -2   5    9.86    0.15
   4  -2   5    0.87    0.05
   5  -2   5    4.83    0.12
   6  -2   5    0.13    0.04
   7  -2   5    1.95    0.13
   8  -2   5    0.96    0.10
   9  -2   5    0.57    0.09
  -9  -1   5    0.12    0.06
  -8  -1   5    0.13    0.05
  -7  -1   5    0.38    0.06
  -6  -1   5   -0.02    0.03
  -5  -1   5    0.36    0.03
  -4  -1   5    3.10    0.08
  -3  -1   5    0.52    0.03
  -2  -1   5    0.97    0.04
  -1  -1   5    1.55    0.05
   0  -1   5    0.01    0.01
   1  -1   5    3.36    0.05
   2  -1   5   18.32    0.23
   3  -1   5    2.49    0.07
   4  -1   5    0.77    0.05
   5  -1   5    0.14    0.03
   6  -1   5    0.02    0.02
   7  -1   5    0.03    0.03
   8  -1   5    0.00    0.04
   9  -1   5    0.00    0.06
  -9   0   5    0.02    0.07
  -8   0   5   -0.02    0.03
  -7   0   5   -0.02    0.03
  -6   0   5    0.01    0.02
  -5   0   5   -0.02    0.02
  -4   0   5    0.02    0.01
  -3   0   5    0.01    0.01
  -2   0   5   -0.03    0.01
  -1   0   5    0.00    0.01
   0   0   5   -0.01    0.01
   1   0   5    0.00    0.01
   2   0   5   -0.01    0.01
   3   0   5    0.00    0.01
   4   0   5   -0.02    0.01
   5   0   5    0.01    0.02
   6   0   5   -0.01    0.03
   7   0   5   -0.02    0.03
   8   0   5   -0.03    0.03
   9   0   5   -0.06    0.05
  -9   1   5    0.04    0.08
  -8   1   5    0.17    0.05
  -7   1   5    0.24    0.05
  -6   1   5    0.02    0.02
  -5   1   5    0.40    0.04
  -4   1   5    3.17    0.11
  -3   1   5    0.52    0.04
  -2   1   5    1.00    0.05
  -1   1   5    1.60    0.05
   0   1   5    0.00    0.01
   1   1   5    3.40    0.08
   2   1   5   18.58    0.27
   3   1   5    2.54    0.09
   4   1   5    0.84    0.07
   5   1   5    0.04    0.03
   6   1   5    0.01    0.03
   7   1   5    0.00    0.03
   8   1   5    0.02    0.04
   9   1   5    0.04    0.05
  -9   2   5   -0.07    0.05
  -8   2   5    0.28    0.06
  -7   2   5    0.25    0.04
  -6   2   5    0.11    0.04
  -5   2   5    0.12    0.04
  -4   2   5    0.04    0.02
  -3   2   5    0.01    0.02
  -2   2   5    0.50    0.04
  -1   2   5    1.84    0.05
   0   2   5    0.62    0.04
   1   2   5   73.95    1.63
   2   2   5   -0.04    0.01
   3   2   5    9.61    0.22
   4   2   5    0.82    0.07
   5   2   5    4.62    0.15
   6   2   5    0.08    0.04
   7   2   5    1.83    0.13
   8   2   5    0.88    0.10
   9   2   5    0.65    0.09
  -9   3   5    0.10    0.08
  -8   3   5    0.12    0.05
  -7   3   5    0.07    0.04
  -6   3   5   -0.01    0.03
  -5   3   5    1.20    0.09
  -4   3   5    6.34    0.17
  -3   3   5    0.04    0.02
  -2   3   5    4.82    0.12
  -1   3   5   10.26    0.17
   0   3   5    0.74    0.05
   1   3   5    1.11    0.06
   2   3   5   20.53    0.38
   3   3   5   12.60    0.27
   4   3   5    1.63    0.10
   5   3   5    3.04    0.13
   6   3   5    0.09    0.04
   7   3   5    0.48    0.07
   8   3   5    0.04    0.05
  -9   4   5    0.18    0.09
  -8   4   5    0.01    0.04
  -7   4   5    0.57    0.08
  -6   4   5    0.06    0.04
  -5   4   5    1.45    0.10
  -4   4   5    2.04    0.10
  -3   4   5    9.32    0.22
  -2   4   5    3.63    0.11
  -1   4   5    0.82    0.06
   0   4   5   11.03    0.24
   1   4   5    1.29    0.07
   2   4   5    4.02    0.19
   3   4   5    0.03    0.04
   4   4   5   10.80    0.26
   5   4   5    2.14    0.13
   6   4   5    0.10    0.04
   7   4   5    0.44    0.07
   8   4   5    0.46    0.08
  -8   5   5    3.94    0.30
  -7   5   5    1.88    0.14
  -6   5   5    0.52    0.08
  -5   5   5    6.77    0.21
  -4   5   5    1.33    0.09
  -3   5   5    1.12    0.08
  -2   5   5    5.34    0.15
  -1   5   5   11.21    0.25
   0   5   5    1.49    0.09
   1   5   5   -0.03    0.02
   2   5   5    4.40    0.21
   3   5   5    7.19    0.30
   4   5   5    0.00    0.05
   5   5   5    4.58    0.25
   6   5   5    0.03    0.06
   7   5   5    0.82    0.10
  -7   6   5    1.16    0.17
  -6   6   5    0.11    0.08
  -5   6   5    3.95    0.25
  -4   6   5    0.96    0.14
  -3   6   5   10.11    0.40
  -2   6   5    2.45    0.20
  -1   6   5    0.38    0.08
   0   6   5    4.07    0.20
   1   6   5    0.19    0.04
   2   6   5    5.01    0.24
   3   6   5    0.87    0.12
   4   6   5   12.14    0.45
   5   6   5    0.75    0.14
   6   6   5    0.14    0.09
  -6   7   5    0.68    0.15
  -5   7   5    1.97    0.22
  -4   7   5    1.86    0.21
  -3   7   5    0.72    0.13
  -2   7   5    2.74    0.23
  -1   7   5    7.43    0.33
   0   7   5    0.19    0.07
   3   7   5    1.98    0.19
   4   7   5   -0.07    0.05
   5   7   5    1.41    0.18
  -4   8   5    0.06    0.08
  -3   8   5    2.07    0.22
  -2   8   5    0.02    0.07
  -1   8   5    0.09    0.08
  -4  -8   6    0.10    0.09
  -3  -8   6    0.31    0.11
  -2  -8   6    2.71    0.25
  -1  -8   6    4.16    0.27
   0  -8   6    0.86    0.14
   1  -8   6    1.16    0.17
   2  -8   6    0.30    0.10
   3  -8   6    1.36    0.19
  -6  -7   6    1.92    0.22
  -5  -7   6    2.16    0.23
  -4  -7   6    0.16    0.08
  -3  -7   6    0.47    0.11
  -2  -7   6   -0.01    0.04
  -1  -7   6    0.27    0.06
   0  -7   6    1.90    0.13
   1  -7   6    0.60    0.08
   2  -7   6    0.45    0.07
   3  -7   6    0.03    0.04
   4  -7   6   -0.06    0.05
   5  -7   6    0.50    0.11
  -7  -6   6    0.14    0.08
  -6  -6   6    1.51    0.13
  -5  -6   6    1.72    0.13
  -4  -6   6    1.86    0.13
  -3  -6   6    0.52    0.07
  -2  -6   6    7.40    0.22
  -1  -6   6    8.48    0.24
   0  -6   6    0.11    0.04
   1  -6   6    6.26    0.20
   2  -6   6    0.32    0.06
   3  -6   6    4.09    0.13
   4  -6   6    0.14    0.04
   5  -6   6    0.56    0.07
   6  -6   6    0.41    0.07
  -8  -5   6    0.00    0.05
  -7  -5   6    0.05    0.05
  -6  -5   6    2.74    0.16
  -5  -5   6   12.52    0.32
  -4  -5   6    2.79    0.14
  -3  -5   6    6.31    0.19
  -2  -5   6    0.66    0.07
  -1  -5   6   10.21    0.25
   0  -5   6    0.48    0.06
   1  -5   6    0.54    0.06
   2  -5   6    0.09    0.03
   3  -5   6    6.96    0.16
   4  -5   6    0.10    0.03
   5  -5   6    2.86    0.14
   6  -5   6    0.33    0.06
   7  -5   6   -0.05    0.03
  -9  -4   6    0.05    0.08
  -8  -4   6    1.76    0.14
  -7  -4   6    0.28    0.06
  -6  -4   6   17.39    0.39
  -5  -4   6    1.61    0.11
  -4  -4   6    6.51    0.19
  -3  -4   6    0.18    0.04
  -2  -4   6   12.31    0.28
  -1  -4   6   17.53    0.35
   0  -4   6    7.87    0.20
   1  -4   6    8.77    0.21
   2  -4   6    0.23    0.03
   3  -4   6    0.14    0.03
   4  -4   6    4.48    0.15
   5  -4   6    0.87    0.08
   6  -4   6    4.05    0.17
   7  -4   6    1.31    0.12
   8  -4   6    1.42    0.13
  -9  -3   6    0.54    0.09
  -8  -3   6    0.05    0.05
  -7  -3   6    0.06    0.04
  -6  -3   6    5.75    0.19
  -5  -3   6   28.92    0.56
  -4  -3   6   13.58    0.23
  -3  -3   6    8.05    0.15
  -2  -3   6    4.11    0.10
  -1  -3   6   29.41    0.43
   0  -3   6    0.03    0.02
   1  -3   6    0.84    0.04
   2  -3   6    2.63    0.08
   3  -3   6   27.05    0.41
   4  -3   6    0.16    0.04
   5  -3   6    3.03    0.13
   6  -3   6    4.43    0.17
   7  -3   6    0.06    0.04
   8  -3   6    1.22    0.12
  -9  -2   6    0.58    0.09
  -8  -2   6    2.31    0.15
  -7  -2   6    0.62    0.07
  -6  -2   6   27.28    0.54
  -5  -2   6   13.60    0.30
  -4  -2   6   23.12    0.35
  -3  -2   6    0.16    0.02
  -2  -2   6   26.81    0.38
  -1  -2   6    0.28    0.02
   0  -2   6   13.51    0.17
   1  -2   6    4.38    0.09
   2  -2   6    1.17    0.04
   3  -2   6    2.86    0.06
   4  -2   6    3.63    0.09
   5  -2   6    2.18    0.08
   6  -2   6    3.14    0.15
   7  -2   6    2.76    0.16
   8  -2   6    2.29    0.16
   9  -2   6    0.81    0.10
  -9  -1   6    5.95    0.33
  -8  -1   6    1.72    0.12
  -7  -1   6    0.00    0.03
  -6  -1   6   25.06    0.48
  -5  -1   6   19.05    0.30
  -4  -1   6   34.81    0.50
  -3  -1   6    9.29    0.16
  -2  -1   6   28.91    0.40
  -1  -1   6    0.99    0.03
   0  -1   6   43.42    0.49
   1  -1   6    0.92    0.03
   2  -1   6   11.79    0.16
   3  -1   6    0.09    0.02
   4  -1   6    0.35    0.03
   5  -1   6    0.81    0.06
   6  -1   6    1.52    0.08
   7  -1   6    0.02    0.03
   8  -1   6    2.48    0.16
   9  -1   6    3.05    0.26
  -9   0   6    1.88    0.21
  -8   0   6    1.82    0.13
  -7   0   6    0.16    0.04
  -6   0   6   21.33    0.35
  -5   0   6   32.34    0.48
  -4   0   6   33.54    0.47
  -3   0   6    4.13    0.09
  -2   0   6   44.14    0.59
  -1   0   6   75.03    1.20
   0   0   6   -0.18    0.01
   1   0   6    3.99    0.07
   2   0   6    7.21    0.11
   3   0   6   20.87    0.32
   4   0   6    0.52    0.04
   5   0   6    4.31    0.12
   6   0   6    0.49    0.06
   7   0   6    2.77    0.14
   8   0   6    2.49    0.15
   9   0   6    0.81    0.14
  -9   1   6    5.92    0.32
  -8   1   6    1.52    0.11
  -7   1   6    0.05    0.03
  -6   1   6   23.81    0.39
  -5   1   6   18.52    0.30
  -4   1   6   35.00    0.62
  -3   1   6    9.18    0.20
  -2   1   6   28.64    0.49
  -1   1   6    1.06    0.04
   0   1   6   43.48    0.58
   1   1   6    0.83    0.03
   2   1   6   11.62    0.18
   3   1   6    0.05    0.02
   4   1   6    0.33    0.04
   5   1   6    0.80    0.07
   6   1   6    1.52    0.10
   7   1   6    0.05    0.03
   8   1   6    2.75    0.16
   9   1   6    3.31    0.19
  -9   2   6    0.55    0.13
  -8   2   6    2.44    0.22
  -7   2   6    0.68    0.06
  -6   2   6   27.79    0.54
  -5   2   6   13.39    0.30
  -4   2   6   22.86    0.44
  -3   2   6    0.19    0.03
  -2   2   6   26.52    0.46
  -1   2   6    0.09    0.01
   0   2   6   13.50    0.26
   1   2   6    4.60    0.14
   2   2   6    1.13    0.07
   3   2   6    2.77    0.10
   4   2   6    3.51    0.12
   5   2   6    2.11    0.12
   6   2   6    2.91    0.13
   7   2   6    2.86    0.16
   8   2   6    2.43    0.16
   9   2   6    0.75    0.10
  -9   3   6    0.48    0.12
  -8   3   6    0.01    0.04
  -7   3   6    0.12    0.05
  -6   3   6    5.73    0.19
  -5   3   6   29.21    0.56
  -4   3   6   13.59    0.29
  -3   3   6    8.07    0.19
  -2   3   6    4.11    0.11
  -1   3   6   29.57    0.53
   0   3   6    0.02    0.01
   1   3   6    0.82    0.05
   2   3   6    2.64    0.08
   3   3   6   27.11    0.51
   4   3   6    0.16    0.04
   5   3   6    2.70    0.12
   6   3   6    4.62    0.17
   7   3   6    0.08    0.04
   8   3   6    1.52    0.13
  -9   4   6    0.13    0.09
  -8   4   6    1.69    0.13
  -7   4   6    0.27    0.06
  -6   4   6   17.15    0.39
  -5   4   6    1.71    0.11
  -4   4   6    6.46    0.18
  -3   4   6    0.18    0.03
  -2   4   6   12.49    0.26
  -1   4   6   17.54    0.35
   0   4   6    7.90    0.19
   1   4   6    8.72    0.20
   2   4   6    0.19    0.03
   3   4   6    0.19    0.06
   4   4   6    4.41    0.23
   5   4   6    0.83    0.08
   6   4   6    4.28    0.17
   7   4   6    1.09    0.10
   8   4   6    1.23    0.12
  -8   5   6    0.04    0.06
  -7   5   6    0.09    0.05
  -6   5   6    2.84    0.16
  -5   5   6   12.70    0.31
  -4   5   6    3.17    0.13
  -3   5   6    6.08    0.18
  -2   5   6    0.59    0.10
  -1   5   6   10.02    0.24
   0   5   6    0.55    0.06
   1   5   6    0.59    0.06
   2   5   6    0.04    0.05
   3   5   6    7.59    0.31
   4   5   6    0.08    0.06
   5   5   6    2.51    0.22
   6   5   6    0.18    0.08
   7   5   6   -0.02    0.04
  -7   6   6   -0.09    0.07
  -6   6   6    1.36    0.18
  -5   6   6    1.37    0.17
  -4   6   6    1.73    0.19
  -3   6   6    0.57    0.11
  -2   6   6    7.57    0.32
  -1   6   6    8.33    0.33
   0   6   6    0.22    0.07
   1   6   6    6.58    0.27
   2   6   6    0.39    0.08
   3   6   6    4.31    0.24
   4   6   6    0.16    0.07
   5   6   6    0.65    0.13
   6   6   6    0.52    0.12
  -6   7   6    1.97    0.23
  -5   7   6    1.92    0.23
  -4   7   6    0.01    0.07
  -3   7   6    0.51    0.12
  -2   7   6   -0.07    0.04
  -1   7   6    0.31    0.09
   0   7   6    1.94    0.17
   3   7   6   -0.02    0.06
   4   7   6   -0.01    0.06
   5   7   6    0.63    0.13
  -4   8   6    0.13    0.09
  -3   8   6    0.28    0.10
  -2   8   6    2.39    0.24
  -1   8   6    3.82    0.25
  -4  -8   7    0.28    0.11
  -3  -8   7    0.13    0.08
  -2  -8   7    0.15    0.08
  -1  -8   7   -0.03    0.06
   0  -8   7    0.03    0.07
   1  -8   7    1.71    0.20
   2  -8   7    2.83    0.26
   3  -8   7    0.34    0.08
  -6  -7   7    0.03    0.08
  -5  -7   7    0.02    0.07
  -4  -7   7    0.28    0.10
  -3  -7   7    3.71    0.16
  -2  -7   7    0.02    0.04
  -1  -7   7    2.15    0.14
   0  -7   7    0.44    0.07
   1  -7   7    4.61    0.18
   2  -7   7    0.88    0.09
   3  -7   7    0.50    0.08
   4  -7   7    0.07    0.05
   5  -7   7    0.05    0.08
  -7  -6   7    0.26    0.07
  -6  -6   7    0.78    0.09
  -5  -6   7    6.59    0.22
  -4  -6   7    4.43    0.18
  -3  -6   7    1.60    0.11
  -2  -6   7    0.14    0.04
  -1  -6   7    1.75    0.12
   0  -6   7    0.08    0.04
   1  -6   7    6.97    0.21
   2  -6   7    3.14    0.14
   3  -6   7    1.14    0.10
   4  -6   7    0.58    0.06
   5  -6   7    1.16    0.11
   6  -6   7    0.10    0.05
  -8  -5   7    0.12    0.06
  -7  -5   7    0.93    0.10
  -6  -5   7    0.09    0.05
  -5  -5   7    0.15    0.05
  -4  -5   7    0.75    0.08
  -3  -5   7    8.15    0.23
  -2  -5   7    2.07    0.12
  -1  -5   7    7.76    0.21
   0  -5   7    0.21    0.04
   1  -5   7   16.27    0.28
   2  -5   7    0.21    0.03
   3  -5   7    0.02    0.02
   4  -5   7    0.04    0.03
   5  -5   7    0.87    0.09
   6  -5   7   -0.01    0.04
   7  -5   7    0.45    0.07
  -9  -4   7    0.51    0.13
  -8  -4   7    0.06    0.05
  -7  -4   7    2.39    0.15
  -6  -4   7    0.14    0.05
  -5  -4   7   12.68    0.31
  -4  -4   7    4.38    0.15
  -3  -4   7    0.96    0.06
  -2  -4   7    0.16    0.04
  -1  -4   7    0.28    0.04
   0  -4   7    0.00    0.02
   1  -4   7    5.92    0.12
   2  -4   7    5.10    0.12
   3  -4   7    2.92    0.09
   4  -4   7    1.41    0.08
   5  -4   7    0.27    0.05
   6  -4   7   -0.02    0.03
   7  -4   7    0.70    0.09
   8  -4   7    0.34    0.08
  -9  -3   7    0.25    0.10
  -8  -3   7    0.09    0.05
  -7  -3   7    2.57    0.15
  -6  -3   7    0.10    0.04
  -5  -3   7    0.36    0.06
  -4  -3   7    0.31    0.03
  -3  -3   7   23.99    0.36
  -2  -3   7    0.25    0.03
  -1  -3   7    0.69    0.04
   0  -3   7    0.00    0.01
   1  -3   7    2.30    0.06
   2  -3   7   20.22    0.31
   3  -3   7    0.11    0.03
   4  -3   7    3.18    0.12
   5  -3   7    0.50    0.06
   6  -3   7    0.73    0.08
   7  -3   7    0.93    0.10
   8  -3   7    0.30    0.07
  -9  -2   7    1.21    0.17
  -8  -2   7    0.26    0.06
  -7  -2   7    8.33    0.24
  -6  -2   7    1.72    0.11
  -5  -2   7    9.52    0.18
  -4  -2   7    0.70    0.05
  -3  -2   7    1.84    0.06
  -2  -2   7    0.68    0.04
  -1  -2   7   10.18    0.17
   0  -2   7    0.51    0.02
   1  -2   7    1.56    0.05
   2  -2   7   13.13    0.18
   3  -2   7    3.12    0.07
   4  -2   7    0.62    0.04
   5  -2   7    1.31    0.09
   6  -2   7    0.00    0.03
   7  -2   7   -0.02    0.03
   8  -2   7   -0.02    0.03
   9  -2   7    0.29    0.10
  -9  -1   7    0.08    0.07
  -8  -1   7    0.25    0.06
  -7  -1   7    1.24    0.10
  -6  -1   7   -0.03    0.03
  -5  -1   7    0.03    0.02
  -4  -1   7    0.00    0.02
  -3  -1   7    9.93    0.17
  -2  -1   7    0.00    0.01
  -1  -1   7    0.57    0.03
   0  -1   7    0.16    0.01
   1  -1   7    3.57    0.06
   2  -1   7   25.84    0.32
   3  -1   7    0.86    0.05
   4  -1   7    1.78    0.07
   5  -1   7    1.86    0.08
   6  -1   7    0.63    0.05
   7  -1   7    0.31    0.06
   8  -1   7    0.02    0.04
   9  -1   7    0.09    0.07
  -9   0   7   -0.01    0.07
  -8   0   7   -0.02    0.05
  -7   0   7    0.01    0.03
  -6   0   7    0.03    0.02
  -5   0   7   -0.02    0.02
  -4   0   7    0.01    0.01
  -3   0   7    0.01    0.01
  -2   0   7   -0.01    0.01
  -1   0   7    0.00    0.01
   0   0   7   -0.02    0.01
   1   0   7   -0.01    0.01
   2   0   7   -0.02    0.01
   3   0   7   -0.01    0.01
   4   0   7   -0.02    0.02
   5   0   7    0.01    0.02
   6   0   7   -0.05    0.03
   7   0   7    0.03    0.03
   8   0   7   -0.01    0.04
   9   0   7   -0.04    0.05
  -9   1   7   -0.05    0.06
  -8   1   7    0.17    0.08
  -7   1   7    1.20    0.07
  -6   1   7    0.02    0.02
  -5   1   7    0.03    0.02
  -4   1   7    0.02    0.02
  -3   1   7    9.74    0.21
  -2   1   7   -0.01    0.02
  -1   1   7    0.62    0.04
   0   1   7    0.15    0.01
   1   1   7    3.39    0.07
   2   1   7   25.72    0.37
   3   1   7    0.85    0.06
   4   1   7    1.96    0.09
   5   1   7    1.98    0.11
   6   1   7    0.62    0.07
   7   1   7    0.42    0.06
   8   1   7   -0.01    0.04
   9   1   7    0.08    0.05
  -9   2   7    1.49    0.19
  -8   2   7    0.36    0.10
  -7   2   7    8.52    0.19
  -6   2   7    1.62    0.11
  -5   2   7    9.25    0.23
  -4   2   7    0.82    0.06
  -3   2   7    1.90    0.08
  -2   2   7    0.75    0.05
  -1   2   7    9.94    0.16
   0   2   7    0.58    0.04
   1   2   7    1.53    0.06
   2   2   7   12.93    0.21
   3   2   7    3.22    0.11
   4   2   7    0.55    0.06
   5   2   7    1.02    0.08
   6   2   7    0.03    0.03
   7   2   7    0.03    0.04
   8   2   7   -0.03    0.03
   9   2   7    0.25    0.07
  -9   3   7    0.15    0.10
  -8   3   7    0.12    0.05
  -7   3   7    2.52    0.15
  -6   3   7   -0.02    0.03
  -5   3   7    0.43    0.06
  -4   3   7    0.32    0.05
  -3   3   7   23.90    0.44
  -2   3   7    0.25    0.03
  -1   3   7    0.75    0.05
   0   3   7    0.00    0.02
   1   3   7    2.28    0.08
   2   3   7   20.39    0.38
   3   3   7    0.07    0.03
   4   3   7    3.04    0.12
   5   3   7    0.49    0.06
   6   3   7    0.82    0.09
   7   3   7    0.90    0.09
   8   3   7    0.40    0.07
  -9   4   7    0.73    0.15
  -8   4   7   -0.01    0.04
  -7   4   7    2.39    0.15
  -6   4   7    0.20    0.05
  -5   4   7   12.41    0.30
  -4   4   7    4.21    0.14
  -3   4   7    0.97    0.07
  -2   4   7    0.17    0.03
  -1   4   7    0.34    0.04
   0   4   7   -0.03    0.02
   1   4   7    5.75    0.15
   2   4   7    5.38    0.14
   3   4   7    2.79    0.17
   4   4   7    1.35    0.14
   5   4   7    0.37    0.06
   6   4   7    0.01    0.04
   7   4   7    0.84    0.09
   8   4   7    0.35    0.07
  -8   5   7    0.00    0.05
  -7   5   7    0.85    0.10
  -6   5   7    0.12    0.05
  -5   5   7    0.24    0.05
  -4   5   7    0.95    0.08
  -3   5   7    8.10    0.33
  -2   5   7    2.41    0.18
  -1   5   7    7.27    0.19
   0   5   7    0.19    0.04
   1   5   7   16.21    0.34
   2   5   7    0.20    0.06
   3   5   7   -0.03    0.04
   4   5   7    0.13    0.06
   5   5   7    0.93    0.14
   6   5   7   -0.01    0.07
   7   5   7    0.56    0.08
  -7   6   7    0.12    0.09
  -6   6   7    0.95    0.16
  -5   6   7    6.47    0.33
  -4   6   7    5.02    0.27
  -3   6   7    1.54    0.17
  -2   6   7    0.12    0.06
  -1   6   7    1.70    0.16
   0   6   7    0.02    0.03
   1   6   7    7.67    0.29
   2   6   7    3.37    0.19
   3   6   7    1.19    0.15
   4   6   7    0.78    0.13
   5   6   7    1.36    0.17
   6   6   7    0.15    0.08
  -6   7   7    0.05    0.09
  -5   7   7    0.10    0.08
  -4   7   7    0.18    0.10
  -3   7   7    3.88    0.25
  -2   7   7    0.08    0.07
  -1   7   7    2.09    0.19
   0   7   7    0.42    0.09
   3   7   7    0.58    0.11
   4   7   7    0.21    0.09
   5   7   7    0.15    0.09
  -4   8   7    0.27    0.11
  -3   8   7    0.04    0.08
  -2   8   7    0.01    0.07
  -1   8   7    0.09    0.08
  -4  -8   8    0.25    0.11
  -3  -8   8    0.08    0.08
  -2  -8   8    0.16    0.09
  -1  -8   8   -0.01    0.06
   0  -8   8    0.46    0.11
   1  -8   8    0.13    0.09
   2  -8   8    0.69    0.10
   3  -8   8    0.02    0.05
  -6  -7   8    0.28    0.11
  -5  -7   8    1.22    0.17
  -4  -7   8    0.02    0.04
  -3  -7   8    0.03    0.04
  -2  -7   8   -0.01    0.04
  -1  -7   8    1.04    0.10
   0  -7   8    0.13    0.05
   1  -7   8   -0.04    0.04
   2  -7   8    0.03    0.04
   3  -7   8    0.00    0.04
   4  -7   8    2.87    0.18
   5  -7   8    0.48    0.13
  -7  -6   8    0.09    0.05
  -6  -6   8    2.98    0.18
  -5  -6   8    1.14    0.11
  -4  -6   8    0.72    0.09
  -3  -6   8    0.62    0.08
  -2  -6   8   -0.02    0.03
  -1  -6   8    0.33    0.06
   0  -6   8    0.40    0.06
   1  -6   8    0.06    0.03
   2  -6   8    1.55    0.11
   3  -6   8    1.01    0.10
   4  -6   8    0.10    0.05
   5  -6   8    0.96    0.15
   6  -6   8   -0.02    0.04
  -8  -5   8    0.40    0.08
  -7  -5   8    0.30    0.06
  -6  -5   8    0.06    0.04
  -5  -5   8    0.89    0.09
  -4  -5   8    2.51    0.14
  -3  -5   8    0.12    0.04
  -2  -5   8    4.43    0.15
  -1  -5   8    0.72    0.07
   0  -5   8    1.89    0.11
   1  -5   8    1.25    0.09
   2  -5   8    0.77    0.06
   3  -5   8    0.20    0.04
   4  -5   8    5.67    0.15
   5  -5   8    1.16    0.10
   6  -5   8    0.32    0.06
   7  -5   8    0.44    0.08
  -9  -4   8    0.19    0.10
  -8  -4   8    3.80    0.19
  -7  -4   8    0.04    0.04
  -6  -4   8   11.18    0.29
  -5  -4   8    4.10    0.16
  -4  -4   8    0.22    0.05
  -3  -4   8    5.30    0.13
  -2  -4   8   -0.02    0.02
  -1  -4   8    0.52    0.05
   0  -4   8    1.56    0.09
   1  -4   8   19.09    0.30
   2  -4   8    2.25    0.08
   3  -4   8   20.10    0.33
   4  -4   8    3.18    0.11
   5  -4   8    0.83    0.08
   6  -4   8   -0.03    0.03
   7  -4   8    0.06    0.05
   8  -4   8    2.44    0.17
  -9  -3   8    4.30    0.28
  -8  -3   8    0.12    0.05
  -7  -3   8    0.64    0.08
  -6  -3   8    0.05    0.04
  -5  -3   8    4.54    0.15
  -4  -3   8    7.77    0.16
  -3  -3   8    0.13    0.03
  -2  -3   8   20.70    0.32
  -1  -3   8    0.52    0.04
   0  -3   8   15.35    0.23
   1  -3   8   15.51    0.24
   2  -3   8    7.85    0.15
   3  -3   8    0.00    0.02
   4  -3   8   11.87    0.28
   5  -3   8    2.68    0.13
   6  -3   8    0.07    0.04
   7  -3   8    2.20    0.15
   8  -3   8    0.02    0.04
  -9  -2   8    0.15    0.09
  -8  -2   8    7.14    0.34
  -7  -2   8    0.06    0.04
  -6  -2   8   32.02    0.61
  -5  -2   8    9.24    0.18
  -4  -2   8    0.01    0.02
  -3  -2   8   10.19    0.18
  -2  -2   8    9.23    0.16
  -1  -2   8    4.56    0.10
   0  -2   8    1.56    0.04
   1  -2   8   26.37    0.33
   2  -2   8    1.15    0.04
   3  -2   8   16.59    0.23
   4  -2   8    0.42    0.04
   5  -2   8    2.65    0.13
   6  -2   8    2.55    0.15
   7  -2   8    0.72    0.08
   8  -2   8    3.34    0.19
  -9  -1   8    1.58    0.19
  -8  -1   8    0.20    0.08
  -7  -1   8    0.33    0.06
  -6  -1   8    0.18    0.03
  -5  -1   8    1.65    0.07
  -4  -1   8    0.00    0.01
  -3  -1   8    0.21    0.02
  -2  -1   8   10.98    0.18
  -1  -1   8   26.22    0.36
   0  -1   8   46.77    0.53
   1  -1   8  100.24    1.00
   2  -1   8   12.91    0.18
   3  -1   8    9.72    0.15
   4  -1   8   21.37    0.34
   5  -1   8    7.74    0.17
   6  -1   8    0.76    0.06
   7  -1   8    2.84    0.16
   8  -1   8    0.42    0.10
  -9   0   8    0.17    0.10
  -8   0   8    9.28    0.39
  -7   0   8    0.48    0.06
  -6   0   8   53.87    0.77
  -5   0   8   13.00    0.23
  -4   0   8    0.31    0.03
  -3   0   8   19.09    0.28
  -2   0   8   38.23    0.52
  -1   0   8   24.84    0.58
   0   0   8   40.48    0.47
   1   0   8    0.40    0.02
   2   0   8    0.08    0.01
   3   0   8    0.74    0.05
   4   0   8   18.65    0.30
   5   0   8    7.34    0.17
   6   0   8    9.75    0.25
   7   0   8    4.20    0.17
   8   0   8    2.44    0.15
   9   0   8    0.52    0.11
  -9   1   8    1.54    0.19
  -8   1   8    0.38    0.10
  -7   1   8    0.29    0.05
  -6   1   8    0.19    0.03
  -5   1   8    1.68    0.07
  -4   1   8   -0.01    0.01
  -3   1   8    0.25    0.03
  -2   1   8   10.94    0.22
  -1   1   8   25.57    0.44
   0   1   8   46.38    0.63
   1   1   8   97.50    1.12
   2   1   8   12.63    0.24
   3   1   8    9.27    0.21
   4   1   8   21.48    0.42
   5   1   8    7.50    0.21
   6   1   8    0.70    0.07
   7   1   8    2.82    0.16
   8   1   8    0.28    0.06
  -9   2   8    0.09    0.08
  -8   2   8    7.28    0.34
  -7   2   8    0.08    0.04
  -6   2   8   32.64    0.62
  -5   2   8    9.59    0.24
  -4   2   8    0.07    0.03
  -3   2   8   10.37    0.22
  -2   2   8    9.01    0.19
  -1   2   8    4.56    0.09
   0   2   8    1.56    0.06
   1   2   8   26.58    0.47
   2   2   8    1.24    0.05
   3   2   8   16.82    0.26
   4   2   8    0.43    0.05
   5   2   8    2.61    0.13
   6   2   8    2.92    0.15
   7   2   8    0.90    0.09
   8   2   8    2.91    0.17
  -9   3   8    3.85    0.31
  -8   3   8    0.21    0.06
  -7   3   8    0.66    0.08
  -6   3   8    0.05    0.03
  -5   3   8    4.55    0.16
  -4   3   8    7.39    0.20
  -3   3   8    0.12    0.03
  -2   3   8   20.55    0.38
  -1   3   8    0.62    0.05
   0   3   8   15.05    0.30
   1   3   8   15.61    0.31
   2   3   8    8.03    0.18
   3   3   8    0.02    0.02
   4   3   8   11.94    0.28
   5   3   8    2.53    0.14
   6   3   8    0.02    0.03
   7   3   8    2.09    0.14
   8   3   8    0.03    0.04
  -8   4   8    3.25    0.19
  -7   4   8   -0.01    0.04
  -6   4   8   10.92    0.29
  -5   4   8    4.26    0.16
  -4   4   8    0.33    0.05
  -3   4   8    5.33    0.15
  -2   4   8    0.02    0.02
  -1   4   8    0.41    0.05
   0   4   8    1.64    0.08
   1   4   8   19.04    0.38
   2   4   8    2.36    0.15
   3   4   8   19.55    0.61
   4   4   8    3.19    0.20
   5   4   8    0.82    0.08
   6   4   8    0.04    0.04
   7   4   8    0.03    0.04
   8   4   8    2.48    0.22
  -8   5   8    0.49    0.08
  -7   5   8    0.19    0.06
  -6   5   8    0.10    0.05
  -5   5   8    0.85    0.13
  -4   5   8    2.12    0.20
  -3   5   8    0.11    0.06
  -2   5   8    4.45    0.23
  -1   5   8    0.80    0.07
   0   5   8    1.74    0.10
   1   5   8    1.20    0.08
   2   5   8    0.84    0.11
   3   5   8    0.10    0.06
   4   5   8    6.16    0.29
   5   5   8    1.24    0.16
   6   5   8    0.33    0.10
   7   5   8    0.38    0.12
  -7   6   8    0.06    0.08
  -6   6   8    2.96    0.26
  -5   6   8    1.23    0.17
  -4   6   8    0.75    0.13
  -3   6   8    0.41    0.10
  -2   6   8   -0.10    0.04
  -1   6   8    0.30    0.08
   0   6   8    0.35    0.05
   1   6   8    0.06    0.05
   2   6   8    1.73    0.17
   3   6   8    1.34    0.15
   4   6   8    0.00    0.06
   5   6   8    0.93    0.15
   6   6   8    0.01    0.06
  -6   7   8    0.12    0.10
  -5   7   8    0.73    0.14
  -4   7   8    0.00    0.06
  -3   7   8    0.05    0.06
  -2   7   8    0.06    0.06
  -1   7   8    1.13    0.14
   2   7   8   -0.02    0.05
   3   7   8    0.09    0.06
   4   7   8    2.46    0.23
   5   7   8    0.80    0.15
  -4   8   8    0.37    0.12
  -3   8   8    0.10    0.08
  -2   8   8   -0.01    0.06
  -1   8   8   -0.02    0.06
  -4  -8   9    0.91    0.16
  -3  -8   9   -0.01    0.07
  -2  -8   9    0.38    0.11
  -1  -8   9    0.07    0.08
   0  -8   9    2.79    0.17
   1  -8   9    0.42    0.08
   2  -8   9    0.01    0.05
   3  -8   9    0.12    0.06
  -6  -7   9    0.37    0.11
  -5  -7   9    1.79    0.15
  -4  -7   9    0.06    0.04
  -3  -7   9    0.17    0.06
  -2  -7   9    0.84    0.09
  -1  -7   9    2.05    0.14
   0  -7   9    1.83    0.13
   1  -7   9    3.11    0.17
   2  -7   9    6.99    0.24
   3  -7   9    0.02    0.04
   4  -7   9   -0.03    0.04
   5  -7   9    0.87    0.15
  -7  -6   9    7.27    0.26
  -6  -6   9    0.54    0.08
  -5  -6   9    0.07    0.05
  -4  -6   9    0.34    0.06
  -3  -6   9    0.97    0.09
  -2  -6   9    1.38    0.11
  -1  -6   9    1.50    0.11
   0  -6   9    6.87    0.21
   1  -6   9    1.11    0.10
   2  -6   9    0.06    0.04
   3  -6   9    1.01    0.10
   4  -6   9    2.76    0.17
   5  -6   9    3.39    0.28
   6  -6   9    0.82    0.15
  -8  -5   9    0.02    0.07
  -7  -5   9    0.20    0.06
  -6  -5   9    0.61    0.08
  -5  -5   9    1.00    0.09
  -4  -5   9    0.20    0.05
  -3  -5   9    0.05    0.04
  -2  -5   9    3.07    0.13
  -1  -5   9    1.17    0.09
   0  -5   9    3.43    0.13
   1  -5   9    5.15    0.17
   2  -5   9   18.63    0.41
   3  -5   9    1.37    0.08
   4  -5   9   -0.02    0.03
   5  -5   9    4.44    0.17
   6  -5   9    0.47    0.07
   7  -5   9    0.68    0.09
  -8  -4   9    0.10    0.08
  -7  -4   9    5.87    0.21
  -6  -4   9    1.75    0.12
  -5  -4   9    0.44    0.06
  -4  -4   9    0.01    0.02
  -3  -4   9    0.08    0.03
  -2  -4   9    0.09    0.03
  -1  -4   9    5.76    0.17
   0  -4   9    8.18    0.21
   1  -4   9    1.75    0.07
   2  -4   9    0.61    0.05
   3  -4   9    0.82    0.06
   4  -4   9    5.56    0.15
   5  -4   9    4.48    0.17
   6  -4   9    2.05    0.14
   7  -4   9    3.12    0.18
   8  -4   9    0.12    0.07
  -9  -3   9    0.38    0.12
  -8  -3   9    0.38    0.10
  -7  -3   9    0.30    0.06
  -6  -3   9    0.37    0.06
  -5  -3   9    2.22    0.11
  -4  -3   9    0.82    0.05
  -3  -3   9    0.02    0.02
  -2  -3   9    6.17    0.13
  -1  -3   9    8.91    0.17
   0  -3   9    0.77    0.03
   1  -3   9    7.47    0.14
   2  -3   9    0.70    0.05
   3  -3   9    1.68    0.07
   4  -3   9    0.03    0.02
   5  -3   9    0.12    0.04
   6  -3   9    6.10    0.21
   7  -3   9    0.19    0.06
   8  -3   9    2.45    0.17
  -9  -2   9    0.51    0.12
  -8  -2   9    0.55    0.12
  -7  -2   9    0.39    0.06
  -6  -2   9    9.08    0.24
  -5  -2   9    3.64    0.10
  -4  -2   9    0.43    0.04
  -3  -2   9    6.54    0.13
  -2  -2   9   15.28    0.24
  -1  -2   9    5.59    0.11
   0  -2   9    6.23    0.10
   1  -2   9    2.62    0.06
   2  -2   9    0.74    0.03
   3  -2   9    0.07    0.02
   4  -2   9    1.04    0.06
   5  -2   9    2.34    0.13
   6  -2   9    0.56    0.07
   7  -2   9    2.76    0.16
   8  -2   9    0.06    0.05
  -9  -1   9    0.09    0.08
  -8  -1   9    0.49    0.11
  -7  -1   9    0.04    0.06
  -6  -1   9    0.51    0.05
  -5  -1   9    1.53    0.07
  -4  -1   9    0.19    0.03
  -3  -1   9    0.32    0.03
  -2  -1   9    4.98    0.10
  -1  -1   9    5.25    0.10
   0  -1   9    3.69    0.06
   1  -1   9    3.32    0.06
   2  -1   9    3.41    0.06
   3  -1   9    6.51    0.12
   4  -1   9    0.11    0.02
   5  -1   9    0.59    0.05
   6  -1   9    3.64    0.12
   7  -1   9    0.01    0.04
   8  -1   9    0.57    0.12
  -9   0   9    0.05    0.07
  -8   0   9    0.08    0.07
  -7   0   9   -0.08    0.03
  -6   0   9    0.02    0.02
  -5   0   9   -0.02    0.02
  -4   0   9    0.00    0.01
  -3   0   9   -0.01    0.01
  -2   0   9   -0.03    0.01
  -1   0   9   -0.05    0.01
   0   0   9    0.02    0.01
   1   0   9    0.00    0.01
   2   0   9    0.01    0.01
   3   0   9    0.00    0.02
   4   0   9    0.02    0.02
   5   0   9   -0.02    0.02
   6   0   9    0.02    0.03
   7   0   9    0.00    0.03
   8   0   9    0.04    0.05
  -9   1   9    0.25    0.09
  -8   1   9    0.40    0.10
  -7   1   9    0.01    0.03
  -6   1   9    0.47    0.05
  -5   1   9    1.44    0.06
  -4   1   9    0.18    0.02
  -3   1   9    0.34    0.03
  -2   1   9    4.95    0.12
  -1   1   9    5.43    0.12
   0   1   9    3.56    0.07
   1   1   9    3.25    0.06
   2   1   9    3.44    0.08
   3   1   9    6.68    0.13
   4   1   9    0.03    0.03
   5   1   9    0.68    0.07
   6   1   9    3.94    0.15
   7   1   9    0.01    0.03
   8   1   9    0.73    0.09
  -9   2   9    0.38    0.11
  -8   2   9    0.40    0.07
  -7   2   9    0.38    0.06
  -6   2   9    8.77    0.24
  -5   2   9    3.70    0.14
  -4   2   9    0.37    0.05
  -3   2   9    6.74    0.16
  -2   2   9   14.72    0.29
  -1   2   9    5.31    0.12
   0   2   9    6.17    0.15
   1   2   9    2.52    0.08
   2   2   9    0.77    0.04
   3   2   9    0.04    0.03
   4   2   9    1.08    0.08
   5   2   9    2.42    0.13
   6   2   9    0.43    0.06
   7   2   9    2.65    0.16
   8   2   9    0.07    0.05
  -9   3   9    0.19    0.09
  -8   3   9    0.51    0.08
  -7   3   9    0.22    0.05
  -6   3   9    0.40    0.06
  -5   3   9    2.25    0.13
  -4   3   9    0.90    0.07
  -3   3   9   -0.02    0.02
  -2   3   9    6.23    0.15
  -1   3   9    9.07    0.15
   0   3   9    0.78    0.06
   1   3   9    7.27    0.17
   2   3   9    0.72    0.09
   3   3   9    1.75    0.10
   4   3   9    0.01    0.03
   5   3   9    0.04    0.03
   6   3   9    6.19    0.21
   7   3   9    0.21    0.06
   8   3   9    2.63    0.17
  -8   4   9    0.10    0.06
  -7   4   9    6.00    0.22
  -6   4   9    1.87    0.13
  -5   4   9    0.49    0.06
  -4   4   9   -0.01    0.03
  -3   4   9    0.07    0.03
  -2   4   9    0.17    0.06
  -1   4   9    6.09    0.17
   0   4   9    8.30    0.20
   1   4   9    1.67    0.08
   2   4   9    0.56    0.09
   3   4   9    1.08    0.13
   4   4   9    5.87    0.27
   5   4   9    4.50    0.17
   6   4   9    1.95    0.13
   7   4   9    2.94    0.18
  -8   5   9   -0.04    0.06
  -7   5   9    0.16    0.08
  -6   5   9    0.56    0.12
  -5   5   9    0.82    0.14
  -4   5   9    0.07    0.06
  -3   5   9    0.20    0.07
  -2   5   9    3.47    0.20
  -1   5   9    1.12    0.08
   0   5   9    3.30    0.12
   1   5   9    5.53    0.16
   2   5   9   18.11    0.57
   3   5   9    2.01    0.18
   4   5   9   -0.02    0.05
   5   5   9    4.72    0.27
   6   5   9    0.82    0.14
   7   5   9    0.74    0.14
  -7   6   9    5.80    0.36
  -6   6   9    0.36    0.11
  -5   6   9    0.05    0.07
  -4   6   9    0.49    0.10
  -3   6   9    0.84    0.13
  -2   6   9    1.15    0.14
  -1   6   9    1.32    0.14
   0   6   9    7.22    0.20
   1   6   9    1.12    0.13
   2   6   9    0.17    0.07
   3   6   9    1.58    0.17
   4   6   9    3.10    0.25
   5   6   9    3.78    0.29
   6   6   9    0.71    0.14
  -5   7   9    1.96    0.22
  -4   7   9   -0.03    0.06
  -3   7   9   -0.01    0.06
  -2   7   9    0.87    0.14
  -1   7   9    2.04    0.19
   2   7   9    7.52    0.34
   3   7   9    0.03    0.06
   4   7   9    0.00    0.06
   5   7   9    0.80    0.15
  -4   8   9    0.76    0.15
  -3   8   9    0.00    0.06
  -2   8   9    0.34    0.10
  -4  -8  10    0.03    0.08
  -3  -8  10    0.72    0.15
  -2  -8  10   -0.01    0.07
  -1  -8  10    1.57    0.13
   0  -8  10    0.05    0.05
   1  -8  10    0.43    0.08
   2  -8  10    0.18    0.06
   3  -8  10   -0.05    0.07
  -5  -7  10    0.10    0.05
  -4  -7  10    2.54    0.17
  -3  -7  10    2.96    0.17
  -2  -7  10    4.30    0.18
  -1  -7  10    0.28    0.06
   0  -7  10    3.39    0.17
   1  -7  10    1.64    0.13
   2  -7  10    1.73    0.13
   3  -7  10    0.49    0.08
   4  -7  10    0.35    0.07
  -7  -6  10    1.77    0.14
  -6  -6  10    1.02    0.11
  -5  -6  10    0.86    0.10
  -4  -6  10    0.06    0.04
  -3  -6  10    3.01    0.15
  -2  -6  10    0.20    0.06
  -1  -6  10    3.18    0.14
   0  -6  10   -0.02    0.03
   1  -6  10    1.11    0.10
   2  -6  10    0.37    0.06
   3  -6  10    0.45    0.07
   4  -6  10    5.38    0.21
   5  -6  10    4.75    0.29
   6  -6  10    0.06    0.07
  -8  -5  10    0.05    0.07
  -7  -5  10    0.80    0.10
  -6  -5  10    0.87    0.09
  -5  -5  10    1.44    0.11
  -4  -5  10    1.50    0.11
  -3  -5  10    3.40    0.14
  -2  -5  10   15.25    0.35
  -1  -5  10    0.09    0.04
   0  -5  10   17.58    0.39
   1  -5  10    2.57    0.13
   2  -5  10    2.47    0.14
   3  -5  10    2.31    0.14
   4  -5  10    0.02    0.03
   5  -5  10    1.78    0.12
   6  -5  10    0.11    0.05
   7  -5  10    1.27    0.12
  -8  -4  10    0.02    0.07
  -7  -4  10    0.03    0.04
  -6  -4  10    7.03    0.22
  -5  -4  10    3.96    0.15
  -4  -4  10    1.93    0.09
  -3  -4  10    2.61    0.09
  -2  -4  10    0.51    0.05
  -1  -4  10    2.95    0.11
   0  -4  10    0.80    0.07
   1  -4  10    0.32    0.03
   2  -4  10    7.56    0.16
   3  -4  10    0.85    0.06
   4  -4  10   34.44    0.53
   5  -4  10    0.17    0.05
   6  -4  10    1.98    0.14
   7  -4  10    0.28    0.06
  -9  -3  10    1.08    0.17
  -8  -3  10    1.20    0.17
  -7  -3  10    1.25    0.11
  -6  -3  10    3.63    0.14
  -5  -3  10    2.39    0.12
  -4  -3  10    1.21    0.07
  -3  -3  10    7.14    0.15
  -2  -3  10   35.35    0.51
  -1  -3  10    0.23    0.03
   0  -3  10   47.46    0.56
   1  -3  10    3.73    0.09
   2  -3  10    0.93    0.05
   3  -3  10    3.80    0.11
   4  -3  10    0.11    0.03
   5  -3  10    7.42    0.21
   6  -3  10    0.05    0.03
   7  -3  10    5.52    0.21
   8  -3  10    0.32    0.07
  -9  -2  10    0.98    0.16
  -8  -2  10    0.88    0.14
  -7  -2  10    0.05    0.06
  -6  -2  10    4.32    0.15
  -5  -2  10    7.16    0.15
  -4  -2  10    0.99    0.06
  -3  -2  10   10.88    0.19
  -2  -2  10    4.41    0.10
  -1  -2  10   23.30    0.35
   0  -2  10    3.54    0.07
   1  -2  10    0.51    0.03
   2  -2  10    5.07    0.09
   3  -2  10    3.92    0.08
   4  -2  10   34.51    0.63
   5  -2  10    0.53    0.06
   6  -2  10    6.61    0.21
   7  -2  10    0.23    0.06
   8  -2  10    3.10    0.19
  -9  -1  10    1.58    0.20
  -8  -1  10    0.29    0.09
  -7  -1  10    0.26    0.08
  -6  -1  10   12.54    0.23
  -5  -1  10    0.29    0.03
  -4  -1  10   22.78    0.35
  -3  -1  10   35.96    0.50
  -2  -1  10   59.44    0.80
  -1  -1  10   -0.02    0.01
   0  -1  10   44.05    0.51
   1  -1  10   32.30    0.35
   2  -1  10    7.09    0.10
   3  -1  10    1.50    0.05
   4  -1  10    0.59    0.05
   5  -1  10    1.83    0.08
   6  -1  10    1.17    0.08
   7  -1  10    8.06    0.25
   8  -1  10    1.66    0.19
  -9   0  10    0.68    0.14
  -8   0  10    3.07    0.25
  -7   0  10    0.23    0.08
  -6   0  10    0.79    0.08
  -5   0  10    8.41    0.17
  -4   0  10   17.54    0.27
  -3   0  10   43.61    0.59
  -2   0  10   17.47    0.33
  -1   0  10   63.55    0.84
   0   0  10    3.57    0.07
   1   0  10   18.31    0.21
   2   0  10    0.10    0.01
   3   0  10    6.94    0.14
   4   0  10   15.17    0.27
   5   0  10    4.82    0.13
   6   0  10    9.08    0.25
   7   0  10    0.01    0.04
   8   0  10    8.34    0.37
  -9   1  10    1.49    0.20
  -8   1  10    0.32    0.09
  -7   1  10    0.39    0.06
  -6   1  10   12.48    0.30
  -5   1  10    0.19    0.03
  -4   1  10   22.95    0.35
  -3   1  10   35.43    0.50
  -2   1  10   58.97    0.98
  -1   1  10   -0.03    0.02
   0   1  10   43.61    0.60
   1   1  10   32.13    0.39
   2   1  10    7.07    0.13
   3   1  10    1.58    0.06
   4   1  10    0.45    0.05
   5   1  10    1.71    0.11
   6   1  10    1.28    0.10
   7   1  10    7.93    0.25
   8   1  10    1.42    0.12
  -9   2  10    1.17    0.18
  -8   2  10    0.94    0.10
  -7   2  10    0.03    0.04
  -6   2  10    4.38    0.16
  -5   2  10    6.77    0.19
  -4   2  10    0.87    0.07
  -3   2  10   10.69    0.23
  -2   2  10    4.48    0.12
  -1   2  10   23.48    0.41
   0   2  10    3.50    0.07
   1   2  10    0.51    0.04
   2   2  10    4.81    0.11
   3   2  10    3.80    0.13
   4   2  10   35.61    0.65
   5   2  10    0.56    0.07
   6   2  10    6.95    0.22
   7   2  10    0.06    0.04
   8   2  10    3.10    0.18
  -9   3  10    0.52    0.12
  -8   3  10    1.14    0.11
  -7   3  10    1.39    0.11
  -6   3  10    3.56    0.15
  -5   3  10    2.26    0.12
  -4   3  10    1.16    0.08
  -3   3  10    7.28    0.18
  -2   3  10   35.04    0.61
  -1   3  10    0.21    0.03
   0   3  10   47.65    0.83
   1   3  10    3.88    0.12
   2   3  10    0.84    0.10
   3   3  10    3.64    0.13
   4   3  10    0.12    0.04
   5   3  10    6.77    0.21
   6   3  10    0.10    0.04
   7   3  10    5.45    0.21
   8   3  10    0.40    0.08
  -8   4  10    0.03    0.05
  -7   4  10    0.03    0.04
  -6   4  10    6.70    0.22
  -5   4  10    4.08    0.15
  -4   4  10    1.78    0.11
  -3   4  10    2.95    0.18
  -2   4  10    0.51    0.09
  -1   4  10    2.92    0.11
   0   4  10    0.75    0.06
   1   4  10    0.31    0.04
   2   4  10    7.75    0.30
   3   4  10    0.95    0.12
   4   4  10   34.27    0.98
   5   4  10    0.13    0.05
   6   4  10    2.08    0.14
   7   4  10    0.28    0.07
  -8   5  10    0.12    0.09
  -7   5  10    0.72    0.14
  -6   5  10    0.88    0.15
  -5   5  10    1.59    0.18
  -4   5  10    1.78    0.18
  -3   5  10    3.65    0.21
  -2   5  10   15.84    0.50
  -1   5  10    0.06    0.03
   0   5  10   18.94    0.39
   1   5  10    2.64    0.11
   2   5  10    2.32    0.19
   3   5  10    2.95    0.23
   4   5  10    0.09    0.06
   5   5  10    2.26    0.21
   6   5  10    0.06    0.07
   7   5  10    1.36    0.18
  -7   6  10    1.67    0.21
  -6   6  10    1.29    0.19
  -5   6  10    0.88    0.15
  -4   6  10    0.09    0.07
  -3   6  10    2.83    0.23
  -2   6  10    0.20    0.08
  -1   6  10    3.53    0.20
   0   6  10    0.05    0.03
   1   6  10    1.02    0.13
   2   6  10    0.33    0.08
   3   6  10    0.38    0.09
   4   6  10    5.83    0.31
   5   6  10    3.92    0.27
   6   6  10    0.26    0.10
  -5   7  10    0.25    0.09
  -4   7  10    2.58    0.25
  -3   7  10    2.74    0.24
  -2   7  10    4.58    0.26
  -1   7  10    0.26    0.08
   2   7  10    2.10    0.19
   3   7  10    0.80    0.13
   4   7  10    0.39    0.10
   5   7  10   -0.04    0.07
  -4   8  10   -0.05    0.07
  -3   8  10    0.57    0.13
  -2   8  10    0.28    0.10
  -3  -8  11    0.33    0.11
  -2  -8  11    3.26    0.20
  -1  -8  11    1.20    0.12
   0  -8  11    0.21    0.06
   1  -8  11    1.31    0.13
   2  -8  11    0.21    0.07
   3  -8  11    1.94    0.23
  -6  -7  11    0.48    0.12
  -5  -7  11    0.48    0.09
  -4  -7  11    1.47    0.13
  -3  -7  11    3.32    0.19
  -2  -7  11    0.06    0.04
  -1  -7  11    5.03    0.19
   0  -7  11    2.42    0.15
   1  -7  11    0.23    0.06
   2  -7  11    0.06    0.05
   3  -7  11    0.59    0.09
   4  -7  11    1.66    0.14
  -7  -6  11    1.41    0.19
  -6  -6  11    2.84    0.17
  -5  -6  11    0.11    0.05
  -4  -6  11    0.39    0.07
  -3  -6  11    0.21    0.05
  -2  -6  11    5.09    0.18
  -1  -6  11    9.70    0.27
   0  -6  11    0.79    0.09
   1  -6  11    2.81    0.16
   2  -6  11    0.32    0.06
   3  -6  11    0.77    0.09
   4  -6  11    0.98    0.10
   5  -6  11    8.61    0.41
  -8  -5  11    0.16    0.09
  -7  -5  11    4.98    0.30
  -6  -5  11    1.35    0.12
  -5  -5  11    3.97    0.16
  -4  -5  11    4.39    0.17
  -3  -5  11    7.18    0.21
  -2  -5  11    0.71    0.08
  -1  -5  11    7.32    0.21
   0  -5  11    5.50    0.18
   1  -5  11    0.05    0.04
   2  -5  11    0.08    0.04
   3  -5  11    0.00    0.03
   4  -5  11    2.46    0.15
   5  -5  11    2.58    0.15
   6  -5  11    1.66    0.13
   7  -5  11    0.34    0.10
  -8  -4  11    0.70    0.14
  -7  -4  11    1.75    0.19
  -6  -4  11    4.32    0.17
  -5  -4  11    0.82    0.08
  -4  -4  11    1.01    0.07
  -3  -4  11    0.90    0.06
  -2  -4  11    9.94    0.20
  -1  -4  11   19.59    0.33
   0  -4  11    0.00    0.03
   1  -4  11    7.64    0.21
   2  -4  11    0.00    0.02
   3  -4  11    2.24    0.09
   4  -4  11    2.12    0.10
   5  -4  11    8.55    0.25
   6  -4  11    0.13    0.05
   7  -4  11    0.21    0.06
  -9  -3  11    0.04    0.08
  -8  -3  11    2.25    0.23
  -7  -3  11    2.35    0.22
  -6  -3  11    0.01    0.03
  -5  -3  11    0.10    0.03
  -4  -3  11    0.01    0.02
  -3  -3  11    3.13    0.09
  -2  -3  11    5.35    0.12
  -1  -3  11   15.27    0.26
   0  -3  11   21.64    0.34
   1  -3  11    0.78    0.04
   2  -3  11    0.24    0.03
   3  -3  11    1.24    0.07
   4  -3  11    0.08    0.03
   5  -3  11    1.51    0.11
   6  -3  11   -0.04    0.03
   7  -3  11    1.34    0.12
   8  -3  11    0.35    0.08
  -9  -2  11    1.36    0.19
  -8  -2  11    0.06    0.07
  -7  -2  11    1.30    0.16
  -6  -2  11    0.25    0.05
  -5  -2  11    3.07    0.09
  -4  -2  11    1.30    0.07
  -3  -2  11    2.33    0.07
  -2  -2  11   18.29    0.29
  -1  -2  11    9.33    0.17
   0  -2  11    6.25    0.10
   1  -2  11   12.90    0.18
   2  -2  11    0.85    0.05
   3  -2  11    9.22    0.15
   4  -2  11    7.49    0.20
   5  -2  11    2.08    0.12
   6  -2  11    0.17    0.05
   7  -2  11    0.67    0.09
   8  -2  11    0.12    0.05
  -9  -1  11    0.20    0.10
  -8  -1  11    1.50    0.18
  -7  -1  11    0.05    0.07
  -6  -1  11    0.21    0.05
  -5  -1  11    1.75    0.07
  -4  -1  11    1.15    0.05
  -3  -1  11    0.34    0.03
  -2  -1  11   10.76    0.18
  -1  -1  11   11.14    0.18
   0  -1  11    8.73    0.15
   1  -1  11    0.90    0.03
   2  -1  11    0.01    0.01
   3  -1  11    2.28    0.06
   4  -1  11    0.42    0.04
   5  -1  11    0.12    0.03
   6  -1  11    0.41    0.07
   7  -1  11    0.57    0.08
   8  -1  11   -0.01    0.05
  -9   0  11   -0.01    0.06
  -8   0  11    0.00    0.06
  -7   0  11    0.06    0.04
  -6   0  11   -0.02    0.03
  -5   0  11    0.00    0.03
  -4   0  11    0.01    0.02
  -3   0  11    0.01    0.01
  -2   0  11    0.01    0.02
  -1   0  11    0.00    0.01
   0   0  11   -0.01    0.01
   1   0  11   -0.01    0.01
   2   0  11   -0.01    0.01
   3   0  11   -0.01    0.01
   4   0  11   -0.01    0.02
   5   0  11   -0.01    0.02
   6   0  11    0.03    0.03
   7   0  11    0.05    0.04
   8   0  11    0.00    0.05
  -9   1  11    0.27    0.10
  -8   1  11    1.24    0.16
  -7   1  11    0.07    0.04
  -6   1  11    0.32    0.05
  -5   1  11    1.64    0.10
  -4   1  11    1.09    0.08
  -3   1  11    0.32    0.04
  -2   1  11   10.53    0.22
  -1   1  11   11.45    0.22
   0   1  11    8.62    0.15
   1   1  11    1.00    0.04
   2   1  11   -0.01    0.01
   3   1  11    2.32    0.07
   4   1  11    0.42    0.05
   5   1  11    0.08    0.03
   6   1  11    0.42    0.06
   7   1  11    0.72    0.09
   8   1  11    0.01    0.04
  -9   2  11    1.51    0.19
  -8   2  11    0.03    0.04
  -7   2  11    1.37    0.11
  -6   2  11    0.31    0.06
  -5   2  11    2.98    0.12
  -4   2  11    1.28    0.08
  -3   2  11    2.21    0.09
  -2   2  11   17.89    0.34
  -1   2  11    9.43    0.19
   0   2  11    6.28    0.11
   1   2  11   12.55    0.26
   2   2  11    0.81    0.05
   3   2  11    9.11    0.23
   4   2  11    7.80    0.21
   5   2  11    1.89    0.12
   6   2  11    0.15    0.05
   7   2  11    0.55    0.08
   8   2  11    0.17    0.06
  -9   3  11    0.06    0.08
  -8   3  11    2.44    0.16
  -7   3  11    2.56    0.15
  -6   3  11   -0.03    0.03
  -5   3  11    0.06    0.04
  -4   3  11    0.03    0.03
  -3   3  11    3.24    0.11
  -2   3  11    5.13    0.13
  -1   3  11   15.07    0.32
   0   3  11   21.90    0.42
   1   3  11    0.87    0.06
   2   3  11    0.16    0.06
   3   3  11    1.37    0.14
   4   3  11    0.05    0.03
   5   3  11    1.48    0.11
   6   3  11    0.03    0.04
   7   3  11    1.02    0.11
   8   3  11    0.26    0.07
  -8   4  11    0.67    0.09
  -7   4  11    1.66    0.13
  -6   4  11    4.18    0.17
  -5   4  11    0.73    0.08
  -4   4  11    0.84    0.12
  -3   4  11    0.69    0.10
  -2   4  11    9.53    0.35
  -1   4  11   19.41    0.40
   0   4  11    0.02    0.03
   1   4  11    7.46    0.19
   2   4  11    0.00    0.04
   3   4  11    2.21    0.18
   4   4  11    2.27    0.21
   5   4  11    8.82    0.26
   6   4  11    0.07    0.05
   7   4  11    0.25    0.06
  -8   5  11    0.23    0.10
  -7   5  11    6.15    0.33
  -6   5  11    1.35    0.17
  -5   5  11    3.72    0.24
  -4   5  11    4.38    0.25
  -3   5  11    6.95    0.31
  -2   5  11    0.78    0.12
  -1   5  11    7.24    0.20
   0   5  11    5.52    0.17
   1   5  11    0.08    0.05
   2   5  11    0.15    0.06
   3   5  11   -0.01    0.04
   4   5  11    2.40    0.22
   5   5  11    2.48    0.23
   6   5  11    1.94    0.22
  -6   6  11    2.71    0.26
  -5   6  11    0.08    0.08
  -4   6  11    0.39    0.11
  -3   6  11    0.26    0.09
  -2   6  11    5.23    0.27
  -1   6  11    9.76    0.26
   0   6  11    0.72    0.07
   1   6  11    2.75    0.18
   2   6  11    0.22    0.08
   3   6  11    0.88    0.14
   4   6  11    1.14    0.16
   5   6  11    9.03    0.42
   6   6  11    0.42    0.12
  -5   7  11    0.54    0.13
  -4   7  11    1.85    0.21
  -3   7  11    3.42    0.27
  -2   7  11    0.13    0.07
  -1   7  11    4.98    0.27
   2   7  11    0.16    0.07
   3   7  11    0.68    0.13
   4   7  11    1.80    0.21
  -3   8  11    0.07    0.09
  -2   8  11    3.08    0.26
  -3  -8  12    0.27    0.07
  -2  -8  12    0.16    0.06
  -1  -8  12    0.04    0.05
   0  -8  12    0.54    0.09
   1  -8  12    0.05    0.05
   2  -8  12    0.25    0.07
  -5  -7  12   -0.08    0.04
  -4  -7  12    0.15    0.06
  -3  -7  12    0.28    0.07
  -2  -7  12    0.78    0.09
  -1  -7  12   -0.04    0.04
   0  -7  12    0.17    0.05
   1  -7  12   -0.02    0.04
   2  -7  12    0.14    0.05
   3  -7  12    0.85    0.10
   4  -7  12   -0.03    0.04
  -7  -6  12    2.30    0.24
  -6  -6  12    0.10    0.06
  -5  -6  12    2.20    0.15
  -4  -6  12    0.52    0.08
  -3  -6  12    0.13    0.05
  -2  -6  12    1.16    0.10
  -1  -6  12    0.11    0.05
   0  -6  12    2.02    0.13
   1  -6  12    0.99    0.10
   2  -6  12    0.06    0.04
   3  -6  12    1.56    0.13
   4  -6  12    2.73    0.18
   5  -6  12    0.26    0.09
  -8  -5  12    0.77    0.15
  -7  -5  12    1.65    0.20
  -6  -5  12    4.35    0.18
  -5  -5  12    0.01    0.04
  -4  -5  12    0.29    0.05
  -3  -5  12    0.12    0.03
  -2  -5  12   -0.05    0.03
  -1  -5  12    0.93    0.08
   0  -5  12    0.66    0.07
   1  -5  12    1.40    0.10
   2  -5  12    1.07    0.10
   3  -5  12    0.15    0.05
   4  -5  12    0.08    0.05
   5  -5  12    0.63    0.12
   6  -5  12    0.56    0.12
  -8  -4  12    0.32    0.10
  -7  -4  12    1.44    0.18
  -6  -4  12    1.22    0.10
  -5  -4  12   12.81    0.32
  -4  -4  12    6.88    0.16
  -3  -4  12   17.06    0.30
  -2  -4  12    1.92    0.09
  -1  -4  12    1.80    0.09
   0  -4  12    6.71    0.19
   1  -4  12    3.81    0.14
   2  -4  12    1.50    0.11
   3  -4  12    3.91    0.12
   4  -4  12   10.08    0.22
   5  -4  12    0.14    0.05
   6  -4  12    3.38    0.16
   7  -4  12    0.04    0.05
  -8  -3  12    2.11    0.22
  -7  -3  12    1.82    0.19
  -6  -3  12   10.74    0.43
  -5  -3  12    0.09    0.03
  -4  -3  12    5.43    0.13
  -3  -3  12    0.46    0.04
  -2  -3  12    3.48    0.10
  -1  -3  12    4.29    0.11
   0  -3  12    7.91    0.16
   1  -3  12    7.76    0.15
   2  -3  12    7.69    0.16
   3  -3  12    0.60    0.05
   4  -3  12    0.83    0.06
   5  -3  12    0.54    0.07
   6  -3  12    0.34    0.06
   7  -3  12    4.40    0.19
  -9  -2  12    2.29    0.24
  -8  -2  12    2.80    0.25
  -7  -2  12    2.85    0.23
  -6  -2  12    0.66    0.11
  -5  -2  12   13.35    0.24
  -4  -2  12    4.35    0.11
  -3  -2  12   17.67    0.28
  -2  -2  12   19.34    0.30
  -1  -2  12    2.66    0.08
   0  -2  12   68.20    0.79
   1  -2  12    5.35    0.10
   2  -2  12   20.04    0.31
   3  -2  12   12.37    0.19
   4  -2  12   36.98    0.67
   5  -2  12    0.76    0.07
   6  -2  12    6.61    0.22
   7  -2  12    0.18    0.05
   8  -2  12    0.97    0.11
  -9  -1  12    0.48    0.12
  -8  -1  12    4.15    0.26
  -7  -1  12    3.93    0.23
  -6  -1  12   16.14    0.36
  -5  -1  12    4.05    0.14
  -4  -1  12    7.87    0.15
  -3  -1  12    1.76    0.06
  -2  -1  12   20.40    0.30
  -1  -1  12    8.04    0.14
   0  -1  12   22.45    0.33
   1  -1  12   10.62    0.14
   2  -1  12    0.00    0.01
   3  -1  12   17.55    0.25
   4  -1  12    3.06    0.10
   5  -1  12    4.58    0.13
   6  -1  12    0.32    0.06
   7  -1  12    4.12    0.18
   8  -1  12    0.49    0.11
  -9   0  12    5.70    0.33
  -8   0  12    4.10    0.30
  -7   0  12    9.24    0.26
  -6   0  12   10.38    0.27
  -5   0  12    6.16    0.18
  -4   0  12    0.06    0.03
  -3   0  12    1.95    0.08
  -2   0  12   71.99    1.15
  -1   0  12    6.79    0.12
   0   0  12  200.68    2.59
   1   0  12    4.39    0.07
   2   0  12   45.38    0.49
   3   0  12   21.42    0.29
   4   0  12   63.02    0.88
   5   0  12    3.10    0.13
   6   0  12    7.56    0.22
   7   0  12    0.06    0.04
   8   0  12    0.20    0.08
  -9   1  12    0.53    0.13
  -8   1  12    4.53    0.27
  -7   1  12    4.22    0.16
  -6   1  12   16.42    0.37
  -5   1  12    3.95    0.14
  -4   1  12    7.99    0.20
  -3   1  12    1.82    0.08
  -2   1  12   20.39    0.38
  -1   1  12    7.85    0.17
   0   1  12   22.95    0.33
   1   1  12   10.29    0.18
   2   1  12    0.01    0.02
   3   1  12   17.73    0.28
   4   1  12    3.04    0.12
   5   1  12    4.65    0.16
   6   1  12    0.27    0.06
   7   1  12    3.85    0.17
   8   1  12    0.40    0.08
  -9   2  12    2.89    0.26
  -8   2  12    2.07    0.14
  -7   2  12    3.47    0.15
  -6   2  12    0.57    0.07
  -5   2  12   13.15    0.31
  -4   2  12    4.05    0.14
  -3   2  12   17.36    0.35
  -2   2  12   19.05    0.36
  -1   2  12    2.66    0.14
   0   2  12   69.90    0.93
   1   2  12    5.36    0.14
   2   2  12   20.42    0.39
   3   2  12   12.39    0.28
   4   2  12   36.74    0.69
   5   2  12    0.75    0.08
   6   2  12    6.46    0.22
   7   2  12    0.16    0.05
   8   2  12    0.77    0.09
  -9   3  12    0.30    0.11
  -8   3  12    2.15    0.15
  -7   3  12    2.03    0.14
  -6   3  12   11.91    0.30
  -5   3  12    0.02    0.04
  -4   3  12    5.58    0.17
  -3   3  12    0.42    0.05
  -2   3  12    3.40    0.10
  -1   3  12    4.44    0.14
   0   3  12    8.02    0.20
   1   3  12    8.01    0.20
   2   3  12    7.25    0.30
   3   3  12    0.56    0.10
   4   3  12    0.66    0.07
   5   3  12    0.43    0.07
   6   3  12    0.43    0.07
   7   3  12    4.33    0.19
  -8   4  12    0.31    0.07
  -7   4  12    1.16    0.11
  -6   4  12    0.96    0.09
  -5   4  12   13.18    0.48
  -4   4  12    6.18    0.29
  -3   4  12   17.19    0.54
  -2   4  12    1.80    0.15
  -1   4  12    2.07    0.11
   0   4  12    6.62    0.18
   1   4  12    3.77    0.13
   2   4  12    1.45    0.14
   3   4  12    3.89    0.22
   4   4  12   10.04    0.41
   5   4  12    0.09    0.07
   6   4  12    3.32    0.18
   7   4  12    0.01    0.05
  -7   5  12    2.03    0.22
  -6   5  12    4.11    0.27
  -5   5  12    0.06    0.06
  -4   5  12    0.23    0.08
  -3   5  12    0.02    0.06
  -2   5  12    0.05    0.05
  -1   5  12    1.22    0.09
   0   5  12    0.82    0.07
   1   5  12    1.37    0.15
   2   5  12    1.37    0.15
   3   5  12    0.15    0.07
   4   5  12    0.09    0.06
   5   5  12    0.78    0.14
   6   5  12    0.38    0.11
  -6   6  12    0.02    0.07
  -5   6  12    2.35    0.23
  -4   6  12    0.44    0.12
  -3   6  12    0.22    0.08
  -2   6  12    1.14    0.15
  -1   6  12    0.10    0.04
   0   6  12    2.07    0.12
   1   6  12    0.99    0.13
   2   6  12    0.01    0.05
   3   6  12    1.34    0.17
   4   6  12    2.82    0.25
   5   6  12    0.30    0.10
  -5   7  12   -0.06    0.06
  -4   7  12    0.05    0.08
  -3   7  12    0.02    0.06
  -2   7  12    0.51    0.11
  -1   7  12   -0.01    0.05
   1   7  12   -0.03    0.05
   2   7  12    0.22    0.08
   3   7  12    0.78    0.14
   4   7  12   -0.01    0.07
  -3   8  12    0.23    0.09
  -2   8  12    0.18    0.09
  -3  -8  13    1.08    0.12
  -2  -8  13    0.31    0.07
  -1  -8  13    1.14    0.11
   0  -8  13    0.00    0.05
   1  -8  13    0.88    0.11
   2  -8  13    0.43    0.12
  -5  -7  13    0.74    0.10
  -4  -7  13    0.00    0.05
  -3  -7  13    6.64    0.24
  -2  -7  13    2.61    0.16
  -1  -7  13    3.13    0.18
   0  -7  13    0.13    0.05
   1  -7  13    2.82    0.17
   2  -7  13    1.21    0.12
   3  -7  13    0.06    0.05
   4  -7  13    2.02    0.16
  -7  -6  13   -0.11    0.07
  -6  -6  13   -0.01    0.07
  -5  -6  13    0.52    0.08
  -4  -6  13    5.28    0.20
  -3  -6  13    4.30    0.17
  -2  -6  13    0.37    0.06
  -1  -6  13    4.19    0.17
   0  -6  13    0.07    0.04
   1  -6  13    4.64    0.18
   2  -6  13    4.28    0.18
   3  -6  13   11.18    0.32
   4  -6  13    0.82    0.10
   5  -6  13    0.21    0.09
  -7  -5  13    0.37    0.11
  -6  -5  13    0.19    0.08
  -5  -5  13    0.12    0.05
  -4  -5  13    0.45    0.06
  -3  -5  13   14.08    0.28
  -2  -5  13    4.20    0.16
  -1  -5  13    9.06    0.25
   0  -5  13    0.66    0.07
   1  -5  13    6.95    0.21
   2  -5  13    2.51    0.15
   3  -5  13   -0.03    0.03
   4  -5  13    5.16    0.20
   5  -5  13    1.85    0.20
   6  -5  13    0.37    0.11
  -8  -4  13    0.34    0.11
  -7  -4  13    0.01    0.06
  -6  -4  13    0.15    0.07
  -5  -4  13    0.21    0.05
  -4  -4  13    6.10    0.15
  -3  -4  13    4.83    0.13
  -2  -4  13    0.61    0.05
  -1  -4  13    2.71    0.09
   0  -4  13    0.16    0.04
   1  -4  13    2.61    0.12
   2  -4  13    5.52    0.18
   3  -4  13   16.15    0.37
   4  -4  13    0.36    0.05
   5  -4  13    1.88    0.13
   6  -4  13   -0.01    0.04
   7  -4  13    0.90    0.10
  -8  -3  13    1.43    0.18
  -7  -3  13    2.46    0.23
  -6  -3  13    0.04    0.05
  -5  -3  13    2.56    0.10
  -4  -3  13    6.61    0.15
  -3  -3  13    4.26    0.11
  -2  -3  13    0.29    0.03
  -1  -3  13    0.33    0.04
   0  -3  13    0.08    0.02
   1  -3  13    7.87    0.17
   2  -3  13    3.47    0.10
   3  -3  13    0.23    0.04
   4  -3  13    5.68    0.15
   5  -3  13    2.72    0.14
   6  -3  13    1.60    0.12
   7  -3  13    0.03    0.04
  -9  -2  13    0.33    0.11
  -8  -2  13   -0.03    0.05
  -7  -2  13    0.58    0.11
  -6  -2  13    0.10    0.06
  -5  -2  13    0.20    0.04
  -4  -2  13    5.91    0.13
  -3  -2  13    0.02    0.02
  -2  -2  13    0.54    0.04
  -1  -2  13    0.01    0.02
   0  -2  13    0.03    0.01
   1  -2  13    0.16    0.02
   2  -2  13    0.24    0.03
   3  -2  13    5.23    0.11
   4  -2  13    2.54    0.10
   5  -2  13    6.01    0.19
   6  -2  13    0.01    0.04
   7  -2  13    2.82    0.17
   8  -2  13   -0.01    0.05
  -9  -1  13    0.25    0.10
  -8  -1  13    0.73    0.13
  -7  -1  13    1.76    0.18
  -6  -1  13   -0.06    0.03
  -5  -1  13    1.72    0.10
  -4  -1  13    7.84    0.21
  -3  -1  13   -0.03    0.01
  -2  -1  13    0.49    0.03
  -1  -1  13    2.34    0.06
   0  -1  13    1.22    0.05
   1  -1  13    3.21    0.06
   2  -1  13    1.02    0.04
   3  -1  13    0.00    0.02
   4  -1  13    1.04    0.07
   5  -1  13    0.79    0.06
   6  -1  13    0.65    0.08
   7  -1  13    0.03    0.04
   8  -1  13    0.67    0.13
  -9   0  13    0.03    0.08
  -8   0  13   -0.01    0.06
  -7   0  13    0.03    0.03
  -6   0  13   -0.03    0.03
  -5   0  13    0.02    0.03
  -4   0  13    0.02    0.03
  -3   0  13    0.00    0.02
  -2   0  13   -0.02    0.02
  -1   0  13    0.01    0.01
   1   0  13    0.00    0.01
   2   0  13    0.01    0.01
   3   0  13   -0.01    0.02
   4   0  13    0.04    0.03
   5   0  13    0.00    0.03
   6   0  13    0.00    0.03
   7   0  13   -0.05    0.03
   8   0  13    0.01    0.06
  -9   1  13    0.31    0.11
  -8   1  13    0.78    0.14
  -7   1  13    1.80    0.12
  -6   1  13   -0.03    0.03
  -5   1  13    1.68    0.11
  -4   1  13    8.09    0.20
  -3   1  13   -0.01    0.02
  -2   1  13    0.42    0.04
  -1   1  13    2.27    0.08
   0   1  13    1.32    0.05
   1   1  13    3.44    0.08
   2   1  13    1.08    0.06
   3   1  13    0.02    0.02
   4   1  13    1.14    0.09
   5   1  13    0.89    0.08
   6   1  13    0.82    0.09
   7   1  13    0.03    0.04
   8   1  13    0.56    0.08
  -9   2  13    0.19    0.10
  -8   2  13   -0.01    0.04
  -7   2  13    0.61    0.08
  -6   2  13    0.00    0.03
  -5   2  13    0.20    0.05
  -4   2  13    5.89    0.17
  -3   2  13    0.02    0.02
  -2   2  13    0.57    0.05
  -1   2  13    0.01    0.01
   0   2  13    0.04    0.01
   1   2  13    0.16    0.03
   2   2  13    0.17    0.03
   3   2  13    5.29    0.17
   4   2  13    2.18    0.12
   5   2  13    5.91    0.20
   6   2  13    0.01    0.04
   7   2  13    2.80    0.17
   8   2  13    0.01    0.05
  -9   3  13    2.43    0.25
  -8   3  13    1.27    0.12
  -7   3  13    2.73    0.16
  -6   3  13   -0.02    0.03
  -5   3  13    2.56    0.12
  -4   3  13    6.33    0.18
  -3   3  13    4.53    0.13
  -2   3  13    0.26    0.07
  -1   3  13    0.26    0.04
   0   3  13    0.08    0.03
   1   3  13    7.62    0.19
   2   3  13    3.85    0.20
   3   3  13    0.13    0.06
   4   3  13    5.94    0.19
   5   3  13    2.67    0.15
   6   3  13    1.80    0.13
   7   3  13    0.01    0.04
  -8   4  13    0.11    0.09
  -7   4  13    0.02    0.06
  -6   4  13    0.14    0.08
  -5   4  13    0.30    0.08
  -4   4  13    6.08    0.29
  -3   4  13    4.62    0.24
  -2   4  13    0.76    0.11
  -1   4  13    2.99    0.12
   0   4  13    0.23    0.04
   1   4  13    2.86    0.11
   2   4  13    5.73    0.26
   3   4  13   15.65    0.54
   4   4  13    0.43    0.10
   5   4  13    2.12    0.21
   6   4  13   -0.06    0.04
   7   4  13    0.77    0.10
  -7   5  13    0.14    0.08
  -6   5  13    0.21    0.09
  -5   5  13    0.13    0.08
  -4   5  13    0.51    0.11
  -3   5  13   14.60    0.50
  -2   5  13    4.10    0.22
  -1   5  13    8.90    0.24
   0   5  13    0.54    0.06
   1   5  13    6.77    0.30
   2   5  13    2.24    0.19
   3   5  13   -0.07    0.05
   4   5  13    5.75    0.30
   5   5  13    1.66    0.19
   6   5  13    0.33    0.11
  -6   6  13    0.04    0.08
  -5   6  13    0.77    0.14
  -4   6  13    5.96    0.31
  -3   6  13    4.40    0.26
  -2   6  13    0.20    0.07
  -1   6  13    4.29    0.16
   0   6  13    0.04    0.05
   1   6  13    4.57    0.25
   2   6  13    3.72    0.24
   3   6  13   11.48    0.46
   4   6  13    0.92    0.15
   5   6  13    0.40    0.11
  -5   7  13    0.75    0.16
  -4   7  13    0.06    0.07
  -3   7  13    6.79    0.35
  -2   7  13    2.15    0.21
  -1   7  13    3.39    0.22
   1   7  13    2.36    0.21
   2   7  13    1.11    0.15
   3   7  13    0.12    0.08
   4   7  13    1.84    0.21
  -3   8  13    0.94    0.16
  -2   8  13    0.20    0.09
  -3  -8  14    0.63    0.13
  -2  -8  14    1.63    0.14
  -1  -8  14    2.23    0.16
   0  -8  14    0.12    0.06
   1  -8  14    0.00    0.05
   2  -8  14    0.03    0.07
  -5  -7  14    0.29    0.07
  -4  -7  14    0.08    0.06
  -3  -7  14    0.00    0.04
  -2  -7  14    2.34    0.16
  -1  -7  14    0.59    0.08
   0  -7  14    0.24    0.06
   1  -7  14   -0.02    0.04
   2  -7  14    0.37    0.07
   3  -7  14    0.65    0.09
   4  -7  14    2.86    0.27
  -6  -6  14    0.11    0.08
  -5  -6  14    1.79    0.14
  -4  -6  14   -0.01    0.04
  -3  -6  14    3.48    0.17
  -2  -6  14    0.32    0.06
  -1  -6  14    6.14    0.21
   0  -6  14    2.64    0.15
   1  -6  14    0.69    0.09
   2  -6  14    0.80    0.09
   3  -6  14    0.53    0.08
   4  -6  14    0.42    0.08
   5  -6  14    0.01    0.08
  -7  -5  14   -0.01    0.06
  -6  -5  14    0.13    0.08
  -5  -5  14   -0.05    0.04
  -4  -5  14    0.17    0.04
  -3  -5  14    0.08    0.03
  -2  -5  14    3.47    0.12
  -1  -5  14    5.09    0.18
   0  -5  14    0.74    0.08
   1  -5  14    2.61    0.15
   2  -5  14    1.87    0.13
   3  -5  14   12.86    0.33
   4  -5  14    4.15    0.18
   5  -5  14    0.41    0.10
   6  -5  14    0.44    0.12
  -8  -4  14    1.39    0.19
  -7  -4  14    0.69    0.13
  -6  -4  14    0.80    0.13
  -5  -4  14    0.45    0.10
  -4  -4  14    0.48    0.05
  -3  -4  14    2.31    0.10
  -2  -4  14    6.48    0.15
  -1  -4  14   14.56    0.27
   0  -4  14   10.49    0.22
   1  -4  14    4.08    0.15
   2  -4  14    1.90    0.12
   3  -4  14    1.72    0.12
   4  -4  14    5.22    0.19
   5  -4  14    0.00    0.03
   6  -4  14    2.30    0.15
   7  -4  14    1.45    0.17
  -8  -3  14    2.06    0.22
  -7  -3  14    0.17    0.08
  -6  -3  14    1.71    0.18
  -5  -3  14    0.01    0.03
  -4  -3  14    1.02    0.07
  -3  -3  14    2.71    0.09
  -2  -3  14    8.65    0.18
  -1  -3  14   15.11    0.27
   0  -3  14    4.46    0.12
   1  -3  14    2.34    0.09
   2  -3  14    6.57    0.14
   3  -3  14   35.50    0.53
   4  -3  14    7.25    0.17
   5  -3  14    3.52    0.16
   6  -3  14    0.20    0.06
   7  -3  14    1.78    0.14
  -9  -2  14    0.75    0.15
  -8  -2  14    1.38    0.18
  -7  -2  14    2.00    0.20
  -6  -2  14    0.08    0.04
  -5  -2  14    5.92    0.18
  -4  -2  14    1.07    0.08
  -3  -2  14    9.86    0.19
  -2  -2  14    5.70    0.12
  -1  -2  14    9.89    0.18
   0  -2  14   14.83    0.25
   1  -2  14    5.38    0.10
   2  -2  14    5.86    0.11
   3  -2  14    8.33    0.17
   4  -2  14    9.84    0.21
   5  -2  14    0.03    0.03
   6  -2  14    3.87    0.17
   7  -2  14    3.15    0.19
  -9  -1  14    0.15    0.09
  -8  -1  14    2.78    0.25
  -7  -1  14    2.02    0.19
  -6  -1  14    1.46    0.10
  -5  -1  14    8.51    0.23
  -4  -1  14    9.90    0.24
  -3  -1  14   11.22    0.26
  -2  -1  14   48.48    0.68
  -1  -1  14    7.54    0.14
   0  -1  14   22.58    0.34
   1  -1  14    1.76    0.06
   2  -1  14   22.03    0.27
   3  -1  14   27.74    0.37
   4  -1  14   22.89    0.37
   5  -1  14    4.13    0.13
   6  -1  14    4.28    0.17
   7  -1  14    8.92    0.28
   8  -1  14    1.55    0.18
  -9   0  14    0.61    0.13
  -8   0  14    0.25    0.09
  -7   0  14    2.93    0.16
  -6   0  14    1.36    0.10
  -5   0  14   20.38    0.42
  -4   0  14    1.33    0.09
  -3   0  14   28.23    0.52
  -2   0  14    0.26    0.04
  -1   0  14    1.22    0.07
   0   0  14   14.93    0.24
   1   0  14    4.95    0.08
   2   0  14   16.92    0.21
   3   0  14   19.97    0.28
   4   0  14    7.44    0.17
   5   0  14   -0.02    0.02
   6   0  14    2.66    0.15
   7   0  14    6.92    0.33
   8   0  14    1.73    0.19
  -9   1  14    0.05    0.09
  -8   1  14    3.44    0.18
  -7   1  14    1.65    0.12
  -6   1  14    1.45    0.11
  -5   1  14    8.33    0.23
  -4   1  14   10.03    0.24
  -3   1  14   11.23    0.25
  -2   1  14   49.60    0.84
  -1   1  14    7.93    0.18
   0   1  14   22.33    0.34
   1   1  14    1.74    0.06
   2   1  14   22.54    0.30
   3   1  14   28.09    0.42
   4   1  14   21.82    0.45
   5   1  14    4.37    0.16
   6   1  14    4.46    0.17
   7   1  14    9.11    0.28
   8   1  14    1.35    0.13
  -9   2  14    0.86    0.16
  -8   2  14    1.42    0.12
  -7   2  14    2.47    0.15
  -6   2  14    0.01    0.03
  -5   2  14    6.12    0.19
  -4   2  14    1.08    0.08
  -3   2  14   10.25    0.23
  -2   2  14    5.44    0.14
  -1   2  14   10.08    0.21
   0   2  14   14.95    0.24
   1   2  14    5.45    0.15
   2   2  14    6.00    0.16
   3   2  14    8.38    0.22
   4   2  14    9.36    0.25
   5   2  14   -0.01    0.03
   6   2  14    3.97    0.17
   7   2  14    3.16    0.18
  -9   3  14    0.33    0.12
  -8   3  14    2.51    0.16
  -7   3  14    0.34    0.07
  -6   3  14    1.98    0.13
  -5   3  14    0.07    0.04
  -4   3  14    1.19    0.09
  -3   3  14    2.81    0.17
  -2   3  14    9.02    0.32
  -1   3  14   15.54    0.47
   0   3  14    4.42    0.14
   1   3  14    2.41    0.10
   2   3  14    6.66    0.29
   3   3  14   34.72    0.98
   4   3  14    7.48    0.22
   5   3  14    3.78    0.16
   6   3  14    0.21    0.06
   7   3  14    1.69    0.14
  -8   4  14    1.35    0.18
  -7   4  14    0.68    0.13
  -6   4  14    1.18    0.16
  -5   4  14    0.51    0.11
  -4   4  14    0.28    0.08
  -3   4  14    2.73    0.21
  -2   4  14    5.62    0.26
  -1   4  14   14.92    0.33
   0   4  14   10.64    0.26
   1   4  14    4.14    0.14
   2   4  14    1.88    0.17
   3   4  14    1.61    0.17
   4   4  14    5.20    0.28
   5   4  14    0.07    0.07
   6   4  14    2.56    0.24
   7   4  14    1.33    0.19
  -7   5  14    0.03    0.07
  -6   5  14    0.30    0.10
  -5   5  14   -0.01    0.06
  -4   5  14    0.14    0.07
  -3   5  14    0.10    0.06
  -2   5  14    3.67    0.21
  -1   5  14    5.40    0.18
   0   5  14    0.64    0.07
   1   5  14    2.72    0.21
   2   5  14    2.04    0.19
   3   5  14   11.83    0.47
   4   5  14    4.36    0.26
   5   5  14    0.61    0.13
   6   5  14    0.42    0.12
  -6   6  14    0.20    0.08
  -5   6  14    2.63    0.25
  -4   6  14    0.00    0.06
  -3   6  14    3.53    0.23
  -2   6  14    0.18    0.07
  -1   6  14    5.80    0.28
   0   6  14    2.50    0.21
   1   6  14    0.70    0.12
   2   6  14    1.35    0.17
   3   6  14    0.42    0.11
   4   6  14    0.44    0.11
   5   6  14   -0.01    0.07
  -5   7  14    0.12    0.09
  -4   7  14    0.07    0.07
  -3   7  14    0.01    0.07
  -2   7  14    2.06    0.20
  -1   7  14    0.62    0.11
   1   7  14   -0.01    0.05
   2   7  14    0.31    0.10
   3   7  14    0.78    0.14
   4   7  14    2.44    0.24
  -2  -8  15    0.18    0.09
  -1  -8  15    0.71    0.10
   0  -8  15    0.65    0.10
   1  -8  15    2.20    0.23
  -5  -7  15    1.87    0.21
  -4  -7  15    2.18    0.16
  -3  -7  15    0.08    0.05
  -2  -7  15    0.40    0.07
  -1  -7  15    3.34    0.19
   0  -7  15    2.64    0.17
   1  -7  15    0.62    0.09
   2  -7  15    4.76    0.21
   3  -7  15    1.02    0.11
  -6  -6  15    5.56    0.33
  -5  -6  15    0.03    0.06
  -4  -6  15    5.71    0.21
  -3  -6  15    0.09    0.05
  -2  -6  15    0.38    0.07
  -1  -6  15    0.92    0.10
   0  -6  15    0.04    0.04
   1  -6  15    7.85    0.25
   2  -6  15    0.05    0.04
   3  -6  15    1.48    0.13
   4  -6  15    0.05    0.05
  -7  -5  15    3.09    0.28
  -6  -5  15    0.01    0.06
  -5  -5  15    6.58    0.33
  -4  -5  15    3.27    0.12
  -3  -5  15    0.00    0.03
  -2  -5  15    1.40    0.09
  -1  -5  15    2.65    0.14
   0  -5  15    5.98    0.20
   1  -5  15    0.81    0.08
   2  -5  15    6.19    0.21
   3  -5  15    3.45    0.16
   4  -5  15    1.31    0.12
   5  -5  15    0.40    0.11
  -8  -4  15    0.15    0.09
  -7  -4  15    1.43    0.18
  -6  -4  15    5.10    0.28
  -5  -4  15   -0.03    0.04
  -4  -4  15    4.84    0.14
  -3  -4  15    3.56    0.11
  -2  -4  15    0.55    0.05
  -1  -4  15    3.87    0.12
   0  -4  15    0.33    0.04
   1  -4  15    9.19    0.25
   2  -4  15    0.04    0.03
   3  -4  15    0.21    0.05
   4  -4  15    0.06    0.04
   5  -4  15    0.01    0.06
   6  -4  15    0.05    0.06
  -8  -3  15    0.15    0.08
  -7  -3  15    1.48    0.18
  -6  -3  15    0.35    0.09
  -5  -3  15    6.66    0.21
  -4  -3  15   10.26    0.27
  -3  -3  15    1.94    0.08
  -2  -3  15    1.09    0.07
  -1  -3  15    4.54    0.12
   0  -3  15    1.86    0.09
   1  -3  15    0.00    0.02
   2  -3  15    7.28    0.21
   3  -3  15    2.55    0.10
   4  -3  15    1.45    0.09
   5  -3  15    0.08    0.04
   6  -3  15    0.68    0.08
   7  -3  15    0.02    0.05
  -8  -2  15    0.12    0.08
  -7  -2  15    2.84    0.24
  -6  -2  15    0.05    0.04
  -5  -2  15    0.63    0.07
  -4  -2  15    0.04    0.04
  -3  -2  15   21.03    0.43
  -2  -2  15    0.70    0.05
  -1  -2  15    7.06    0.15
   0  -2  15    6.78    0.15
   1  -2  15    2.24    0.06
   2  -2  15    0.78    0.05
   3  -2  15    0.31    0.04
   4  -2  15    0.36    0.05
   5  -2  15    1.65    0.12
   6  -2  15    0.03    0.04
   7  -2  15    0.01    0.04
  -9  -1  15    0.04    0.07
  -8  -1  15    0.03    0.07
  -7  -1  15    0.09    0.07
  -6  -1  15    0.33    0.05
  -5  -1  15    1.32    0.10
  -4  -1  15    4.84    0.16
  -3  -1  15    1.39    0.09
  -2  -1  15    0.29    0.04
  -1  -1  15    2.05    0.06
   0  -1  15    0.11    0.02
   1  -1  15    0.72    0.04
   2  -1  15    2.90    0.07
   3  -1  15    0.16    0.02
   4  -1  15    0.45    0.05
   5  -1  15    0.43    0.06
   6  -1  15    0.11    0.04
   7  -1  15   -0.02    0.04
  -9   0  15    0.04    0.07
  -8   0  15   -0.05    0.05
  -7   0  15   -0.01    0.03
  -6   0  15    0.03    0.03
  -5   0  15   -0.01    0.03
  -4   0  15   -0.03    0.03
  -3   0  15    0.00    0.02
  -2   0  15   -0.02    0.02
  -1   0  15    0.01    0.01
   0   0  15    0.18    0.03
   1   0  15   -0.02    0.01
   2   0  15   -0.01    0.01
   3   0  15    0.00    0.02
   4   0  15   -0.02    0.02
   5   0  15    0.03    0.03
   6   0  15    0.04    0.04
   7   0  15   -0.05    0.05
  -9   1  15    0.23    0.10
  -8   1  15    0.02    0.04
  -7   1  15    0.09    0.04
  -6   1  15    0.32    0.06
  -5   1  15    1.27    0.09
  -4   1  15    4.97    0.16
  -3   1  15    1.58    0.09
  -2   1  15    0.16    0.03
  -1   1  15    2.24    0.08
   0   1  15    0.14    0.03
   1   1  15    0.72    0.05
   2   1  15    2.98    0.07
   3   1  15    0.17    0.03
   4   1  15    0.45    0.06
   5   1  15    0.47    0.07
   6   1  15    0.05    0.04
   7   1  15   -0.06    0.04
  -9   2  15    0.40    0.12
  -8   2  15    0.15    0.05
  -7   2  15    2.96    0.16
  -6   2  15    0.15    0.05
  -5   2  15    0.72    0.07
  -4   2  15    0.02    0.03
  -3   2  15   21.62    0.42
  -2   2  15    0.59    0.05
  -1   2  15    6.74    0.26
   0   2  15    6.90    0.19
   1   2  15    2.11    0.10
   2   2  15    0.83    0.07
   3   2  15    0.35    0.05
   4   2  15    0.33    0.06
   5   2  15    1.47    0.11
   6   2  15    0.12    0.05
   7   2  15   -0.01    0.04
  -8   3  15    0.03    0.05
  -7   3  15    1.74    0.13
  -6   3  15    0.28    0.06
  -5   3  15    6.64    0.20
  -4   3  15   10.14    0.39
  -3   3  15    1.93    0.16
  -2   3  15    0.89    0.11
  -1   3  15    4.33    0.21
   0   3  15    2.00    0.10
   1   3  15    0.04    0.03
   2   3  15    7.52    0.31
   3   3  15    2.86    0.22
   4   3  15    1.50    0.17
   5   3  15    0.10    0.05
   6   3  15    0.78    0.10
   7   3  15    0.05    0.05
  -8   4  15    0.00    0.06
  -7   4  15    1.33    0.17
  -6   4  15    5.26    0.29
  -5   4  15    0.07    0.07
  -4   4  15    4.79    0.25
  -3   4  15    3.42    0.21
  -2   4  15    0.24    0.08
  -1   4  15    3.73    0.20
   0   4  15    0.39    0.06
   1   4  15    9.28    0.24
   2   4  15   -0.03    0.04
   3   4  15    0.13    0.07
   4   4  15    0.07    0.06
   5   4  15   -0.04    0.05
   6   4  15    0.12    0.08
  -7   5  15    2.60    0.25
  -6   5  15    0.03    0.06
  -5   5  15    6.54    0.33
  -4   5  15    3.09    0.25
  -3   5  15    0.07    0.06
  -2   5  15    1.31    0.15
  -1   5  15    2.72    0.13
   0   5  15    5.99    0.19
   1   5  15    0.94    0.13
   2   5  15    6.20    0.31
   3   5  15    3.64    0.23
   4   5  15    1.41    0.18
   5   5  15    0.41    0.11
  -6   6  15    6.34    0.36
  -5   6  15    0.17    0.09
  -4   6  15    5.85    0.32
  -3   6  15    0.11    0.07
  -2   6  15    0.49    0.10
  -1   6  15    0.76    0.11
   0   6  15    0.02    0.05
   1   6  15    7.66    0.35
   2   6  15    0.04    0.06
   3   6  15    1.58    0.19
   4   6  15    0.00    0.06
   5   6  15    0.61    0.14
  -4   7  15    2.47    0.24
  -3   7  15    0.11    0.08
  -2   7  15    0.21    0.09
   1   7  15    0.59    0.12
   2   7  15    5.06    0.29
   3   7  15    0.88    0.16
  -1  -8  16    0.08    0.09
   0  -8  16    0.03    0.07
  -5  -7  16    0.06    0.08
  -4  -7  16    0.24    0.10
  -3  -7  16    0.12    0.06
  -2  -7  16    0.20    0.06
  -1  -7  16    5.70    0.22
   0  -7  16    0.67    0.09
   1  -7  16   -0.04    0.04
   2  -7  16    0.32    0.07
   3  -7  16    0.57    0.10
  -6  -6  16    0.05    0.08
  -5  -6  16    0.99    0.15
  -4  -6  16    0.17    0.08
  -3  -6  16    0.00    0.04
  -2  -6  16    0.68    0.08
  -1  -6  16    0.86    0.09
   0  -6  16   -0.03    0.03
   1  -6  16    0.27    0.06
   2  -6  16    0.59    0.08
   3  -6  16    1.42    0.13
   4  -6  16   -0.03    0.05
  -7  -5  16    0.78    0.15
  -6  -5  16    3.38    0.28
  -5  -5  16    4.04    0.30
  -4  -5  16    3.59    0.16
  -3  -5  16    0.45    0.05
  -2  -5  16    4.97    0.14
  -1  -5  16    2.35    0.14
   0  -5  16    2.00    0.13
   1  -5  16    0.01    0.03
   2  -5  16    0.44    0.07
   3  -5  16    4.98    0.20
   4  -5  16    1.63    0.13
   5  -5  16    0.98    0.16
  -7  -4  16    2.60    0.24
  -6  -4  16    0.55    0.12
  -5  -4  16   11.16    0.44
  -4  -4  16    1.25    0.10
  -3  -4  16    1.21    0.08
  -2  -4  16    1.25    0.08
  -1  -4  16    0.96    0.07
   0  -4  16    2.18    0.10
   1  -4  16    0.00    0.03
   2  -4  16    3.70    0.15
   3  -4  16    2.50    0.15
   4  -4  16    2.97    0.17
   5  -4  16   -0.02    0.05
   6  -4  16    1.02    0.16
  -8  -3  16    2.57    0.25
  -7  -3  16    1.49    0.18
  -6  -3  16    9.82    0.41
  -5  -3  16   10.96    0.29
  -4  -3  16   17.32    0.39
  -3  -3  16    2.21    0.13
  -2  -3  16   16.05    0.28
  -1  -3  16    2.22    0.09
   0  -3  16    3.07    0.10
   1  -3  16    5.67    0.14
   2  -3  16    4.55    0.16
   3  -3  16   18.93    0.42
   4  -3  16    7.69    0.19
   5  -3  16    2.93    0.16
   6  -3  16    0.25    0.06
   7  -3  16    2.00    0.15
  -8  -2  16    0.72    0.13
  -7  -2  16    4.64    0.27
  -6  -2  16    2.02    0.13
  -5  -2  16   26.55    0.54
  -4  -2  16    4.17    0.15
  -3  -2  16    3.78    0.14
  -2  -2  16    6.72    0.14
  -1  -2  16   -0.01    0.02
   0  -2  16   10.40    0.20
   1  -2  16    0.40    0.03
   2  -2  16   14.82    0.23
   3  -2  16    8.11    0.18
   4  -2  16    2.62    0.12
   5  -2  16    0.05    0.04
   6  -2  16    1.70    0.13
   7  -2  16    2.75    0.18
  -9  -1  16    0.00    0.08
  -8  -1  16    8.10    0.38
  -7  -1  16   -0.01    0.04
  -6  -1  16   16.49    0.38
  -5  -1  16    2.19    0.13
  -4  -1  16    6.31    0.19
  -3  -1  16   13.42    0.30
  -2  -1  16    6.67    0.18
  -1  -1  16   37.26    0.53
   0  -1  16    0.31    0.03
   1  -1  16   30.69    0.39
   2  -1  16    2.62    0.07
   3  -1  16   34.68    0.40
   4  -1  16   10.78    0.22
   5  -1  16    4.57    0.17
   6  -1  16    0.00    0.03
   7  -1  16    1.32    0.12
  -9   0  16    0.08    0.08
  -8   0  16    0.49    0.12
  -7   0  16    4.67    0.18
  -6   0  16    3.72    0.15
  -5   0  16   29.28    0.58
  -4   0  16    5.73    0.17
  -3   0  16    3.46    0.12
  -2   0  16   18.44    0.37
  -1   0  16    0.92    0.06
   0   0  16   14.70    0.24
   1   0  16    0.33    0.03
   2   0  16   22.42    0.27
   3   0  16   16.44    0.22
   4   0  16    0.09    0.03
   5   0  16    0.88    0.08
   6   0  16    2.26    0.14
   7   0  16    1.19    0.16
  -9   1  16   -0.04    0.07
  -8   1  16    8.45    0.26
  -7   1  16    0.01    0.04
  -6   1  16   16.74    0.38
  -5   1  16    2.14    0.12
  -4   1  16    6.06    0.18
  -3   1  16   13.23    0.29
  -2   1  16    6.80    0.17
  -1   1  16   36.98    0.65
   0   1  16    0.37    0.03
   1   1  16   30.70    0.46
   2   1  16    2.64    0.07
   3   1  16   34.58    0.64
   4   1  16   10.83    0.27
   5   1  16    4.48    0.17
   6   1  16   -0.02    0.03
   7   1  16    1.28    0.12
  -9   2  16    0.18    0.09
  -8   2  16    0.53    0.13
  -7   2  16    4.73    0.18
  -6   2  16    1.78    0.12
  -5   2  16   27.21    0.54
  -4   2  16    4.01    0.14
  -3   2  16    3.65    0.12
  -2   2  16    6.54    0.17
  -1   2  16   -0.01    0.04
   0   2  16   10.39    0.25
   1   2  16    0.43    0.05
   2   2  16   14.99    0.32
   3   2  16    8.25    0.23
   4   2  16    2.48    0.14
   5   2  16    0.07    0.04
   6   2  16    1.56    0.12
   7   2  16    2.68    0.17
  -8   3  16    2.72    0.17
  -7   3  16    1.28    0.12
  -6   3  16   10.00    0.41
  -5   3  16   10.68    0.42
  -4   3  16   17.90    0.57
  -3   3  16    2.52    0.20
  -2   3  16   15.94    0.50
  -1   3  16    2.31    0.17
   0   3  16    3.14    0.12
   1   3  16    5.53    0.17
   2   3  16    4.34    0.23
   3   3  16   19.34    0.62
   4   3  16    8.02    0.35
   5   3  16    3.06    0.18
   6   3  16    0.13    0.05
   7   3  16    2.02    0.16
  -8   4  16    0.06    0.08
  -7   4  16    2.26    0.23
  -6   4  16    0.36    0.10
  -5   4  16   11.02    0.44
  -4   4  16    1.66    0.17
  -3   4  16    0.83    0.12
  -2   4  16    1.33    0.14
  -1   4  16    0.99    0.12
   0   4  16    2.18    0.12
   1   4  16    0.02    0.05
   2   4  16    3.80    0.23
   3   4  16    2.39    0.21
   4   4  16    2.51    0.23
   5   4  16    0.05    0.06
   6   4  16    1.15    0.17
  -7   5  16    0.72    0.15
  -6   5  16    4.02    0.31
  -5   5  16    3.99    0.26
  -4   5  16    3.69    0.27
  -3   5  16    0.32    0.09
  -2   5  16    4.88    0.25
  -1   5  16    2.30    0.19
   0   5  16    1.95    0.12
   1   5  16    0.08    0.06
   2   5  16    0.34    0.10
   3   5  16    5.28    0.29
   4   5  16    2.31    0.23
   5   5  16    1.07    0.17
  -6   6  16    0.08    0.08
  -5   6  16    1.44    0.19
  -4   6  16    0.20    0.09
  -3   6  16    0.16    0.08
  -2   6  16    0.64    0.11
  -1   6  16    0.52    0.10
   0   6  16    0.03    0.05
   1   6  16    0.32    0.09
   2   6  16    0.35    0.10
   3   6  16    1.55    0.20
   4   6  16   -0.04    0.06
  -4   7  16    0.31    0.11
  -3   7  16    0.00    0.06
  -2   7  16    0.10    0.07
   1   7  16    0.00    0.06
   2   7  16    0.48    0.12
   3   7  16    0.77    0.15
  -4  -7  17    0.80    0.15
  -3  -7  17    0.45    0.08
  -2  -7  17    0.22    0.06
  -1  -7  17    0.58    0.09
   0  -7  17    1.60    0.14
   1  -7  17    0.15    0.06
   2  -7  17    1.28    0.13
  -6  -6  17    0.52    0.13
  -5  -6  17    2.26    0.24
  -4  -6  17    0.38    0.11
  -3  -6  17    3.57    0.17
  -2  -6  17    8.43    0.26
  -1  -6  17    6.30    0.22
   0  -6  17    0.97    0.10
   1  -6  17    0.11    0.05
   2  -6  17   -0.03    0.04
   3  -6  17    0.05    0.05
   4  -6  17   -0.03    0.04
  -7  -5  17    1.88    0.22
  -6  -5  17    1.95    0.22
  -5  -5  17    0.10    0.08
  -4  -5  17    1.02    0.10
  -3  -5  17    1.69    0.13
  -2  -5  17    0.19    0.04
  -1  -5  17    3.17    0.15
   0  -5  17    2.71    0.15
   1  -5  17    0.26    0.06
   2  -5  17    3.23    0.18
   3  -5  17    0.06    0.05
   4  -5  17    2.93    0.18
   5  -5  17    0.42    0.12
  -7  -4  17    0.14    0.08
  -6  -4  17    0.80    0.14
  -5  -4  17    0.97    0.09
  -4  -4  17    0.39    0.06
  -3  -4  17    1.09    0.09
  -2  -4  17    6.98    0.17
  -1  -4  17    7.91    0.18
   0  -4  17    1.66    0.09
   1  -4  17    1.81    0.12
   2  -4  17    0.18    0.05
   3  -4  17    0.14    0.05
   4  -4  17    0.04    0.04
   5  -4  17    1.02    0.15
   6  -4  17    1.24    0.18
  -8  -3  17   -0.03    0.07
  -7  -3  17    0.87    0.15
  -6  -3  17    1.68    0.19
  -5  -3  17    0.33    0.06
  -4  -3  17    0.01    0.03
  -3  -3  17    1.41    0.10
  -2  -3  17    0.50    0.05
  -1  -3  17    2.32    0.09
   0  -3  17    1.36    0.08
   1  -3  17    0.64    0.06
   2  -3  17    3.13    0.13
   3  -3  17    1.32    0.10
   4  -3  17    5.27    0.20
   5  -3  17    1.22    0.10
   6  -3  17    1.52    0.13
  -8  -2  17    0.39    0.11
  -7  -2  17   -0.01    0.05
  -6  -2  17    2.66    0.15
  -5  -2  17    1.00    0.09
  -4  -2  17    0.04    0.03
  -3  -2  17    3.52    0.14
  -2  -2  17    0.41    0.06
  -1  -2  17    8.36    0.17
   0  -2  17    0.03    0.02
   1  -2  17    9.00    0.19
   2  -2  17    1.49    0.07
   3  -2  17    0.31    0.04
   4  -2  17    0.16    0.04
   5  -2  17    0.65    0.08
   6  -2  17    0.66    0.08
   7  -2  17    0.17    0.06
  -8  -1  17    0.04    0.07
  -7  -1  17    0.08    0.04
  -6  -1  17    0.47    0.07
  -5  -1  17    0.09    0.04
  -4  -1  17    0.18    0.04
  -3  -1  17    0.28    0.05
  -2  -1  17    0.81    0.07
  -1  -1  17    0.11    0.03
   0  -1  17    0.32    0.03
   1  -1  17    0.12    0.02
   2  -1  17    0.32    0.03
   3  -1  17    0.93    0.05
   4  -1  17    1.85    0.09
   5  -1  17    0.43    0.06
   6  -1  17    1.18    0.11
   7  -1  17   -0.01    0.05
  -9   0  17   -0.13    0.05
  -8   0  17   -0.11    0.05
  -7   0  17    0.00    0.03
  -6   0  17    0.02    0.03
  -5   0  17    0.05    0.03
  -4   0  17   -0.01    0.03
  -3   0  17    0.00    0.03
  -2   0  17   -0.01    0.02
  -1   0  17   -0.01    0.02
   0   0  17    0.17    0.02
   1   0  17    0.01    0.02
   2   0  17    0.00    0.01
   3   0  17   -0.02    0.02
   4   0  17   -0.02    0.02
   5   0  17   -0.04    0.03
   6   0  17    0.04    0.04
   7   0  17   -0.01    0.05
  -9   1  17    0.00    0.08
  -8   1  17    0.01    0.04
  -7   1  17    0.02    0.04
  -6   1  17    0.42    0.06
  -5   1  17    0.04    0.04
  -4   1  17    0.15    0.04
  -3   1  17    0.38    0.05
  -2   1  17    0.93    0.07
  -1   1  17    0.05    0.03
   0   1  17    0.33    0.04
   1   1  17    0.08    0.02
   2   1  17    0.30    0.04
   3   1  17    1.11    0.09
   4   1  17    1.62    0.11
   5   1  17    0.51    0.07
   6   1  17    1.19    0.11
   7   1  17    0.03    0.05
  -8   2  17    0.56    0.08
  -7   2  17    0.00    0.04
  -6   2  17    2.72    0.14
  -5   2  17    0.93    0.08
  -4   2  17    0.02    0.03
  -3   2  17    3.53    0.12
  -2   2  17    0.35    0.08
  -1   2  17    7.96    0.30
   0   2  17    0.01    0.03
   1   2  17    9.15    0.23
   2   2  17    1.45    0.09
   3   2  17    0.39    0.08
   4   2  17    0.12    0.04
   5   2  17    0.67    0.08
   6   2  17    0.64    0.08
   7   2  17    0.11    0.05
  -8   3  17   -0.08    0.05
  -7   3  17    0.64    0.12
  -6   3  17    2.07    0.20
  -5   3  17    0.25    0.08
  -4   3  17    0.06    0.06
  -3   3  17    1.38    0.15
  -2   3  17    0.48    0.09
  -1   3  17    2.23    0.17
   0   3  17    1.40    0.09
   1   3  17    0.59    0.06
   2   3  17    3.33    0.20
   3   3  17    1.54    0.17
   4   3  17    5.46    0.28
   5   3  17    1.23    0.11
   6   3  17    1.59    0.14
  -7   4  17    0.03    0.07
  -6   4  17    0.50    0.12
  -5   4  17    0.77    0.13
  -4   4  17    0.32    0.09
  -3   4  17    1.20    0.14
  -2   4  17    7.12    0.30
  -1   4  17    7.79    0.31
   0   4  17    1.71    0.11
   1   4  17    2.00    0.19
   2   4  17    0.22    0.07
   3   4  17    0.07    0.06
   4   4  17    0.07    0.06
   5   4  17    0.60    0.13
   6   4  17    1.19    0.17
  -7   5  17    1.89    0.22
  -6   5  17    2.29    0.23
  -5   5  17   -0.03    0.07
  -4   5  17    1.25    0.16
  -3   5  17    1.60    0.17
  -2   5  17    0.14    0.06
  -1   5  17    2.96    0.19
   0   5  17    2.64    0.13
   1   5  17    0.31    0.09
   2   5  17    3.48    0.23
   3   5  17    0.08    0.07
   4   5  17    2.73    0.26
   5   5  17    0.58    0.13
  -5   6  17    2.52    0.25
  -4   6  17    0.37    0.11
  -3   6  17    3.65    0.24
  -2   6  17    7.62    0.35
  -1   6  17    6.51    0.30
   0   6  17    1.23    0.15
   1   6  17    0.07    0.06
   2   6  17   -0.01    0.05
   3   6  17   -0.02    0.05
   4   6  17    0.04    0.07
  -4   7  17    0.73    0.15
  -3   7  17    0.63    0.13
  -2   7  17    0.11    0.07
   0   7  17    1.19    0.17
   1   7  17    0.19    0.09
   2   7  17    1.59    0.19
  -4  -7  18    0.05    0.08
  -3  -7  18    0.29    0.10
  -2  -7  18    0.54    0.09
  -1  -7  18    0.07    0.05
   0  -7  18    0.03    0.04
   1  -7  18    0.48    0.08
   2  -7  18    0.11    0.06
  -5  -6  18    0.06    0.07
  -4  -6  18    0.34    0.11
  -3  -6  18    0.14    0.07
  -2  -6  18    3.21    0.18
  -1  -6  18    1.70    0.13
   0  -6  18    0.03    0.04
   1  -6  18    0.09    0.05
   2  -6  18    2.84    0.18
   3  -6  18    1.34    0.13
   4  -6  18    0.07    0.08
  -6  -5  18    0.91    0.15
  -5  -5  18    2.51    0.24
  -4  -5  18    0.85    0.09
  -3  -5  18    0.06    0.04
  -2  -5  18    2.30    0.12
  -1  -5  18    3.78    0.16
   0  -5  18    0.93    0.09
   1  -5  18    1.78    0.13
   2  -5  18    0.03    0.04
   3  -5  18    0.28    0.06
   4  -5  18   -0.03    0.04
   5  -5  18    0.16    0.09
  -7  -4  18    1.04    0.17
  -6  -4  18    0.16    0.08
  -5  -4  18    0.03    0.04
  -4  -4  18    0.52    0.07
  -3  -4  18    0.50    0.07
  -2  -4  18   17.24    0.40
  -1  -4  18    1.14    0.08
   0  -4  18    8.60    0.20
   1  -4  18    1.10    0.09
   2  -4  18    5.97    0.20
   3  -4  18    0.25    0.06
   4  -4  18    0.44    0.07
   5  -4  18   -0.01    0.06
   6  -4  18    0.39    0.12
  -8  -3  18    1.74    0.22
  -7  -3  18   -0.01    0.05
  -6  -3  18    1.84    0.20
  -5  -3  18    5.05    0.19
  -4  -3  18    5.46    0.19
  -3  -3  18    0.06    0.04
  -2  -3  18    3.46    0.14
  -1  -3  18    7.98    0.18
   0  -3  18    2.09    0.09
   1  -3  18    3.04    0.11
   2  -3  18    0.09    0.04
   3  -3  18    0.79    0.08
   4  -3  18    0.25    0.06
   5  -3  18    3.58    0.28
   6  -3  18    1.83    0.21
  -8  -2  18    0.36    0.10
  -7  -2  18    1.56    0.18
  -6  -2  18    2.05    0.13
  -5  -2  18    0.29    0.05
  -4  -2  18    5.19    0.18
  -3  -2  18    0.02    0.03
  -2  -2  18   23.95    0.48
  -1  -2  18    0.25    0.05
   0  -2  18   10.86    0.21
   1  -2  18    1.28    0.07
   2  -2  18    2.97    0.10
   3  -2  18    0.00    0.02
   4  -2  18    0.53    0.06
   5  -2  18    0.27    0.06
   6  -2  18    3.05    0.18
   7  -2  18    4.76    0.28
  -8  -1  18    4.88    0.29
  -7  -1  18    0.96    0.09
  -6  -1  18    7.97    0.24
  -5  -1  18   11.71    0.29
  -4  -1  18    1.42    0.10
  -3  -1  18   11.82    0.28
  -2  -1  18    4.19    0.15
  -1  -1  18    0.03    0.03
   0  -1  18    1.65    0.07
   1  -1  18    8.23    0.17
   2  -1  18    0.45    0.03
   3  -1  18    4.15    0.09
   4  -1  18    1.77    0.09
   5  -1  18    5.72    0.20
   6  -1  18    4.47    0.19
   7  -1  18    0.38    0.10
  -9   0  18    1.61    0.23
  -8   0  18    0.08    0.07
  -7   0  18    0.90    0.09
  -6   0  18    5.65    0.19
  -5   0  18    0.45    0.06
  -4   0  18   12.99    0.30
  -3   0  18    1.85    0.11
  -2   0  18   15.69    0.33
  -1   0  18    3.21    0.12
   0   0  18    5.18    0.15
   1   0  18    0.50    0.04
   2   0  18    0.77    0.04
   3   0  18    0.12    0.02
   4   0  18    0.20    0.04
   5   0  18    2.01    0.13
   6   0  18    6.51    0.31
   7   0  18    8.79    0.40
  -9   1  18   -0.05    0.05
  -8   1  18    4.35    0.19
  -7   1  18    1.08    0.10
  -6   1  18    8.29    0.24
  -5   1  18   11.36    0.29
  -4   1  18    1.24    0.09
  -3   1  18   11.81    0.28
  -2   1  18    4.51    0.14
  -1   1  18    0.03    0.02
   0   1  18    1.75    0.08
   1   1  18    8.19    0.17
   2   1  18    0.53    0.06
   3   1  18    3.79    0.15
   4   1  18    2.07    0.13
   5   1  18    5.69    0.20
   6   1  18    4.78    0.19
   7   1  18    0.36    0.07
  -8   2  18    0.26    0.07
  -7   2  18    1.19    0.11
  -6   2  18    1.99    0.13
  -5   2  18    0.25    0.05
  -4   2  18    4.77    0.16
  -3   2  18    0.02    0.05
  -2   2  18   23.88    0.68
  -1   2  18    0.31    0.07
   0   2  18   11.21    0.27
   1   2  18    1.22    0.09
   2   2  18    3.04    0.12
   3   2  18    0.12    0.06
   4   2  18    0.63    0.08
   5   2  18    0.34    0.06
   6   2  18    2.80    0.17
   7   2  18    5.05    0.32
  -8   3  18    1.33    0.18
  -7   3  18    0.02    0.06
  -6   3  18    2.38    0.23
  -5   3  18    5.50    0.28
  -4   3  18    5.18    0.27
  -3   3  18   -0.04    0.04
  -2   3  18    3.35    0.20
  -1   3  18    7.99    0.31
   0   3  18    2.15    0.12
   1   3  18    3.05    0.13
   2   3  18    0.07    0.05
   3   3  18    0.82    0.13
   4   3  18    0.17    0.08
   5   3  18    3.30    0.28
   6   3  18    1.53    0.13
  -7   4  18    0.88    0.15
  -6   4  18    0.12    0.07
  -5   4  18    0.09    0.07
  -4   4  18    0.52    0.10
  -3   4  18    0.65    0.11
  -2   4  18   17.88    0.56
  -1   4  18    1.20    0.14
   0   4  18    8.57    0.24
   1   4  18    1.01    0.14
   2   4  18    5.34    0.28
   3   4  18    0.35    0.10
   4   4  18    0.17    0.08
   5   4  18    0.00    0.06
  -6   5  18    0.66    0.14
  -5   5  18    2.81    0.26
  -4   5  18    1.12    0.16
  -3   5  18    0.14    0.07
  -2   5  18    2.86    0.23
  -1   5  18    3.53    0.21
   0   5  18    0.86    0.13
   1   5  18    1.87    0.19
   2   5  18    0.04    0.06
   3   5  18    0.24    0.09
   4   5  18    0.04    0.06
   5   5  18    0.12    0.08
  -5   6  18    0.03    0.08
  -4   6  18    0.20    0.09
  -3   6  18    0.18    0.08
  -2   6  18    3.41    0.26
  -1   6  18    1.62    0.17
   0   6  18    0.14    0.07
   1   6  18   -0.01    0.06
   2   6  18    3.09    0.27
   3   6  18    1.63    0.20
   4   6  18   -0.04    0.07
  -3   7  18    0.06    0.07
  -2   7  18    0.40    0.10
   0   7  18    0.01    0.07
   1   7  18    0.57    0.13
   2   7  18    0.01    0.07
  -3  -7  19    0.17    0.09
  -2  -7  19    0.02    0.07
  -1  -7  19    0.84    0.10
   0  -7  19    0.01    0.05
   1  -7  19    0.18    0.06
  -5  -6  19    0.12    0.09
  -4  -6  19    0.04    0.06
  -3  -6  19    3.98    0.30
  -2  -6  19   -0.04    0.06
  -1  -6  19    7.03    0.24
   0  -6  19    0.08    0.05
   1  -6  19    1.17    0.11
   2  -6  19   -0.04    0.04
   3  -6  19   -0.06    0.04
  -6  -5  19    0.69    0.14
  -5  -5  19    2.55    0.24
  -4  -5  19    0.74    0.09
  -3  -5  19   -0.02    0.03
  -2  -5  19    0.08    0.05
  -1  -5  19    5.79    0.17
   0  -5  19    0.28    0.06
   1  -5  19    1.38    0.12
   2  -5  19    2.37    0.15
   3  -5  19    0.15    0.06
   4  -5  19    0.90    0.11
  -7  -4  19    0.80    0.15
  -6  -4  19    0.08    0.07
  -5  -4  19    0.90    0.10
  -4  -4  19    0.64    0.08
  -3  -4  19    5.22    0.19
  -2  -4  19    0.04    0.03
  -1  -4  19    6.63    0.17
   0  -4  19    0.34    0.05
   1  -4  19    0.28    0.06
   2  -4  19    0.08    0.04
   3  -4  19    0.06    0.04
   4  -4  19    0.27    0.06
   5  -4  19    0.12    0.08
  -7  -3  19    1.16    0.17
  -6  -3  19    0.41    0.10
  -5  -3  19    0.09    0.05
  -4  -3  19    0.57    0.07
  -3  -3  19    0.10    0.04
  -2  -3  19    0.88    0.08
  -1  -3  19    0.40    0.06
   0  -3  19    0.27    0.04
   1  -3  19    0.19    0.04
   2  -3  19    0.04    0.03
   3  -3  19    0.20    0.05
   4  -3  19    0.00    0.04
   5  -3  19    0.12    0.08
   6  -3  19    0.05    0.08
  -8  -2  19    0.27    0.11
  -7  -2  19    1.27    0.17
  -6  -2  19    0.14    0.05
  -5  -2  19    2.06    0.13
  -4  -2  19    1.57    0.11
  -3  -2  19    5.22    0.18
  -2  -2  19    2.07    0.12
  -1  -2  19    0.10    0.04
   0  -2  19    0.28    0.04
   1  -2  19    0.49    0.05
   2  -2  19    1.05    0.07
   3  -2  19    0.03    0.03
   4  -2  19   -0.03    0.02
   5  -2  19    0.05    0.04
   6  -2  19   -0.01    0.04
  -8  -1  19    0.04    0.07
  -7  -1  19    0.17    0.05
  -6  -1  19    0.01    0.04
  -5  -1  19    0.13    0.04
  -4  -1  19    1.14    0.09
  -3  -1  19    0.02    0.03
  -2  -1  19    1.53    0.10
  -1  -1  19    0.78    0.07
   0  -1  19    0.80    0.07
   1  -1  19    0.05    0.02
   2  -1  19    0.53    0.04
   3  -1  19    0.02    0.02
   4  -1  19    0.11    0.04
   5  -1  19    0.07    0.04
   6  -1  19    0.10    0.05
  -8   0  19    0.03    0.07
  -7   0  19   -0.04    0.04
  -6   0  19    0.01    0.04
  -5   0  19   -0.03    0.03
  -4   0  19    0.01    0.03
  -3   0  19   -0.02    0.03
  -2   0  19   -0.02    0.03
  -1   0  19   -0.01    0.02
   0   0  19    0.06    0.03
   1   0  19   -0.01    0.02
   2   0  19    0.00    0.02
   3   0  19    0.00    0.02
   4   0  19    0.02    0.03
   5   0  19   -0.01    0.04
   6   0  19    0.02    0.05
   7   0  19    0.02    0.06
  -8   1  19    0.00    0.05
  -7   1  19    0.23    0.06
  -6   1  19    0.00    0.04
  -5   1  19    0.07    0.04
  -4   1  19    1.12    0.09
  -3   1  19    0.08    0.03
  -2   1  19    1.71    0.10
  -1   1  19    0.72    0.06
   0   1  19    0.75    0.10
   1   1  19    0.06    0.03
   2   1  19    0.41    0.06
   3   1  19    0.01    0.03
   4   1  19    0.10    0.04
   5   1  19    0.04    0.04
   6   1  19    0.24    0.06
  -8   2  19    0.23    0.07
  -7   2  19    1.22    0.11
  -6   2  19    0.09    0.04
  -5   2  19    2.57    0.22
  -4   2  19    2.05    0.18
  -3   2  19    5.32    0.26
  -2   2  19    2.06    0.17
  -1   2  19    0.11    0.05
   0   2  19    0.17    0.04
   1   2  19    0.45    0.06
   2   2  19    0.96    0.13
   3   2  19   -0.01    0.05
   4   2  19    0.03    0.03
   5   2  19    0.03    0.04
   6   2  19    0.04    0.04
  -8   3  19   -0.02    0.07
  -7   3  19    1.19    0.16
  -6   3  19    0.71    0.12
  -5   3  19    0.11    0.07
  -4   3  19    0.75    0.12
  -3   3  19    0.25    0.08
  -2   3  19    0.79    0.12
  -1   3  19    0.39    0.08
   0   3  19    0.16    0.05
   1   3  19    0.13    0.04
   2   3  19    0.10    0.07
   3   3  19    0.17    0.07
   4   3  19   -0.02    0.05
   5   3  19    0.33    0.10
   6   3  19    0.16    0.09
  -7   4  19    0.69    0.13
  -6   4  19    0.04    0.07
  -5   4  19    0.57    0.12
  -4   4  19    0.67    0.12
  -3   4  19    5.32    0.28
  -2   4  19    0.00    0.05
  -1   4  19    6.76    0.29
   0   4  19    0.33    0.06
   1   4  19    0.34    0.09
   2   4  19    0.10    0.07
   3   4  19    0.03    0.04
   4   4  19    0.17    0.08
   5   4  19    0.04    0.07
  -6   5  19    0.81    0.15
  -5   5  19    2.02    0.22
  -4   5  19    0.49    0.11
  -3   5  19    0.10    0.07
  -2   5  19    0.19    0.07
  -1   5  19    6.14    0.28
   0   5  19    0.19    0.08
   1   5  19    1.29    0.17
   2   5  19    2.82    0.25
   3   5  19    0.33    0.10
   4   5  19    1.01    0.17
  -5   6  19    0.02    0.07
  -4   6  19    0.03    0.07
  -3   6  19    3.61    0.28
  -2   6  19    0.01    0.04
  -1   6  19    7.07    0.34
   0   6  19   -0.03    0.05
   1   6  19    1.35    0.17
   2   6  19    0.01    0.06
   3   6  19    0.00    0.07
  -3   7  19    0.11    0.08
  -2   7  19   -0.05    0.06
   0   7  19   -0.01    0.06
   1   7  19    0.23    0.10
  -2  -7  20    0.05    0.08
  -1  -7  20    0.01    0.07
   0  -7  20    0.45    0.09
  -4  -6  20    0.00    0.07
  -3  -6  20    1.02    0.16
  -2  -6  20    4.85    0.29
  -1  -6  20    0.25    0.09
   0  -6  20    0.06    0.05
   1  -6  20   -0.02    0.04
   2  -6  20    0.07    0.05
   3  -6  20    0.58    0.10
  -6  -5  20    0.55    0.13
  -5  -5  20    0.90    0.15
  -4  -5  20   -0.01    0.03
  -3  -5  20    0.16    0.05
  -2  -5  20    0.34    0.07
  -1  -5  20    0.03    0.04
   0  -5  20    0.30    0.06
   1  -5  20    0.70    0.09
   2  -5  20    2.33    0.15
   3  -5  20    0.09    0.05
   4  -5  20    1.22    0.12
  -7  -4  20    0.27    0.11
  -6  -4  20    4.88    0.30
  -5  -4  20    0.28    0.06
  -4  -4  20    0.88    0.09
  -3  -4  20   15.70    0.39
  -2  -4  20    7.89    0.25
  -1  -4  20    1.95    0.13
   0  -4  20    0.22    0.04
   1  -4  20    4.31    0.17
   2  -4  20    0.59    0.08
   3  -4  20    3.83    0.17
   4  -4  20    0.77    0.09
   5  -4  20    1.73    0.20
  -7  -3  20    0.78    0.14
  -6  -3  20    2.20    0.15
  -5  -3  20    1.22    0.11
  -4  -3  20    1.53    0.11
  -3  -3  20    0.13    0.04
  -2  -3  20    0.48    0.07
  -1  -3  20   -0.03    0.03
   0  -3  20    4.45    0.17
   1  -3  20    0.92    0.07
   2  -3  20    4.28    0.17
   3  -3  20    0.03    0.04
   4  -3  20    5.00    0.20
   5  -3  20    1.48    0.19
   6  -3  20    3.53    0.29
  -8  -2  20    0.22    0.09
  -7  -2  20    0.71    0.13
  -6  -2  20    6.11    0.22
  -5  -2  20    0.02    0.04
  -4  -2  20    2.85    0.16
  -3  -2  20   21.62    0.46
  -2  -2  20   47.00    0.86
  -1  -2  20    3.60    0.14
   0  -2  20    1.38    0.10
   1  -2  20    4.23    0.12
   2  -2  20    0.33    0.05
   3  -2  20    5.67    0.20
   4  -2  20    0.38    0.07
   5  -2  20    5.52    0.20
   6  -2  20    0.34    0.07
  -8  -1  20    1.77    0.21
  -7  -1  20    2.41    0.15
  -6  -1  20    3.73    0.16
  -5  -1  20    1.89    0.13
  -4  -1  20    3.91    0.15
  -3  -1  20    2.65    0.13
  -2  -1  20    0.31    0.05
  -1  -1  20    2.23    0.12
   0  -1  20    5.43    0.17
   1  -1  20    0.02    0.02
   2  -1  20    6.31    0.13
   3  -1  20    0.19    0.03
   4  -1  20    9.57    0.26
   5  -1  20    1.46    0.12
   6  -1  20    1.68    0.13
  -8   0  20    0.44    0.11
  -7   0  20    1.13    0.11
  -6   0  20    3.86    0.16
  -5   0  20    0.32    0.06
  -4   0  20    3.54    0.14
  -3   0  20   13.19    0.31
  -2   0  20  115.55    1.90
  -1   0  20    4.47    0.15
   0   0  20    8.88    0.23
   1   0  20    0.18    0.04
   2   0  20   -0.02    0.02
   3   0  20    4.97    0.12
   4   0  20    0.09    0.04
   5   0  20    6.82    0.22
   6   0  20    1.15    0.15
  -8   1  20    1.73    0.14
  -7   1  20    2.69    0.16
  -6   1  20    3.83    0.16
  -5   1  20    1.83    0.12
  -4   1  20    3.89    0.15
  -3   1  20    2.50    0.12
  -2   1  20    0.45    0.05
  -1   1  20    2.04    0.17
   0   1  20    5.32    0.24
   1   1  20    0.03    0.03
   2   1  20    6.37    0.19
   3   1  20    0.10    0.07
   4   1  20    9.10    0.26
   5   1  20    1.48    0.12
   6   1  20    1.95    0.14
  -8   2  20    0.40    0.11
  -7   2  20    0.50    0.12
  -6   2  20    6.47    0.32
  -5   2  20   -0.06    0.04
  -4   2  20    3.01    0.23
  -3   2  20   22.39    0.67
  -2   2  20   47.55    1.23
  -1   2  20    3.74    0.20
   0   2  20    1.34    0.14
   1   2  20    4.04    0.15
   2   2  20    0.26    0.08
   3   2  20    5.85    0.29
   4   2  20    0.54    0.11
   5   2  20    5.22    0.20
   6   2  20    0.27    0.07
  -7   3  20    0.54    0.12
  -6   3  20    2.02    0.21
  -5   3  20    1.07    0.15
  -4   3  20    1.83    0.19
  -3   3  20    0.15    0.07
  -2   3  20    0.37    0.08
  -1   3  20    0.04    0.05
   0   3  20    4.42    0.16
   1   3  20    0.90    0.08
   2   3  20    4.13    0.24
   3   3  20    0.08    0.06
   4   3  20    5.12    0.30
   5   3  20    1.24    0.17
   6   3  20    3.39    0.29
  -7   4  20    0.33    0.11
  -6   4  20    4.90    0.30
  -5   4  20    0.16    0.08
  -4   4  20    0.80    0.14
  -3   4  20   15.96    0.55
  -2   4  20    7.85    0.34
  -1   4  20    2.25    0.19
   0   4  20    0.22    0.05
   1   4  20    4.53    0.26
   2   4  20    0.65    0.13
   3   4  20    3.81    0.25
   4   4  20    0.79    0.15
   5   4  20    2.08    0.23
  -6   5  20    0.36    0.11
  -5   5  20    0.82    0.15
  -4   5  20   -0.01    0.05
  -3   5  20    0.20    0.08
  -2   5  20    0.46    0.10
  -1   5  20    0.00    0.05
   0   5  20    0.48    0.11
   1   5  20    0.61    0.12
   2   5  20    2.10    0.22
   3   5  20    0.10    0.07
   4   5  20    1.38    0.19
  -4   6  20    0.06    0.07
  -3   6  20    1.29    0.17
  -2   6  20    4.40    0.27
   0   6  20    0.09    0.07
   1   6  20    0.08    0.07
   2   6  20    0.02    0.07
   3   6  20    0.67    0.14
  -4  -6  21    0.02    0.07
  -3  -6  21    2.74    0.25
  -2  -6  21    0.06    0.07
  -1  -6  21    0.96    0.16
   0  -6  21    0.16    0.06
   1  -6  21    0.00    0.05
   2  -6  21    1.05    0.11
  -5  -5  21    0.02    0.06
  -4  -5  21    1.12    0.11
  -3  -5  21    0.01    0.04
  -2  -5  21    0.36    0.07
  -1  -5  21    0.01    0.04
   0  -5  21    0.03    0.06
   1  -5  21    0.25    0.06
   2  -5  21   -0.03    0.04
   3  -5  21    1.06    0.11
   4  -5  21    0.00    0.05
  -6  -4  21    0.22    0.09
  -5  -4  21    0.50    0.08
  -4  -4  21    0.06    0.04
  -3  -4  21    3.39    0.16
  -2  -4  21    0.33    0.06
  -1  -4  21    1.05    0.10
   0  -4  21    0.12    0.05
   1  -4  21    0.17    0.05
   2  -4  21    1.36    0.11
   3  -4  21   -0.03    0.04
   4  -4  21    1.13    0.11
   5  -4  21    0.39    0.11
  -7  -3  21    0.50    0.13
  -6  -3  21   -0.02    0.04
  -5  -3  21    0.34    0.06
  -4  -3  21    0.30    0.06
  -3  -3  21    1.22    0.10
  -2  -3  21    0.15    0.05
  -1  -3  21    2.01    0.13
   0  -3  21    3.01    0.15
   1  -3  21   -0.02    0.02
   2  -3  21    2.41    0.14
   3  -3  21   -0.03    0.03
   4  -3  21   -0.05    0.04
   5  -3  21    0.73    0.14
  -8  -2  21    1.20    0.20
  -7  -2  21    0.05    0.05
  -6  -2  21    0.38    0.07
  -5  -2  21    0.42    0.07
  -4  -2  21    0.33    0.06
  -3  -2  21    0.65    0.07
  -2  -2  21    0.02    0.03
  -1  -2  21    0.88    0.08
   0  -2  21    0.48    0.06
   1  -2  21    0.66    0.08
   2  -2  21    0.38    0.05
   3  -2  21    0.07    0.04
   4  -2  21    1.20    0.11
   5  -2  21   -0.02    0.06
   6  -2  21    0.13    0.08
  -8  -1  21   -0.04    0.06
  -7  -1  21    0.22    0.06
  -6  -1  21    0.12    0.05
  -5  -1  21    0.25    0.06
  -4  -1  21    0.98    0.09
  -3  -1  21    1.02    0.09
  -2  -1  21    0.01    0.03
  -1  -1  21    2.71    0.13
   0  -1  21    3.39    0.13
   1  -1  21    0.08    0.04
   2  -1  21    1.23    0.07
   3  -1  21    0.33    0.03
   4  -1  21   -0.02    0.03
   5  -1  21    0.06    0.04
   6  -1  21    0.08    0.06
  -8   0  21    0.03    0.05
  -7   0  21   -0.02    0.04
  -6   0  21   -0.06    0.03
  -5   0  21    0.04    0.03
  -4   0  21    0.03    0.03
  -3   0  21    0.01    0.03
  -2   0  21    0.04    0.03
  -1   0  21   -0.01    0.03
   0   0  21    0.04    0.03
   1   0  21    0.01    0.02
   2   0  21    0.00    0.02
   3   0  21   -0.02    0.03
   4   0  21    0.03    0.03
   5   0  21    0.06    0.06
   6   0  21   -0.06    0.05
  -8   1  21   -0.01    0.04
  -7   1  21    0.18    0.05
  -6   1  21    0.13    0.05
  -5   1  21    0.14    0.04
  -4   1  21    0.97    0.09
  -3   1  21    1.14    0.09
  -2   1  21    0.02    0.05
  -1   1  21    2.70    0.20
   0   1  21    3.45    0.20
   1   1  21    0.07    0.04
   2   1  21    1.31    0.10
   3   1  21    0.30    0.08
   4   1  21   -0.02    0.03
   5   1  21    0.09    0.05
   6   1  21    0.09    0.05
  -8   2  21    0.88    0.15
  -7   2  21    0.02    0.06
  -6   2  21    0.32    0.10
  -5   2  21    0.52    0.11
  -4   2  21    0.47    0.10
  -3   2  21    0.55    0.11
  -2   2  21   -0.05    0.04
  -1   2  21    0.68    0.11
   0   2  21    0.51    0.09
   1   2  21    0.66    0.07
   2   2  21    0.47    0.10
   3   2  21    0.18    0.07
   4   2  21    1.11    0.16
   5   2  21    0.01    0.04
   6   2  21    0.07    0.05
  -7   3  21    0.82    0.15
  -6   3  21    0.01    0.06
  -5   3  21    0.22    0.08
  -4   3  21    0.41    0.10
  -3   3  21    1.53    0.16
  -2   3  21    0.04    0.06
  -1   3  21    1.74    0.17
   0   3  21    3.05    0.14
   1   3  21   -0.06    0.04
   2   3  21    2.58    0.22
   3   3  21    0.01    0.06
   4   3  21    0.04    0.06
   5   3  21    0.64    0.13
  -6   4  21    0.28    0.10
  -5   4  21    0.35    0.10
  -4   4  21    0.04    0.05
  -3   4  21    3.78    0.28
  -2   4  21    0.15    0.07
  -1   4  21    1.13    0.13
   0   4  21    0.08    0.04
   1   4  21    0.17    0.08
   2   4  21    1.48    0.19
   3   4  21    0.07    0.07
   4   4  21    1.26    0.18
  -5   5  21    0.10    0.08
  -4   5  21    1.36    0.18
  -3   5  21    0.04    0.06
  -2   5  21    0.30    0.09
  -1   5  21    0.08    0.06
   0   5  21   -0.01    0.06
   1   5  21    0.30    0.10
   2   5  21    0.01    0.06
   3   5  21    1.07    0.17
  -4   6  21    0.09    0.09
  -3   6  21    3.25    0.27
  -2   6  21   -0.01    0.05
   0   6  21    0.17    0.08
   1   6  21   -0.05    0.06
   2   6  21    1.13    0.17
  -4  -6  22    0.04    0.07
  -3  -6  22    0.02    0.07
  -2  -6  22    0.23    0.10
  -1  -6  22    1.50    0.19
   0  -6  22    0.01    0.07
   1  -6  22    1.38    0.19
   2  -6  22    0.02    0.07
  -5  -5  22    0.19    0.09
  -4  -5  22    0.22    0.06
  -3  -5  22    2.87    0.18
  -2  -5  22    9.77    0.30
  -1  -5  22    0.02    0.04
   0  -5  22    0.53    0.11
   1  -5  22    1.85    0.14
   2  -5  22    1.13    0.11
   3  -5  22    0.02    0.05
  -6  -4  22    1.47    0.19
  -5  -4  22    1.06    0.11
  -4  -4  22    1.32    0.12
  -3  -4  22    0.32    0.06
  -2  -4  22    3.35    0.18
  -1  -4  22    0.15    0.05
   0  -4  22   -0.02    0.03
   1  -4  22    0.09    0.07
   2  -4  22    0.88    0.10
   3  -4  22    0.69    0.09
   4  -4  22    0.87    0.11
  -7  -3  22    2.73    0.26
  -6  -3  22    0.24    0.06
  -5  -3  22    0.21    0.05
  -4  -3  22    1.44    0.12
  -3  -3  22    5.67    0.20
  -2  -3  22   27.95    0.58
  -1  -3  22    0.01    0.04
   0  -3  22    0.00    0.03
   1  -3  22    4.57    0.18
   2  -3  22    0.88    0.07
   3  -3  22    0.18    0.06
   4  -3  22    1.55    0.13
   5  -3  22    0.28    0.11
  -7  -2  22    0.25    0.09
  -6  -2  22    1.26    0.11
  -5  -2  22    0.61    0.08
  -4  -2  22    0.77    0.09
  -3  -2  22    1.02    0.09
  -2  -2  22    0.28    0.05
  -1  -2  22    3.45    0.15
   0  -2  22    0.33    0.06
   1  -2  22    1.45    0.11
   2  -2  22   -0.04    0.02
   3  -2  22    2.81    0.16
   4  -2  22    1.18    0.11
   5  -2  22    0.13    0.08
  -8  -1  22    0.68    0.14
  -7  -1  22    1.90    0.14
  -6  -1  22    0.12    0.05
  -5  -1  22    0.96    0.09
  -4  -1  22    1.50    0.11
  -3  -1  22    7.09    0.22
  -2  -1  22   35.40    0.67
  -1  -1  22    5.30    0.18
   0  -1  22    0.16    0.04
   1  -1  22    5.06    0.17
   2  -1  22    3.43    0.14
   3  -1  22    1.63    0.09
   4  -1  22    3.17    0.17
   5  -1  22    0.04    0.04
   6  -1  22    0.78    0.13
  -8   0  22    1.45    0.13
  -7   0  22   -0.01    0.04
  -6   0  22    1.36    0.12
  -5   0  22    0.04    0.03
  -4   0  22    0.18    0.05
  -3   0  22    0.46    0.06
  -2   0  22    2.75    0.13
  -1   0  22   11.42    0.28
   0   0  22    1.51    0.10
   1   0  22    7.27    0.31
   2   0  22    2.20    0.13
   3   0  22    2.86    0.15
   4   0  22    0.64    0.08
   5   0  22    0.52    0.11
   6   0  22    0.14    0.08
  -8   1  22    0.97    0.11
  -7   1  22    1.84    0.14
  -6   1  22    0.01    0.04
  -5   1  22    0.94    0.09
  -4   1  22    1.39    0.16
  -3   1  22    7.30    0.32
  -2   1  22   35.15    0.97
  -1   1  22    5.28    0.26
   0   1  22    0.28    0.07
   1   1  22    4.89    0.17
   2   1  22    3.37    0.14
   3   1  22    1.65    0.18
   4   1  22    3.37    0.17
   5   1  22    0.05    0.05
   6   1  22    0.56    0.09
  -7   2  22    0.13    0.08
  -6   2  22    1.10    0.15
  -5   2  22    0.78    0.13
  -4   2  22    1.02    0.14
  -3   2  22    0.86    0.13
  -2   2  22    0.23    0.08
  -1   2  22    3.42    0.20
   0   2  22    0.47    0.09
   1   2  22    1.34    0.11
   2   2  22    0.01    0.06
   3   2  22    2.53    0.23
   4   2  22    1.17    0.16
   5   2  22    0.23    0.09
  -7   3  22    2.83    0.26
  -6   3  22    0.18    0.08
  -5   3  22    0.21    0.08
  -4   3  22    1.60    0.18
  -3   3  22    5.38    0.28
  -2   3  22   27.64    0.82
  -1   3  22   -0.01    0.04
   0   3  22    0.02    0.04
   1   3  22    4.30    0.25
   2   3  22    0.88    0.15
   3   3  22    0.12    0.08
   4   3  22    1.23    0.17
   5   3  22    0.25    0.10
  -6   4  22    1.20    0.18
  -5   4  22    1.18    0.17
  -4   4  22    1.21    0.17
  -3   4  22    0.13    0.07
  -2   4  22    3.61    0.22
  -1   4  22    0.18    0.07
   0   4  22   -0.02    0.03
   1   4  22    0.07    0.06
   2   4  22    0.76    0.13
   3   4  22    0.95    0.16
   4   4  22    1.05    0.17
  -5   5  22    0.23    0.09
  -4   5  22    0.22    0.09
  -3   5  22    2.60    0.23
  -2   5  22    8.60    0.38
  -1   5  22    0.01    0.05
   0   5  22    0.41    0.11
   1   5  22    1.41    0.18
   2   5  22    1.02    0.16
   3   5  22    0.01    0.06
  -4   6  22   -0.09    0.06
  -3   6  22    0.03    0.07
  -2   6  22    0.04    0.07
   1   6  22    1.10    0.17
   2   6  22    0.03    0.07
  -2  -6  23    0.59    0.14
  -1  -6  23    0.08    0.08
   0  -6  23    2.19    0.24
  -5  -5  23    0.60    0.14
  -4  -5  23    0.61    0.09
  -3  -5  23    5.53    0.22
  -2  -5  23    0.42    0.08
  -1  -5  23    2.68    0.17
   0  -5  23    0.66    0.13
   1  -5  23    0.10    0.07
   2  -5  23    0.08    0.05
   3  -5  23    0.07    0.06
  -6  -4  23    0.15    0.08
  -5  -4  23    0.63    0.09
  -4  -4  23   -0.01    0.04
  -3  -4  23    0.03    0.04
  -2  -4  23    1.07    0.11
  -1  -4  23    0.72    0.09
   0  -4  23    1.95    0.14
   1  -4  23    0.74    0.13
   2  -4  23    0.84    0.14
   3  -4  23    0.56    0.09
   4  -4  23    0.48    0.09
  -7  -3  23    0.33    0.12
  -6  -3  23    1.09    0.11
  -5  -3  23   -0.03    0.04
  -4  -3  23    0.89    0.10
  -3  -3  23    2.48    0.15
  -2  -3  23    0.02    0.04
  -1  -3  23    1.67    0.12
   0  -3  23    0.91    0.09
   1  -3  23    0.45    0.07
   2  -3  23    0.06    0.04
   3  -3  23    0.92    0.10
   4  -3  23   -0.07    0.04
  -7  -2  23    0.19    0.06
  -6  -2  23    0.10    0.05
  -5  -2  23    0.58    0.08
  -4  -2  23    0.17    0.05
  -3  -2  23    1.30    0.11
  -2  -2  23    0.12    0.04
  -1  -2  23    0.83    0.08
   0  -2  23    0.09    0.04
   1  -2  23    4.18    0.16
   2  -2  23    1.29    0.11
   3  -2  23    1.58    0.12
   4  -2  23    0.91    0.10
   5  -2  23    0.48    0.12
  -7  -1  23    0.25    0.07
  -6  -1  23    0.32    0.06
  -5  -1  23    0.02    0.03
  -4  -1  23    0.24    0.05
  -3  -1  23    0.00    0.03
  -2  -1  23    0.08    0.04
  -1  -1  23    0.06    0.04
   0  -1  23    1.37    0.10
   1  -1  23    0.57    0.07
   2  -1  23    0.00    0.03
   3  -1  23    0.36    0.06
   4  -1  23    0.00    0.06
   5  -1  23    0.03    0.08
  -8   0  23   -0.10    0.07
  -7   0  23   -0.01    0.04
  -6   0  23   -0.01    0.04
  -5   0  23    0.00    0.03
  -4   0  23    0.00    0.03
  -3   0  23    0.02    0.03
  -2   0  23   -0.01    0.03
  -1   0  23    0.03    0.03
   0   0  23   -0.06    0.04
   1   0  23    0.09    0.05
   2   0  23    0.02    0.03
   3   0  23    0.03    0.05
   4   0  23   -0.03    0.04
   5   0  23    0.03    0.05
  -7   1  23    0.39    0.08
  -6   1  23    0.37    0.10
  -5   1  23    0.01    0.05
  -4   1  23    0.24    0.08
  -3   1  23    0.16    0.07
  -2   1  23    0.08    0.06
  -1   1  23    0.05    0.05
   0   1  23    1.35    0.15
   1   1  23    0.41    0.09
   2   1  23    0.04    0.04
   3   1  23    0.59    0.11
   4   1  23    0.01    0.06
   5   1  23   -0.02    0.04
  -7   2  23   -0.04    0.05
  -6   2  23    0.09    0.07
  -5   2  23    0.45    0.11
  -4   2  23    0.28    0.09
  -3   2  23    1.28    0.15
  -2   2  23    0.08    0.05
  -1   2  23    0.90    0.13
   0   2  23    0.03    0.05
   1   2  23    3.94    0.16
   2   2  23    1.10    0.15
   3   2  23    1.59    0.19
   4   2  23    0.94    0.15
   5   2  23    0.49    0.12
  -7   3  23    0.33    0.11
  -6   3  23    1.08    0.16
  -5   3  23    0.15    0.08
  -4   3  23    0.83    0.14
  -3   3  23    2.20    0.21
  -2   3  23    0.06    0.06
  -1   3  23    1.68    0.17
   0   3  23    0.91    0.12
   1   3  23    0.26    0.08
   2   3  23    0.08    0.06
   3   3  23    0.57    0.12
   4   3  23   -0.01    0.06
  -6   4  23    0.15    0.09
  -5   4  23    0.66    0.13
  -4   4  23    0.00    0.06
  -3   4  23    0.07    0.06
  -2   4  23    1.13    0.15
  -1   4  23    0.53    0.10
   1   4  23    0.28    0.09
   2   4  23    0.94    0.15
   3   4  23    0.51    0.12
   4   4  23    0.27    0.11
  -5   5  23    0.60    0.13
  -4   5  23    0.71    0.14
  -3   5  23    5.64    0.31
  -2   5  23    0.27    0.09
  -1   5  23    2.25    0.21
   1   5  23    0.01    0.06
   2   5  23    0.02    0.07
  -3   6  23    0.03    0.07
  -2   6  23    0.64    0.13
   1   6  23    0.01    0.07
  -4  -5  24   -0.01    0.04
  -3  -5  24    1.41    0.13
  -2  -5  24    0.22    0.06
  -1  -5  24    0.01    0.05
   0  -5  24    0.11    0.07
   1  -5  24    0.17    0.09
   2  -5  24    0.79    0.15
  -5  -4  24    1.07    0.11
  -4  -4  24    0.22    0.06
  -3  -4  24    0.85    0.10
  -2  -4  24    0.16    0.05
  -1  -4  24    0.42    0.07
   0  -4  24    1.06    0.11
   1  -4  24    6.08    0.31
   2  -4  24    0.48    0.11
   3  -4  24    1.04    0.16
  -6  -3  24    0.97    0.11
  -5  -3  24    2.13    0.15
  -4  -3  24    0.65    0.09
  -3  -3  24    2.48    0.15
  -2  -3  24    1.51    0.12
  -1  -3  24    0.02    0.04
   0  -3  24    2.94    0.17
   1  -3  24    0.39    0.07
   2  -3  24    5.48    0.21
   3  -3  24    0.02    0.07
   4  -3  24    0.55    0.09
  -7  -2  24    0.04    0.05
  -6  -2  24    2.88    0.18
  -5  -2  24    0.45    0.07
  -4  -2  24    1.82    0.13
  -3  -2  24    0.95    0.10
  -2  -2  24    0.13    0.04
  -1  -2  24    0.23    0.05
   0  -2  24    1.57    0.12
   1  -2  24   14.66    0.36
   2  -2  24    4.65    0.18
   3  -2  24    4.30    0.25
   4  -2  24    7.19    0.25
   5  -2  24    0.30    0.11
  -7  -1  24    1.46    0.13
  -6  -1  24    0.43    0.07
  -5  -1  24    3.11    0.18
  -4  -1  24    7.07    0.23
  -3  -1  24   10.16    0.28
  -2  -1  24    6.33    0.20
  -1  -1  24    8.33    0.24
   0  -1  24    0.54    0.07
   1  -1  24    0.26    0.05
   2  -1  24    3.40    0.15
   3  -1  24    5.52    0.27
  -7   0  24    0.25    0.06
  -6   0  24    7.12    0.24
  -5   0  24    0.09    0.04
  -4   0  24    4.36    0.17
  -3   0  24    0.80    0.08
  -2   0  24    0.02    0.03
  -1   0  24    0.02    0.05
   0   0  24    1.55    0.16
   1   0  24   15.34    0.51
   2   0  24   11.54    0.42
   3   0  24    6.22    0.30
   4   0  24   12.02    0.32
   5   0  24    0.75    0.13
  -7   1  24    1.28    0.18
  -6   1  24    0.46    0.11
  -5   1  24    3.52    0.27
  -4   1  24    6.72    0.33
  -3   1  24    9.93    0.41
  -2   1  24    5.58    0.29
  -1   1  24    7.92    0.34
   0   1  24    0.68    0.11
   1   1  24    0.29    0.08
   2   1  24    3.42    0.22
   3   1  24    5.11    0.28
   4   1  24    1.38    0.18
   5   1  24    0.79    0.10
  -7   2  24    0.09    0.08
  -6   2  24    3.38    0.29
  -5   2  24    0.47    0.11
  -4   2  24    2.09    0.20
  -3   2  24    0.92    0.14
  -2   2  24   -0.02    0.05
  -1   2  24    0.16    0.07
   0   2  24    1.22    0.14
   1   2  24   14.46    0.36
   2   2  24    4.59    0.27
   3   2  24    3.73    0.25
   4   2  24    7.72    0.38
   5   2  24    0.37    0.11
  -6   3  24    0.65    0.13
  -5   3  24    2.07    0.22
  -4   3  24    0.48    0.11
  -3   3  24    2.55    0.24
  -2   3  24    1.54    0.17
  -1   3  24    0.06    0.06
   0   3  24    2.85    0.22
   1   3  24    0.40    0.10
   2   3  24    5.42    0.31
   3   3  24    0.06    0.07
   4   3  24    0.48    0.12
  -5   4  24    1.28    0.18
  -4   4  24    0.35    0.10
  -3   4  24    0.62    0.12
  -2   4  24    0.15    0.07
  -1   4  24    0.37    0.09
   1   4  24    5.54    0.32
   2   4  24    0.46    0.12
   3   4  24    1.34    0.20
  -4   5  24    0.01    0.07
  -3   5  24    1.04    0.16
  -2   5  24    0.27    0.09
   1   5  24    0.17    0.08
   2   5  24    0.72    0.15
  -2   6  24   -0.01    0.06
  -4  -5  25    0.42    0.11
  -3  -5  25    4.46    0.22
  -2  -5  25   -0.03    0.04
  -1  -5  25    0.92    0.11
   0  -5  25    0.00    0.07
   1  -5  25    2.02    0.22
  -5  -4  25    0.25    0.06
  -4  -4  25    0.03    0.05
  -3  -4  25    0.03    0.04
  -2  -4  25    0.05    0.05
  -1  -4  25    0.08    0.05
   0  -4  25    1.33    0.12
   1  -4  25   -0.01    0.06
   2  -4  25    3.64    0.29
   3  -4  25    1.55    0.20
  -6  -3  25   -0.02    0.04
  -5  -3  25    0.78    0.10
  -4  -3  25    0.76    0.09
  -3  -3  25    2.32    0.15
  -2  -3  25    0.05    0.04
  -1  -3  25    0.63    0.09
   0  -3  25    0.45    0.07
   1  -3  25    1.57    0.13
   2  -3  25    0.01    0.04
   3  -3  25    0.82    0.15
   4  -3  25    0.52    0.12
  -7  -2  25    0.05    0.05
  -6  -2  25   -0.05    0.04
  -5  -2  25    0.03    0.04
  -4  -2  25    0.02    0.04
  -3  -2  25    0.18    0.05
  -2  -2  25    1.27    0.11
  -1  -2  25    1.90    0.13
   0  -2  25    1.37    0.11
   1  -2  25    2.10    0.14
   2  -2  25    0.02    0.04
   3  -2  25    0.90    0.14
   4  -2  25    0.12    0.08
  -7  -1  25    0.30    0.07
  -6  -1  25    0.09    0.05
  -5  -1  25    0.28    0.06
  -4  -1  25    0.18    0.05
  -3  -1  25    0.28    0.06
  -2  -1  25    0.03    0.04
  -1  -1  25    0.31    0.06
   0  -1  25    0.61    0.07
   1  -1  25    0.17    0.05
   2  -1  25    0.05    0.06
  -7   0  25    0.00    0.05
  -6   0  25    0.02    0.04
  -5   0  25    0.04    0.04
  -4   0  25   -0.01    0.03
  -3   0  25   -0.03    0.04
  -2   0  25   -0.03    0.05
  -1   0  25    0.04    0.05
   0   0  25    0.03    0.05
   1   0  25    0.16    0.06
   2   0  25    0.02    0.05
   3   0  25    0.00    0.05
   5   0  25   -0.01    0.07
  -7   1  25    0.32    0.11
  -6   1  25    0.15    0.08
  -5   1  25    0.11    0.07
  -4   1  25    0.34    0.10
  -3   1  25    0.31    0.09
  -2   1  25    0.07    0.06
  -1   1  25    0.18    0.07
   0   1  25    0.65    0.11
   1   1  25    0.29    0.08
   2   1  25    0.05    0.06
   3   1  25    0.04    0.06
   4   1  25    0.10    0.07
  -6   2  25    0.09    0.07
  -5   2  25   -0.02    0.05
  -4   2  25    0.02    0.06
  -3   2  25    0.29    0.09
  -2   2  25    1.46    0.17
  -1   2  25    1.68    0.17
   0   2  25    1.12    0.14
   1   2  25    2.45    0.22
   2   2  25    0.08    0.06
   3   2  25    0.57    0.13
   4   2  25    0.03    0.07
  -6   3  25    0.22    0.10
  -5   3  25    0.85    0.15
  -4   3  25    0.71    0.14
  -3   3  25    2.20    0.21
  -2   3  25    0.07    0.06
  -1   3  25    0.66    0.12
   0   3  25    0.73    0.11
   1   3  25    1.64    0.19
   2   3  25    0.04    0.07
   3   3  25    0.66    0.14
   4   3  25    0.51    0.13
  -5   4  25    0.15    0.08
  -4   4  25   -0.02    0.05
  -3   4  25    0.11    0.07
  -2   4  25   -0.01    0.05
  -1   4  25    0.09    0.06
   1   4  25   -0.04    0.06
   2   4  25    3.78    0.31
   3   4  25    1.70    0.23
  -4   5  25    0.42    0.12
  -3   5  25    4.43    0.28
  -2   5  25    0.05    0.06
   1   5  25    2.56    0.25
  -3  -5  26    0.22    0.10
  -2  -5  26    1.37    0.13
  -1  -5  26    0.59    0.09
   0  -5  26    1.08    0.18
  -5  -4  26    0.03    0.07
  -4  -4  26    0.43    0.08
  -3  -4  26    2.65    0.17
  -2  -4  26    0.05    0.05
  -1  -4  26    5.09    0.21
   0  -4  26    0.10    0.05
   1  -4  26    1.86    0.21
   2  -4  26    1.35    0.18
  -6  -3  26    2.10    0.22
  -5  -3  26    0.19    0.06
  -4  -3  26    2.02    0.14
  -3  -3  26    0.28    0.06
  -2  -3  26    3.30    0.19
  -1  -3  26    0.65    0.09
   0  -3  26    1.79    0.14
   1  -3  26    7.40    0.25
   2  -3  26    0.58    0.08
   3  -3  26    2.65    0.25
  -6  -2  26    2.23    0.16
  -5  -2  26    0.47    0.08
  -4  -2  26    0.14    0.05
  -3  -2  26    2.23    0.15
  -2  -2  26    0.01    0.04
  -1  -2  26    8.43    0.26
   0  -2  26    0.61    0.08
   1  -2  26    4.59    0.18
   2  -2  26    1.40    0.12
   3  -2  26    1.67    0.19
  -7  -1  26    2.56    0.24
  -6  -1  26    5.10    0.21
  -5  -1  26    0.14    0.05
  -4  -1  26    4.33    0.18
  -3  -1  26    0.38    0.07
  -2  -1  26    8.57    0.25
  -1  -1  26    3.34    0.16
   0  -1  26   13.33    0.34
   1  -1  26    3.95    0.24
   2  -1  26    1.67    0.18
  -7   0  26    2.72    0.25
  -6   0  26    1.74    0.15
  -5   0  26    2.64    0.24
  -4   0  26    0.17    0.08
  -3   0  26    1.22    0.16
  -2   0  26    0.00    0.05
  -1   0  26    9.99    0.41
   0   0  26    1.80    0.19
   1   0  26   10.20    0.41
   2   0  26    0.39    0.10
   3   0  26    2.09    0.21
  -6   1  26    4.80    0.30
  -5   1  26    0.11    0.08
  -4   1  26    4.30    0.27
  -3   1  26    0.55    0.11
  -2   1  26    8.61    0.37
  -1   1  26    3.22    0.25
   0   1  26   13.11    0.48
   1   1  26    4.17    0.24
   3   1  26    0.12    0.08
   4   1  26   -0.06    0.06
  -6   2  26    2.35    0.24
  -5   2  26    0.64    0.13
  -4   2  26    0.19    0.08
  -3   2  26    2.15    0.21
  -2   2  26    0.02    0.05
  -1   2  26    8.54    0.37
   0   2  26    0.32    0.09
   2   2  26    1.28    0.17
   3   2  26    1.78    0.21
   4   2  26    0.55    0.14
  -5   3  26    0.42    0.11
  -4   3  26    2.02    0.22
  -3   3  26    0.36    0.10
  -2   3  26    2.74    0.24
  -1   3  26    0.57    0.11
   0   3  26    1.81    0.18
   2   3  26    0.45    0.11
   3   3  26    2.70    0.27
  -4   4  26    0.22    0.09
  -3   4  26    2.93    0.26
  -2   4  26    0.05    0.06
  -1   4  26    5.17    0.28
   1   4  26    1.65    0.21
   2   4  26    1.24    0.18
  -3   5  26    0.12    0.08
  -2   5  26    1.21    0.17
  -4  -4  27    1.01    0.12
  -3  -4  27    0.15    0.06
  -2  -4  27    0.58    0.09
  -1  -4  27    0.15    0.06
   0  -4  27    1.83    0.15
   1  -4  27    1.14    0.17
   2  -4  27   -0.01    0.07
  -5  -3  27    3.12    0.19
  -4  -3  27    0.05    0.05
  -3  -3  27    1.01    0.11
  -2  -3  27    0.04    0.04
  -1  -3  27    1.07    0.11
   0  -3  27    2.68    0.17
   1  -3  27    0.13    0.05
   2  -3  27    1.67    0.19
   3  -3  27    0.09    0.08
  -6  -2  27    0.07    0.05
  -5  -2  27    0.03    0.05
  -4  -2  27    0.13    0.05
  -3  -2  27    0.56    0.08
  -2  -2  27    0.04    0.04
  -1  -2  27    0.50    0.07
   0  -2  27    1.61    0.13
   1  -2  27    1.84    0.14
   2  -2  27    0.95    0.10
  -6  -1  27    0.02    0.05
  -5  -1  27    0.62    0.09
  -4  -1  27    0.01    0.04
  -3  -1  27    0.41    0.07
  -2  -1  27    0.07    0.04
  -1  -1  27    0.06    0.05
   0  -1  27    1.29    0.16
   1  -1  27    0.09    0.06
   2  -1  27    0.60    0.12
  -6   0  27   -0.07    0.05
  -5   0  27    0.02    0.06
  -4   0  27   -0.03    0.05
  -3   0  27   -0.04    0.05
  -2   0  27    0.02    0.06
  -1   0  27    0.06    0.06
   0   0  27    0.08    0.06
   1   0  27    0.07    0.06
   2   0  27    0.00    0.06
  -6   1  27    0.03    0.07
  -5   1  27    1.00    0.16
  -4   1  27    0.04    0.06
  -3   1  27    0.38    0.10
  -2   1  27    0.13    0.07
  -1   1  27   -0.01    0.05
   0   1  27    1.13    0.15
   1   1  27    0.04    0.06
   3   1  27    0.03    0.07
  -5   2  27   -0.02    0.05
  -4   2  27    0.21    0.09
  -3   2  27    0.78    0.14
  -2   2  27    0.03    0.06
  -1   2  27    0.44    0.10
   0   2  27    1.58    0.18
   2   2  27    0.99    0.16
   3   2  27    0.09    0.08
  -5   3  27    2.90    0.27
  -4   3  27    0.10    0.08
  -3   3  27    1.15    0.16
  -2   3  27    0.01    0.06
  -1   3  27    0.99    0.14
   2   3  27    1.63    0.20
  -4   4  27    1.18    0.18
  -3   4  27    0.15    0.08
  -2   4  27    0.29    0.09
  -1   4  27    0.04    0.06
  -3  -4  28    0.58    0.09
  -2  -4  28    0.06    0.06
  -1  -4  28    0.67    0.10
   0  -4  28   -0.02    0.05
   1  -4  28    1.01    0.16
  -5  -3  28   -0.03    0.06
  -4  -3  28    5.53    0.23
  -3  -3  28    0.03    0.05
  -2  -3  28    5.90    0.23
  -1  -3  28    1.09    0.11
   0  -3  28    1.17    0.12
   1  -3  28    0.05    0.05
   2  -3  28    1.41    0.18
  -5  -2  28    0.58    0.09
  -4  -2  28    0.13    0.06
  -3  -2  28    4.02    0.18
  -2  -2  28    0.09    0.05
  -1  -2  28    2.16    0.15
   0  -2  28   -0.02    0.04
   1  -2  28    1.35    0.12
   2  -2  28    0.50    0.12
  -6  -1  28    1.73    0.14
  -5  -1  28    0.82    0.10
  -4  -1  28    4.04    0.18
  -3  -1  28    0.13    0.08
  -2  -1  28    9.34    0.42
  -1  -1  28    2.71    0.24
   0  -1  28    0.85    0.13
   1  -1  28    0.87    0.14
   2  -1  28    2.59    0.24
  -6   0  28    0.26    0.10
  -5   0  28    0.36    0.10
  -4   0  28    0.33    0.11
  -3   0  28    7.14    0.36
  -2   0  28    1.04    0.16
  -1   0  28    2.51    0.23
   0   0  28    0.08    0.06
   1   0  28    0.24    0.08
  -5   1  28    0.72    0.15
  -4   1  28    4.06    0.31
  -3   1  28    0.14    0.07
  -2   1  28    9.53    0.42
  -1   1  28    2.64    0.23
   0   1  28    0.87    0.13
   1   1  28    1.05    0.15
   3   1  28    2.99    0.26
  -5   2  28    0.76    0.14
  -4   2  28    0.19    0.08
  -3   2  28    3.15    0.27
  -2   2  28    0.07    0.07
  -1   2  28    2.13    0.21
   0   2  28   -0.03    0.05
  -4   3  28    5.68    0.33
  -3   3  28    0.11    0.08
  -2   3  28    5.60    0.31
  -1   3  28    1.25    0.16
   2   3  28    1.18    0.18
  -3   4  28    0.58    0.13
  -2   4  28    0.07    0.07
  -2  -4  29    1.75    0.21
  -1  -4  29    0.44    0.12
   0  -4  29    0.53    0.14
  -4  -3  29    0.44    0.11
  -3  -3  29    0.83    0.10
  -2  -3  29    0.21    0.07
  -1  -3  29    2.31    0.17
   0  -3  29    0.12    0.06
   1  -3  29    0.05    0.05
  -5  -2  29    0.15    0.08
  -4  -2  29    0.08    0.05
  -3  -2  29    0.44    0.08
  -2  -2  29    0.61    0.09
  -1  -2  29    0.06    0.05
   0  -2  29    0.19    0.06
   1  -2  29   -0.06    0.06
   2  -2  29    0.25    0.10
  -5  -1  29   -0.05    0.06
  -4  -1  29    0.05    0.08
  -3  -1  29    0.07    0.07
  -2  -1  29    0.18    0.08
  -1  -1  29    0.92    0.15
   0  -1  29    0.10    0.07
   1  -1  29    0.07    0.07
   2  -1  29   -0.08    0.05
  -5   0  29   -0.05    0.06
  -4   0  29    0.02    0.07
  -3   0  29   -0.03    0.06
  -2   0  29    0.08    0.06
  -1   0  29   -0.01    0.05
   0   0  29   -0.06    0.05
   1   0  29    0.08    0.07
  -5   1  29    0.01    0.07
  -4   1  29    0.20    0.09
  -3   1  29    0.15    0.09
  -2   1  29    0.08    0.07
  -1   1  29    0.69    0.13
   0   1  29    0.18    0.07
  -4   2  29    0.00    0.06
  -3   2  29    0.26    0.10
  -2   2  29    0.49    0.11
  -1   2  29    0.04    0.06
   0   2  29    0.23    0.08
  -3   3  29    0.70    0.14
  -2   3  29    0.18    0.08
  -1   3  29    2.60    0.24
  -3  -3  30    0.02    0.07
  -2  -3  30    3.54    0.28
  -1  -3  30    0.52    0.13
   0  -3  30    0.72    0.14
  -4  -2  30    0.31    0.10
  -3  -2  30    0.89    0.10
  -2  -2  30    1.68    0.14
  -1  -2  30    0.03    0.06
   0  -2  30    1.10    0.17
   1  -2  30    2.55    0.25
  -4  -1  30    3.88    0.31
  -3  -1  30    0.28    0.10
  -2  -1  30    2.33    0.24
  -1  -1  30    1.08    0.16
   0  -1  30    0.77    0.14
   1  -1  30    0.59    0.13
   2  -1  30    0.31    0.10
  -3   0  30    1.93    0.22
  -2   0  30    2.75    0.26
  -1   0  30    0.41    0.11
   0   0  30    0.71    0.13
   1   0  30    6.16    0.33
  -4   1  30    3.53    0.29
  -3   1  30    0.63    0.14
  -2   1  30    2.58    0.24
  -1   1  30    1.36    0.17
   0   1  30    0.99    0.15
  -3   2  30    0.92    0.15
  -2   2  30    1.68    0.20
  -1   2  30    0.02    0.07
   0   2  30    1.13    0.16
  -2   3  30    2.69    0.25
  -1   3  30    0.82    0.14
  -1  -2  31    0.43    0.12
   0  -2  31    0.19    0.10
  -3  -1  31    0.54    0.14
  -2  -1  31    0.42    0.12
  -1  -1  31    0.00    0.07
   0  -1  31    0.03    0.07
   1  -1  31    0.19    0.09
  -3   0  31    0.02    0.06
  -2   0  31   -0.02    0.07
  -1   0  31    0.02    0.07
   0   0  31   -0.05    0.06
   1   0  31    0.14    0.08
  -3   1  31    0.41    0.11
  -2   1  31    0.30    0.10
  -1   1  31   -0.02    0.06
   0   1  31    0.11    0.08
  -2   2  31   -0.01    0.06
  -1   2  31    0.25    0.09
  -1   0  32   -0.03    0.06
  -1   1  32    0.20    0.10
   0   0   0    0.00    0.00
;
_shelx_hkl_checksum     62330
_shelx_res_file
;
    cbu1402.res created by SHELXL-2014/7
TITL cbu1402 in P2(1)/c
CELL 0.71073 7.5959 7.0062 24.4986 90.0 98.4543 90.0
ZERR    4.00 0.0004 0.0004  0.0014  0.0  0.0007  0.0
LATT 1
SYMM -X, 0.5+Y, 0.5-Z
SFAC C  H  N O S
UNIT 52 64 8 4 4
SIZE 0.148 0.195 0.244
TEMP -80
EQIV $1 -X, 1-Y, -Z
EQIV $2 1-X, -0.5+Y, 0.5-Z
L.S. 4
BOND $H
ACTA
CONF
HTAB N2 O1S
HTAB O1S S
HTAB O1S N1
HTAB C7 O1S_$1
HTAB C10 N1_$2
WGHT    0.041400    0.407100
EXTI    0.004358
FVAR       0.13655
S     5    0.278676    0.276494    0.030226    11.00000    0.02473    0.03492 =
         0.02682   -0.00038    0.00369   -0.00058
N1    3    0.434219    0.295204    0.143338    11.00000    0.02920    0.02976 =
         0.02349   -0.00298    0.00479   -0.00370
N2    3    0.190820    0.384591    0.219576    11.00000    0.03475    0.03323 =
         0.02383    0.00366    0.00199    0.00011
H2N   2    0.168660    0.456505    0.189711    11.00000    0.04890
C1    1    0.508244    0.248568    0.052178    11.00000    0.02517    0.02134 =
         0.02649   -0.00042    0.00542   -0.00333
C2    1    0.564948    0.257240    0.109353    11.00000    0.02745    0.02225 =
         0.02736   -0.00062    0.00551   -0.00246
C3    1    0.745536    0.243017    0.129517    11.00000    0.03041    0.03024 =
         0.03100    0.00171    0.00072   -0.00176
AFIX  43
H3    2    0.784560    0.251342    0.168103    11.00000   -1.20000
AFIX   0
C4    1    0.869099    0.216768    0.093714    11.00000    0.02356    0.03217 =
         0.04521   -0.00035    0.00350   -0.00073
AFIX  43
H4    2    0.992248    0.208023    0.107756    11.00000   -1.20000
AFIX   0
C5    1    0.812684    0.203399    0.037672    11.00000    0.02917    0.03335 =
         0.04206   -0.00563    0.01352   -0.00204
AFIX  43
H5    2    0.897195    0.183681    0.013237    11.00000   -1.20000
AFIX   0
C6    1    0.633236    0.218586    0.016795    11.00000    0.03041    0.03049 =
         0.02938   -0.00420    0.00894   -0.00398
AFIX  43
H6    2    0.595487    0.208479   -0.021822    11.00000   -1.20000
AFIX   0
C7    1    0.263924    0.289822   -0.043549    11.00000    0.03998    0.03446 =
         0.02730    0.00306   -0.00062   -0.00329
AFIX 137
H7A   2    0.341865    0.391826   -0.053332    11.00000   -1.50000
H7B   2    0.140782    0.317096   -0.059797    11.00000   -1.50000
H7C   2    0.301080    0.167815   -0.057758    11.00000   -1.50000
AFIX   0
C8    1    0.444963    0.211480    0.190283    11.00000    0.03094    0.02828 =
         0.02739   -0.00171    0.00432   -0.00393
AFIX  43
H8    2    0.535569    0.118829    0.199844    11.00000   -1.20000
AFIX   0
C9    1    0.325243    0.252632    0.228837    11.00000    0.03135    0.02764 =
         0.02463    0.00024    0.00281   -0.00353
C10   1    0.319467    0.174574    0.280290    11.00000    0.03667    0.03456 =
         0.02709    0.00578    0.00289   -0.00084
AFIX  43
H10   2    0.396871    0.078975    0.297700    11.00000   -1.20000
AFIX   0
C11   1    0.179288    0.261286    0.302270    11.00000    0.04131    0.04457 =
         0.02344    0.00127    0.00723   -0.00336
AFIX  43
H11   2    0.144023    0.235640    0.337172    11.00000   -1.20000
AFIX   0
C12   1    0.102444    0.390507    0.263766    11.00000    0.03458    0.03918 =
         0.03121   -0.00275    0.00683    0.00072
AFIX  43
H12   2    0.003947    0.470536    0.267485    11.00000   -1.20000
AFIX   0
O1S   4    0.155301    0.621921    0.121437    11.00000    0.04240    0.03435 =
         0.04142    0.00131    0.01236    0.00657
H1SO  2    0.221280    0.551099    0.106425    11.00000    0.08992
C1S   1    0.243908    0.799058    0.129542    11.00000    0.05255    0.04492 =
         0.05237   -0.00298    0.01444   -0.00378
AFIX 137
H1SA  2    0.203926    0.865856    0.160658    11.00000   -1.50000
H1SB  2    0.216698    0.876788    0.096109    11.00000   -1.50000
H1SC  2    0.372603    0.777484    0.137486    11.00000   -1.50000
AFIX   0
HKLF 4
REM  cbu1402 in P2(1)/c
REM R1 =  0.0316 for    2579 Fo > 4sig(Fo)  and  0.0395 for all    3055 data
REM    165 parameters refined using      0 restraints
END
WGHT      0.0414      0.4071
REM Highest difference peak  0.276,  deepest hole -0.204,  1-sigma level  0.040
Q1    1   0.6537  0.2752  0.1145  11.00000  0.05    0.28
Q2    1   0.4095  0.2557  0.0412  11.00000  0.05    0.25
Q3    1   0.5290  0.2278  0.0812  11.00000  0.05    0.24
Q4    1   0.5702  0.2200  0.0358  11.00000  0.05    0.24
Q5    1   0.3909  0.2542  0.2113  11.00000  0.05    0.23
Q6    1   0.2665  0.2197  0.2982  11.00000  0.05    0.23
Q7    1   0.5029  0.2793  0.1285  11.00000  0.05    0.22
Q8    1   0.7286  0.2304  0.0286  11.00000  0.05    0.21
Q9    1   0.1190  0.2924  0.2786  11.00000  0.05    0.20
Q10   1   0.1731  0.4212  0.2486  11.00000  0.05    0.19
Q11   1   0.3081  0.8114  0.1720  11.00000  0.05    0.19
Q12   1   0.2530  0.2885  0.2219  11.00000  0.05    0.18
Q13   1   0.7957  0.2229  0.1098  11.00000  0.05    0.18
Q14   1   0.4104  0.2194  0.1578  11.00000  0.05    0.17
Q15   1   0.4635  0.2859  0.1708  11.00000  0.05    0.17
Q16   1   0.8261  0.2440  0.0621  11.00000  0.05    0.16
Q17   1   0.1238  0.8958  0.1370  11.00000  0.05    0.16
Q18   1   0.8264  0.1869  0.0660  11.00000  0.05    0.16
Q19   1   0.3060  0.1761  0.2476  11.00000  0.05    0.16
Q20   1   0.3504  0.8316  0.1136  11.00000  0.05    0.16
;
_shelx_res_checksum     63008
data_New_Global_Publ_Block
_journal_date_recd_electronic     2015-08-12
_journal_date_accepted     2015-08-25
_journal_name_full     'Acta Crystallographica, Section E'
_journal_year     2015
_journal_volume     71
_journal_issue     10
_journal_page_first     1136
_journal_page_last     1139
_journal_paper_category     GO
_journal_paper_doi     10.1107/S205698901501590X
_journal_coeditor_code     BG2566
_publ_contact_author_name     'David Douglas Richards'
_publ_contact_author_address
;
1250 Grand Lake Road
Department of Chemistry
Cape Breton University
Sydney, Nova Scotia,
Canada B1P 6L2
;
_publ_contact_author_email     'matthias_bierenstiel@cbu.ca'
_publ_contact_author_fax     ?
_publ_contact_author_phone     ?
_publ_section_title
;
Structure and spectroscopic properties of <i>N</i>,<i>S</i>-coordinating
2-methylsulfanyl-<i>N</i>-[(1<i>H</i>-pyrrol-2-yl)methylidene]aniline methanol
monosolvate
;
loop_
    _publ_author_name
    _publ_author_footnote
    _publ_author_address
    'Richards, D. Douglas' .
;
Department of Chemistry
1250 Grand Lake Road
Cape Breton University
Sydney, Nova Scotia,
Canada B1P 6L2
;
    'Ang, M. Trisha C.' .
;
Department of Chemistry
1250 Grand Lake Road
Cape Breton University
Sydney, Nova Scotia,
Canada B1P 6L2
;
    'McDonald, Robert' .
;
Department of Chemistry
1250 Grand Lake Road
Cape Breton University
Sydney, Nova Scotia,
Canada B1P 6L2
University of Alberta, X-ray Crystallography Laboratory,
Department of Chemistry, Edmonton, Alberta, Canada T6G 2G2
;
    'Bierenstiel, Matthias' .
;
Department of Chemistry
1250 Grand Lake Road
Cape Breton University
Sydney, Nova Scotia,
Canada B1P 6L2
;
_publ_section_synopsis
;
The title Schiff base,
2-methylsulfanyl-<i>N</i>-[(1<i>H</i>-pyrrol-2-yl)methylidene]aniline,
crystallizes in the presence of a methanol molecule and features three
distinct hydrogen bonds to each heteroatom in the molecule. The crystal
lattice exhibits an array of methanol molecules sandwiched between the title
compound exhibiting weak supramolecular interactions.
;
