# Supplementary material for: Structure and spectroscopic properties of N,S-coordinating 2-methyl­sulfanyl-N-[(1H-pyrrol-2-yl)methyl­idene]aniline methanol monosolvate
Source: Acta Crystallogr E Crystallogr Commun. 2015 Sep 12;71(Pt 10):1136–9. doi: 10.1107/S205698901501590X (PMC4647435; doi:10.1107/S205698901501590X)
Supplement: Supplementary file 2 [file e-71-01136-Isup2.hkl]

data_I                                                                          
_shelx_title ' cbu1402 in P2(1)/c'                                              
_shelx_refln_list_code          4                                               
_shelx_F_calc_maximum      248.16                                               
_exptl_crystal_F_000       528.00                                               
_reflns_d_resolution_high  0.7542                                               
                                                                                
loop_                                                                           
 _space_group_symop_operation_xyz                                               
 'x, y, z'                                                                      
 '-x, y+1/2, -z+1/2'                                                            
 '-x, -y, -z'                                                                   
 'x, -y-1/2, z-1/2'                                                             
                                                                                
_cell_length_a     7.5959                                                       
_cell_length_b     7.0062                                                       
_cell_length_c    24.4986                                                       
_cell_angle_alpha  90.000                                                       
_cell_angle_beta   98.454                                                       
_cell_angle_gamma  90.000                                                       
                                                                                
_shelx_F_squared_multiplier     1.000                                           
                                                                                
loop_                                                                           
 _refln_index_h                                                                 
 _refln_index_k                                                                 
 _refln_index_l                                                                 
 _refln_F_squared_calc                                                          
 _refln_F_squared_meas                                                          
 _refln_F_squared_sigma                                                         
 _refln_observed_status                                                         
   1   0   0       2713.30       2666.46        32.07 o                         
   2   0   0      13265.12      12373.74       114.28 o                         
   3   0   0       2023.73       1980.10        19.26 o                         
   4   0   0        295.12        269.83        10.73 o                         
   5   0   0        241.82        232.19         3.97 o                         
   6   0   0         10.60          8.86         1.52 o                         
   7   0   0        792.32        797.09        13.09 o                         
   8   0   0         13.20          9.65         1.90 o                         
   9   0   0         59.97         72.60         4.55 o                         
   1   1   0       2402.03       2396.36        17.17 o                         
   2   1   0       2372.19       2274.78        24.05 o                         
   3   1   0        821.29        811.24         6.66 o                         
   4   1   0       1355.39       1353.01        10.96 o                         
   5   1   0        418.17        404.03         4.91 o                         
   6   1   0        808.90        799.88         7.89 o                         
   7   1   0         74.86         64.95         3.48 o                         
   8   1   0        137.14        149.74         5.24 o                         
   9   1   0        195.03        214.97         7.05 o                         
   0   2   0      61583.90      63463.90      1536.65 o                         
   1   2   0       5057.02       5152.37       101.39 o                         
   2   2   0       3661.84       3604.29        27.52 o                         
   3   2   0          4.72          4.88         0.93 o                         
   4   2   0        874.83        850.18         8.09 o                         
   5   2   0        351.36        337.84         4.88 o                         
   6   2   0         95.26        100.85         3.17 o                         
   7   2   0        526.65        536.27         7.79 o                         
   8   2   0          0.47          0.27         1.07 o                         
   9   2   0         58.94         64.60         3.14 o                         
   1   3   0        282.45        262.46         4.18 o                         
   2   3   0        408.89        420.86         4.76 o                         
   3   3   0        636.01        566.03         6.64 o                         
   4   3   0        337.02        358.11         4.76 o                         
   5   3   0         62.86         63.80         2.41 o                         
   6   3   0        502.26        502.53         6.71 o                         
   7   3   0         65.25         58.84         4.41 o                         
   8   3   0        265.60        292.61         5.86 o                         
   9   3   0         18.12         13.16         3.17 o                         
   0   4   0       4112.74       4157.73        52.17 o                         
   1   4   0       1837.93       1980.52        16.21 o                         
   2   4   0        202.47        177.47         2.88 o                         
   3   4   0        237.69        246.49         4.35 o                         
   4   4   0        765.29        781.69         8.58 o                         
   5   4   0        189.29        178.39         5.26 o                         
   6   4   0        108.05        114.38         3.47 o                         
   7   4   0        179.36        176.03         4.40 o                         
   8   4   0         10.73         14.80         1.94 o                         
   1   5   0        124.54        120.98         2.80 o                         
   2   5   0          2.99          1.61         0.80 o                         
   3   5   0        205.38        206.59         5.73 o                         
   4   5   0         71.25         69.09         3.17 o                         
   5   5   0          1.02         -0.81         1.07 o                         
   6   5   0         51.91         54.88         3.19 o                         
   7   5   0         14.96         15.88         2.34 o                         
   8   5   0         73.98         77.58         5.03 o                         
   0   6   0       1334.15       1368.27        27.73 o                         
   1   6   0         84.74         83.47         3.50 o                         
   2   6   0         48.21         42.08         2.33 o                         
   3   6   0         24.00         25.90         2.86 o                         
   4   6   0         53.28         50.84         3.18 o                         
   5   6   0         61.44         67.80         3.32 o                         
   6   6   0          5.32          2.90         1.50 o                         
   7   6   0         24.29         28.18         3.72 o                         
   1   7   0         30.44         29.82         2.72 o                         
   2   7   0         57.27         54.66         4.92 o                         
   3   7   0         74.19         71.57         7.15 o                         
   4   7   0         36.53         28.87         3.60 o                         
   5   7   0         21.83         17.86         2.30 o                         
   6   7   0         12.38          6.07         1.88 o                         
   0   8   0        211.34        201.80         9.67 o                         
   1   8   0          1.32          0.23         2.05 o                         
   2   8   0          2.91          2.59         2.12 o                         
   3   8   0         33.12         27.95         4.00 o                         
   4   8   0          2.18         -0.32         2.18 o                         
   1   9   0          0.00         -2.36         2.36 o                         
  -9   1   1         23.35         17.52         1.91 o                         
  -8   1   1          0.00         -0.41         0.98 o                         
  -7   1   1         49.11         47.18         2.24 o                         
  -6   1   1          0.36          0.27         0.63 o                         
  -5   1   1        105.75         99.98         2.48 o                         
  -4   1   1        182.74        193.24         2.54 o                         
  -3   1   1         36.28         37.19         1.21 o                         
  -2   1   1       1023.05       1008.60         8.22 o                         
  -1   1   1        936.17        943.06         7.51 o                         
   0   1   1        300.33        314.94         3.14 o                         
   1   1   1        921.92        916.85        10.19 o                         
   2   1   1       2909.53       2836.44        21.67 o                         
   3   1   1        157.00        150.71         2.79 o                         
   4   1   1        219.69        248.47         3.02 o                         
   5   1   1         13.11         15.57         1.07 o                         
   6   1   1          0.82          0.97         0.63 o                         
   7   1   1         39.19         43.49         2.48 o                         
   8   1   1          3.08          3.49         1.07 o                         
   9   1   1          1.43          0.15         1.18 o                         
  -9   2   1          0.96          2.02         1.35 o                         
  -8   2   1         14.71         17.37         1.61 o                         
  -7   2   1          0.14         -0.70         0.70 o                         
  -6   2   1         59.39         57.57         2.24 o                         
  -5   2   1         21.81         20.54         1.26 o                         
  -4   2   1          0.47         -0.45         0.54 o                         
  -3   2   1         35.46         27.34         0.91 o                         
  -2   2   1        121.61        139.80         1.77 o                         
  -1   2   1        793.54        826.53         6.95 o                         
   0   2   1         99.03         93.79         1.86 o                         
   1   2   1       3434.97       3403.14        27.52 o                         
   2   2   1        444.56        461.81         4.20 o                         
   3   2   1        613.98        597.19         5.88 o                         
   4   2   1        117.37        103.63         2.18 o                         
   5   2   1        257.00        235.84         3.56 o                         
   6   2   1        138.65        148.86         4.49 o                         
   7   2   1         75.70         71.71         2.97 o                         
   8   2   1          3.29          2.54         1.12 o                         
   9   2   1          0.37         -0.51         1.12 o                         
  -9   3   1         48.74         42.41         2.61 o                         
  -8   3   1          4.09          0.73         1.16 o                         
  -7   3   1        140.92        143.34         3.95 o                         
  -6   3   1         43.33         48.73         2.79 o                         
  -5   3   1        297.95        298.75         4.49 o                         
  -4   3   1          0.08          0.98         0.58 o                         
  -3   3   1        292.88        313.53         3.93 o                         
  -2   3   1        166.39        217.94         2.71 o                         
  -1   3   1          1.77          1.70         0.34 o                         
   0   3   1         57.34         51.63         1.47 o                         
   1   3   1        269.17        268.74         4.11 o                         
   2   3   1       1181.31       1224.22        11.16 o                         
   3   3   1          1.74          3.75         0.47 o                         
   4   3   1        592.76        620.52         7.67 o                         
   5   3   1         32.99         29.95         1.67 o                         
   6   3   1         42.94         43.03         2.15 o                         
   7   3   1        192.92        194.06         4.26 o                         
   8   3   1         29.01         26.32         2.95 o                         
   9   3   1         17.89         17.58         2.71 o                         
  -8   4   1         49.64         51.50         2.94 o                         
  -7   4   1         63.89         62.02         2.74 o                         
  -6   4   1          6.30          5.31         1.12 o                         
  -5   4   1          5.05          6.52         1.12 o                         
  -4   4   1          0.43          1.18         0.85 o                         
  -3   4   1        232.48        232.29         4.35 o                         
  -2   4   1         13.06         18.03         1.07 o                         
  -1   4   1       3051.93       3031.88        24.04 o                         
   0   4   1         66.39         67.43         1.67 o                         
   1   4   1       1709.81       1717.12        14.18 o                         
   2   4   1         12.88         12.22         0.91 o                         
   3   4   1        222.98        229.37         4.27 o                         
   4   4   1        106.08        112.36         4.18 o                         
   5   4   1        123.69        123.50         3.26 o                         
   6   4   1        218.81        219.12         4.80 o                         
   7   4   1         15.86         17.45         1.67 o                         
   8   4   1         69.86         69.01         3.64 o                         
  -8   5   1          9.25          9.20         1.94 o                         
  -7   5   1         88.29         93.89         4.20 o                         
  -6   5   1        162.73        164.06         7.69 o                         
  -5   5   1        197.95        199.14         4.32 o                         
  -4   5   1        467.38        486.49         7.54 o                         
  -3   5   1        271.35        279.25         5.22 o                         
  -2   5   1        234.54        206.84         3.41 o                         
  -1   5   1        552.61        573.89         7.02 o                         
   0   5   1          2.29          2.55         0.85 o                         
   1   5   1          0.03          1.42         0.73 o                         
   2   5   1          0.04         -0.11         0.63 o                         
   3   5   1        286.43        281.58         4.79 o                         
   4   5   1        311.51        317.48         5.82 o                         
   5   5   1        224.67        238.57         5.33 o                         
   6   5   1        168.34        169.03         6.75 o                         
   7   5   1        175.99        183.39         7.74 o                         
   8   5   1         32.91         27.57         3.55 o                         
  -7   6   1         80.38         76.98         4.07 o                         
  -6   6   1         67.71         64.32         3.43 o                         
  -5   6   1          5.83          3.51         2.24 o                         
  -4   6   1          1.64          1.82         1.33 o                         
  -3   6   1        229.77        232.56         5.52 o                         
  -2   6   1          0.03         -0.43         0.91 o                         
  -1   6   1       1611.21       1596.29        22.15 o                         
   0   6   1          6.32          8.02         1.47 o                         
   1   6   1       1011.56       1009.91        13.73 o                         
   2   6   1          4.22          4.88         1.16 o                         
   3   6   1         89.01        101.64         3.74 o                         
   4   6   1         54.93         67.13         3.33 o                         
   5   6   1         18.15         17.87         1.89 o                         
   6   6   1         90.29         89.63         4.65 o                         
   7   6   1          1.11          0.94         1.57 o                         
  -6   7   1        113.13        104.25        11.26 o                         
  -5   7   1        156.47        139.93         5.69 o                         
  -4   7   1        317.73        303.12         9.59 o                         
  -3   7   1         90.17         89.64         5.87 o                         
  -2   7   1         65.25         79.93        10.24 o                         
  -1   7   1         22.04         18.45         3.02 o                         
   0   7   1         10.46         18.89         2.34 o                         
   1   7   1         60.87         77.96         5.15 o                         
   2   7   1         50.73         58.09         4.70 o                         
   3   7   1        124.07        128.12        10.13 o                         
   4   7   1        115.32        123.15         4.72 o                         
   5   7   1         68.24         68.25         5.15 o                         
   6   7   1         55.78         51.44         4.29 o                         
  -4   8   1         14.84         13.21         3.23 o                         
  -3   8   1        120.20        119.68         7.01 o                         
  -2   8   1          0.05          0.40         2.05 o                         
  -1   8   1        356.16        344.93        17.59 o                         
   0   8   1         20.47         26.32         3.16 o                         
   1   8   1        338.59        344.03        11.28 o                         
   2   8   1         50.45         60.42         5.15 o                         
   3   8   1         60.87         63.35         7.95 o                         
   4   8   1         31.97         23.88         4.11 o                         
  -1   9   1         50.03         41.04         4.53 o                         
   0   9   1         27.58         36.17         5.49 o                         
   1   9   1         94.88         99.98         6.90 o                         
  -9   0   2        685.51        711.75        20.93 o                         
  -8   0   2        616.58        603.94        15.83 o                         
  -7   0   2        292.91        294.84         6.83 o                         
  -6   0   2        338.36        345.33        11.27 o                         
  -5   0   2        144.35        131.09         4.02 o                         
  -4   0   2        453.09        501.95         6.25 o                         
  -3   0   2        189.90        196.80         5.10 o                         
  -2   0   2       1914.15       1787.24        16.82 o                         
  -1   0   2        431.95        424.55         5.12 o                         
   0   0   2        351.13        328.81         7.27 o                         
   1   0   2       1241.53       1182.90        35.69 o                         
   2   0   2        442.43        365.97         6.98 o                         
   3   0   2        562.65        431.17        12.89 o                         
   4   0   2       1761.31       1638.46        16.75 o                         
   5   0   2        687.59        623.67         9.02 o                         
   6   0   2         77.21         87.16         3.79 o                         
   7   0   2         72.29         91.68         4.35 o                         
   8   0   2        156.50        142.83         5.87 o                         
   9   0   2        325.99        331.22        15.56 o                         
  -9   1   2          4.11          3.92         1.40 o                         
  -8   1   2        612.76        595.39         8.13 o                         
  -7   1   2       1260.47       1257.23        12.25 o                         
  -6   1   2         40.77         35.92         1.54 o                         
  -5   1   2       1685.18       1595.49        12.97 o                         
  -4   1   2        539.60        543.22         5.20 o                         
  -3   1   2       3168.83       3169.43        24.25 o                         
  -2   1   2       2819.29       2711.81        20.67 o                         
  -1   1   2        556.25        557.92         6.21 o                         
   0   1   2       5536.15       5401.31       127.08 o                         
   1   1   2      10999.62      11073.27       270.22 o                         
   2   1   2        831.18        856.91         7.28 o                         
   3   1   2       4566.80       4777.16        34.32 o                         
   4   1   2       2443.65       2487.02        19.76 o                         
   5   1   2        757.69        823.96         8.14 o                         
   6   1   2       1008.74        947.68         9.03 o                         
   7   1   2         56.35         65.99         2.86 o                         
   8   1   2        347.19        338.27         5.76 o                         
   9   1   2         46.36         41.34         2.69 o                         
  -9   2   2        472.10        506.66         8.48 o                         
  -8   2   2        259.33        253.93         4.96 o                         
  -7   2   2         81.69         79.39         2.64 o                         
  -6   2   2        228.45        232.76         3.82 o                         
  -5   2   2          8.53          4.65         0.77 o                         
  -4   2   2       1064.10       1115.97        10.01 o                         
  -3   2   2          7.70          3.19         0.41 o                         
  -2   2   2       3680.95       3659.91        26.47 o                         
  -1   2   2        629.46        667.70         7.76 o                         
   0   2   2       4025.14       3905.70        31.43 o                         
   1   2   2        435.30        430.17         8.61 o                         
   2   2   2         74.89         96.60         1.53 o                         
   3   2   2          5.56          0.75         0.41 o                         
   4   2   2        147.40        133.04         2.29 o                         
   5   2   2        758.76        728.06         7.54 o                         
   6   2   2         44.44         48.06         2.86 o                         
   7   2   2         71.44         86.96         3.35 o                         
   8   2   2        146.15        132.19         4.22 o                         
   9   2   2        166.80        159.03         6.58 o                         
  -9   3   2          5.96          8.11         1.70 o                         
  -8   3   2        140.42        138.49         7.82 o                         
  -7   3   2        900.66        889.81        13.90 o                         
  -6   3   2         65.34         66.43         2.54 o                         
  -5   3   2        799.26        759.53         7.92 o                         
  -4   3   2        365.92        364.92         4.42 o                         
  -3   3   2        447.14        429.24         4.58 o                         
  -2   3   2         70.82         74.39         3.87 o                         
  -1   3   2       1544.97       1492.47        12.33 o                         
   0   3   2       5167.19       5431.91        43.80 o                         
   1   3   2         49.57         80.87         1.73 o                         
   2   3   2        608.59        710.30         7.04 o                         
   3   3   2       2070.53       2201.37        19.05 o                         
   4   3   2        412.95        399.54         5.16 o                         
   5   3   2        101.33        100.63         2.95 o                         
   6   3   2        356.70        343.40         5.37 o                         
   7   3   2          0.02          1.00         0.91 o                         
   8   3   2        183.30        196.66         5.14 o                         
   9   3   2          1.19          0.47         1.26 o                         
  -9   4   2        187.37        199.01        15.56 o                         
  -8   4   2         33.76         32.69         2.41 o                         
  -7   4   2          6.33          6.70         1.40 o                         
  -6   4   2         75.48         65.94         2.66 o                         
  -5   4   2         30.63         32.77         2.62 o                         
  -4   4   2       1021.55       1009.78        11.11 o                         
  -3   4   2         25.33         33.42         1.63 o                         
  -2   4   2       1739.77       1703.18        14.24 o                         
  -1   4   2        629.65        654.84         6.34 o                         
   0   4   2       1861.02       1844.70        16.08 o                         
   1   4   2        344.86        380.84         4.46 o                         
   2   4   2         75.26         87.87         2.30 o                         
   3   4   2          0.25          2.36         0.85 o                         
   4   4   2         49.09         51.66         2.07 o                         
   5   4   2        418.95        423.23         5.97 o                         
   6   4   2         16.62         18.18         1.61 o                         
   7   4   2         26.46         27.82         2.11 o                         
   8   4   2         69.98         64.47         3.57 o                         
  -8   5   2         35.87         33.55         3.16 o                         
  -7   5   2        168.85        166.27         5.50 o                         
  -6   5   2         24.82         24.87         1.97 o                         
  -5   5   2        259.21        261.30         5.19 o                         
  -4   5   2         44.95         52.30         3.10 o                         
  -3   5   2        167.46        171.05         3.89 o                         
  -2   5   2         22.05         23.13         1.34 o                         
  -1   5   2        383.31        402.01         5.49 o                         
   0   5   2       1126.80       1208.99        12.46 o                         
   1   5   2          5.54         13.59         1.16 o                         
   2   5   2          0.93         -0.77         0.77 o                         
   3   5   2        444.25        444.58         7.02 o                         
   4   5   2        271.92        276.11         5.50 o                         
   5   5   2          4.25          3.19         1.29 o                         
   6   5   2        113.91        125.38         5.22 o                         
   7   5   2          2.84          3.80         1.54 o                         
   8   5   2         76.43         76.63         4.39 o                         
  -7   6   2         34.61         33.38         2.86 o                         
  -6   6   2          4.04          3.71         1.39 o                         
  -5   6   2        222.94        246.78         5.68 o                         
  -4   6   2        377.36        379.03         7.58 o                         
  -3   6   2          3.58          2.57         1.25 o                         
  -2   6   2          1.19          1.90         1.62 o                         
  -1   6   2        220.77        218.32         5.10 o                         
   0   6   2         53.27         50.39         3.72 o                         
   1   6   2         46.60         44.70         4.16 o                         
   2   6   2          0.05          0.84         1.09 o                         
   3   6   2         87.52         84.71         3.40 o                         
   4   6   2          0.04          1.02         1.63 o                         
   5   6   2          7.57          9.02         1.54 o                         
   6   6   2          3.62          1.32         1.46 o                         
   7   6   2          2.69          1.76         1.63 o                         
  -6   7   2          0.23          1.18         1.77 o                         
  -5   7   2         56.11         51.77         3.58 o                         
  -4   7   2         21.32         21.62         3.29 o                         
  -3   7   2         95.56        103.23         6.07 o                         
  -2   7   2          7.75          6.67         2.33 o                         
  -1   7   2         45.76         50.62         5.40 o                         
   0   7   2         94.18        105.51         9.76 o                         
   1   7   2        117.18        123.58         6.40 o                         
   2   7   2         72.67         77.10         4.41 o                         
   3   7   2          5.98          4.46         1.65 o                         
   4   7   2        204.79        202.59        10.22 o                         
   5   7   2          0.07         -1.35         1.38 o                         
   6   7   2         45.60         40.91         3.09 o                         
  -4   8   2         87.38         79.50         6.08 o                         
  -3   8   2          2.35          1.63         2.26 o                         
  -2   8   2        160.66        143.60         7.75 o                         
  -1   8   2         66.13         66.33         5.09 o                         
   0   8   2          5.00          5.25         2.26 o                         
   1   8   2         57.01         60.27         6.11 o                         
   2   8   2          0.29         -1.67         1.89 o                         
   3   8   2         20.29         17.74         3.29 o                         
   4   8   2          0.01         -1.55         4.66 o                         
  -1   9   2          7.59         -0.09         2.26 o                         
   0   9   2         10.84          3.75         4.83 o                         
   1   9   2         19.55         12.78         3.27 o                         
  -9   1   3          3.82          1.40         1.18 o                         
  -8   1   3         87.92         82.02         5.42 o                         
  -7   1   3         27.63         26.65         1.63 o                         
  -6   1   3        219.81        208.06         3.28 o                         
  -5   1   3        239.23        241.09         3.18 o                         
  -4   1   3        225.70        209.40         2.69 o                         
  -3   1   3        221.91        215.01         2.50 o                         
  -2   1   3         95.96         97.29         1.53 o                         
  -1   1   3          8.91          5.12         0.42 o                         
   0   1   3        304.84        317.55         3.03 o                         
   1   1   3         23.31         27.42         0.66 o                         
   2   1   3        254.43        229.32         7.52 o                         
   3   1   3        141.41        149.77         2.24 o                         
   4   1   3        156.04        142.40         2.94 o                         
   5   1   3         22.13         30.32         1.78 o                         
   6   1   3          9.25         11.81         1.26 o                         
   7   1   3          2.06         -0.04         0.85 o                         
   8   1   3          0.92          2.97         1.16 o                         
   9   1   3          6.83          6.42         1.61 o                         
  -9   2   3          4.65          1.96         1.33 o                         
  -8   2   3         60.02         61.13         2.78 o                         
  -7   2   3         21.75         21.18         1.38 o                         
  -6   2   3          0.90          1.41         1.08 o                         
  -5   2   3          8.49         11.46         0.98 o                         
  -4   2   3        258.18        273.10         3.54 o                         
  -3   2   3       1281.06       1383.90        11.55 o                         
  -2   2   3          3.62          5.39         0.63 o                         
  -1   2   3       4427.46       4479.53        42.62 o                         
   0   2   3       1415.52       1397.33        11.79 o                         
   1   2   3       1206.45       1198.17        12.36 o                         
   2   2   3        373.98        396.64         3.80 o                         
   3   2   3       1207.43       1252.51        10.73 o                         
   4   2   3        509.67        492.69         5.35 o                         
   5   2   3         88.12         90.44         2.94 o                         
   6   2   3        190.83        190.62         5.03 o                         
   7   2   3          1.13          2.15         1.16 o                         
   8   2   3          7.62          7.78         1.40 o                         
   9   2   3         11.05         11.44         2.40 o                         
  -9   3   3         10.50          7.41         2.18 o                         
  -8   3   3        140.87        138.83         5.31 o                         
  -7   3   3        154.21        158.46         4.07 o                         
  -6   3   3        501.34        481.60         6.57 o                         
  -5   3   3        417.50        408.73         5.13 o                         
  -4   3   3        584.29        566.64         6.36 o                         
  -3   3   3        163.87        159.17         2.39 o                         
  -2   3   3        442.18        436.35         4.84 o                         
  -1   3   3        302.05        329.35         3.32 o                         
   0   3   3          1.88          3.44         0.54 o                         
   1   3   3        216.61        226.89         5.16 o                         
   2   3   3         34.58         39.19         1.86 o                         
   3   3   3          6.47         15.84         0.98 o                         
   4   3   3        356.40        346.87         4.86 o                         
   5   3   3         53.67         61.83         2.34 o                         
   6   3   3          8.47         10.01         1.18 o                         
   7   3   3          2.95          2.95         1.07 o                         
   8   3   3          2.38         -0.09         1.18 o                         
   9   3   3         17.36         11.46         2.09 o                         
  -9   4   3          0.16         -2.15         3.75 o                         
  -8   4   3         95.80        102.21         5.73 o                         
  -7   4   3         17.61         18.03         1.83 o                         
  -6   4   3          9.38         10.40         1.38 o                         
  -5   4   3         91.20         84.37         2.74 o                         
  -4   4   3         41.05         51.43         2.40 o                         
  -3   4   3        395.64        381.63         4.81 o                         
  -2   4   3          0.63          1.21         0.54 o                         
  -1   4   3       1076.13       1095.91         9.23 o                         
   0   4   3        238.47        241.87         3.72 o                         
   1   4   3         30.54         25.76         1.33 o                         
   2   4   3         27.60         28.81         1.35 o                         
   3   4   3          0.87         -0.20         0.65 o                         
   4   4   3         86.04         79.87         2.63 o                         
   5   4   3         11.49         15.57         2.09 o                         
   6   4   3         67.65         70.80         4.41 o                         
   7   4   3         25.77         25.22         2.48 o                         
   8   4   3          0.55          1.29         1.32 o                         
  -8   5   3         12.24          9.60         2.12 o                         
  -7   5   3        139.09        141.55         4.77 o                         
  -6   5   3        150.48        151.81         4.68 o                         
  -5   5   3         90.52        102.15         3.49 o                         
  -4   5   3        342.40        344.57         6.14 o                         
  -3   5   3          3.67          5.49         1.09 o                         
  -2   5   3        457.90        443.71         5.95 o                         
  -1   5   3        633.42        673.48         6.90 o                         
   0   5   3        298.41        304.24         4.93 o                         
   1   5   3        142.25        170.54         3.64 o                         
   2   5   3        479.29        484.08         7.97 o                         
   3   5   3         30.54         29.62         1.86 o                         
   4   5   3        241.96        238.83         5.08 o                         
   5   5   3         79.69         81.37         3.64 o                         
   6   5   3          0.04         -0.16         1.09 o                         
   7   5   3         71.01         66.14         3.27 o                         
   8   5   3         15.12         12.18         2.44 o                         
  -7   6   3         13.95         15.19         3.48 o                         
  -6   6   3          4.59          0.11         1.35 o                         
  -5   6   3         62.92         60.83         3.87 o                         
  -4   6   3          0.02          1.42         1.30 o                         
  -3   6   3         97.23         99.50         3.99 o                         
  -2   6   3         20.50         26.07         2.25 o                         
  -1   6   3        401.28        405.52         7.21 o                         
   0   6   3        222.34        225.03         6.35 o                         
   1   6   3        146.75        160.97         4.50 o                         
   2   6   3        133.92        145.30         4.58 o                         
   3   6   3        151.92        151.82         4.35 o                         
   4   6   3         52.25         58.62         4.38 o                         
   5   6   3          5.74          5.28         2.24 o                         
   6   6   3         38.81         37.05         2.72 o                         
   7   6   3         28.60         26.58         2.62 o                         
  -6   7   3         78.09         76.49         4.96 o                         
  -5   7   3         59.98         50.55         4.83 o                         
  -4   7   3        139.51        148.23         8.43 o                         
  -3   7   3          5.88          2.05         1.81 o                         
  -2   7   3        236.78        247.17        10.59 o                         
  -1   7   3         99.74        104.98         4.98 o                         
   0   7   3        171.84        179.57         5.88 o                         
   1   7   3         28.97         30.88         3.50 o                         
   2   7   3        196.37        203.48         5.49 o                         
   3   7   3          0.43          0.00         1.39 o                         
   4   7   3        141.40        132.32         7.90 o                         
   5   7   3        101.60        106.93         4.58 o                         
   6   7   3          0.07         -1.55         2.04 o                         
  -4   8   3          7.63          4.55         2.50 o                         
  -3   8   3         72.40         79.43         9.49 o                         
  -2   8   3         50.22         45.71         4.43 o                         
  -1   8   3        385.37        371.82        19.48 o                         
   0   8   3          8.97          6.42         2.44 o                         
   1   8   3         34.47         37.36         7.04 o                         
   2   8   3         13.92         12.80         2.98 o                         
   3   8   3          0.62         -1.81         1.81 o                         
   4   8   3        113.81        112.42         7.41 o                         
  -1   9   3          2.79         -0.54         4.29 o                         
   0   9   3         29.92         27.45         5.31 o                         
   1   9   3          8.41          5.90         3.35 o                         
  -9   0   4        195.69        221.34         7.18 o                         
  -8   0   4         86.05         87.72         4.55 o                         
  -7   0   4        314.84        300.35         6.83 o                         
  -6   0   4         30.89         32.36         2.06 o                         
  -5   0   4        662.85        719.47        12.89 o                         
  -4   0   4       1894.91       1901.73        20.82 o                         
  -3   0   4        354.82        363.86         5.52 o                         
  -2   0   4       1323.06       1280.72        28.84 o                         
  -1   0   4        489.58        213.27        30.12 o                         
   0   0   4       1242.84       1174.79        18.12 o                         
   1   0   4        151.12        139.55         1.96 o                         
   2   0   4       1909.43       2048.14        37.51 o                         
   3   0   4       6885.67       6736.11        74.71 o                         
   4   0   4        942.34        979.20        10.82 o                         
   5   0   4        640.45        616.79         9.16 o                         
   6   0   4        332.53        277.69         8.59 o                         
   7   0   4          0.08          3.29         1.34 o                         
   8   0   4        215.89        233.10         6.83 o                         
   9   0   4         55.02         70.08         4.55 o                         
  -9   1   4        238.55        258.91         5.34 o                         
  -8   1   4         38.26         33.85         2.15 o                         
  -7   1   4        103.49        105.15         3.11 o                         
  -6   1   4       1487.17       1466.38        12.69 o                         
  -5   1   4        934.14        871.59         7.49 o                         
  -4   1   4        317.07        329.38         4.11 o                         
  -3   1   4       2126.19       2070.53        16.46 o                         
  -2   1   4       1814.21       1867.74        15.45 o                         
  -1   1   4      13520.31      13556.52       108.89 o                         
   0   1   4       3391.18       3477.68        30.89 o                         
   1   1   4      19774.59      19060.03       204.41 o                         
   2   1   4         13.13         12.57         0.63 o                         
   3   1   4       3119.05       3229.84        36.26 o                         
   4   1   4        579.57        582.15         5.95 o                         
   5   1   4         21.29         22.67         1.35 o                         
   6   1   4        301.47        291.60         4.37 o                         
   7   1   4          1.92          1.22         0.85 o                         
   8   1   4        311.23        289.88         5.80 o                         
   9   1   4        121.33        117.81         4.48 o                         
  -9   2   4        295.55        313.99         9.95 o                         
  -8   2   4        119.22        132.26         4.72 o                         
  -7   2   4         32.39         33.27         2.94 o                         
  -6   2   4        211.48        212.48         3.60 o                         
  -5   2   4        417.82        436.11         5.96 o                         
  -4   2   4        606.17        582.77         5.61 o                         
  -3   2   4         26.25         26.44         0.98 o                         
  -2   2   4        735.07        679.05         6.06 o                         
  -1   2   4         76.08         88.32         1.63 o                         
   0   2   4        152.54        149.67         1.90 o                         
   1   2   4         89.69         68.75         2.19 o                         
   2   2   4       2379.96       2398.35        17.75 o                         
   3   2   4       4511.64       4493.12        69.07 o                         
   4   2   4        282.00        328.59         4.09 o                         
   5   2   4        310.76        304.40         4.26 o                         
   6   2   4        230.52        197.71         3.82 o                         
   7   2   4          3.00          7.76         1.25 o                         
   8   2   4        137.87        143.35         4.72 o                         
   9   2   4         69.92         88.87         4.80 o                         
  -9   3   4        227.05        255.62         7.28 o                         
  -8   3   4         51.60         43.66         2.96 o                         
  -7   3   4         76.41         88.09         3.14 o                         
  -6   3   4        864.94        862.43         9.66 o                         
  -5   3   4        813.30        812.36         8.30 o                         
  -4   3   4        236.79        233.17         3.61 o                         
  -3   3   4        322.65        292.65         3.32 o                         
  -2   3   4         59.43         82.22         1.61 o                         
  -1   3   4        338.27        335.57         3.55 o                         
   0   3   4       2195.45       2245.02        18.86 o                         
   1   3   4        806.24        785.11         8.07 o                         
   2   3   4       2385.06       2437.99        20.62 o                         
   3   3   4       2708.10       2753.78        21.99 o                         
   4   3   4        958.63       1000.26        10.07 o                         
   5   3   4        291.60        299.82         4.69 o                         
   6   3   4         65.23         62.35         2.54 o                         
   7   3   4         12.15         10.47         1.39 o                         
   8   3   4        147.23        130.73         4.90 o                         
   9   3   4         81.42         69.01         8.85 o                         
  -9   4   4        212.75        247.53        23.34 o                         
  -8   4   4        108.24        116.21         5.03 o                         
  -7   4   4          1.90          1.21         1.12 o                         
  -6   4   4        263.24        260.32         6.94 o                         
  -5   4   4         51.84         52.15         4.21 o                         
  -4   4   4         36.32         39.28         1.91 o                         
  -3   4   4        153.22        142.80         2.59 o                         
  -2   4   4         66.05         62.63         2.17 o                         
  -1   4   4         41.93         36.67         1.22 o                         
   0   4   4         53.82         53.97         1.50 o                         
   1   4   4        106.08         93.87         3.48 o                         
   2   4   4        750.13        741.52         9.15 o                         
   3   4   4       1372.65       1428.19        13.53 o                         
   4   4   4          5.61         11.44         1.25 o                         
   5   4   4         92.62         89.87         3.27 o                         
   6   4   4         82.03         83.23         4.10 o                         
   7   4   4         16.21         19.83         1.91 o                         
   8   4   4         45.33         46.64         3.09 o                         
  -8   5   4          4.53          3.70         1.90 o                         
  -7   5   4         39.48         37.19         2.77 o                         
  -6   5   4        181.43        187.72         5.50 o                         
  -5   5   4        283.64        297.35         5.86 o                         
  -4   5   4          0.19         -0.11         0.91 o                         
  -3   5   4          0.05          0.30         0.94 o                         
  -2   5   4         81.51         93.64         2.77 o                         
  -1   5   4        263.14        263.51         3.54 o                         
   0   5   4        411.58        406.22         6.10 o                         
   1   5   4        130.53        133.66         3.32 o                         
   2   5   4        211.46        218.28         8.21 o                         
   3   5   4        493.24        503.57         7.71 o                         
   4   5   4        219.45        221.46         4.87 o                         
   5   5   4        104.90        102.96         4.72 o                         
   6   5   4         71.70         78.14         5.19 o                         
   7   5   4          4.10          3.88         2.67 o                         
  -7   6   4         34.39         30.40         2.99 o                         
  -6   6   4          8.79          6.24         1.86 o                         
  -5   6   4          3.63          1.25         1.53 o                         
  -4   6   4          1.41          1.97         1.30 o                         
  -3   6   4         12.26         13.42         1.73 o                         
  -2   6   4          0.95          0.60         1.02 o                         
  -1   6   4         16.59         16.43         1.73 o                         
   0   6   4         31.62         37.28         2.94 o                         
   1   6   4         13.88         14.01         1.61 o                         
   2   6   4        143.11        144.13         4.61 o                         
   3   6   4        136.10        140.17         4.21 o                         
   4   6   4          0.19         -0.47         0.98 o                         
   5   6   4         48.01         44.71         2.90 o                         
   6   6   4         10.25         12.18         1.95 o                         
   7   6   4          2.11          1.05         1.81 o                         
  -6   7   4          7.89          4.60         2.18 o                         
  -5   7   4         39.30         31.87         4.86 o                         
  -4   7   4         84.60         83.01         5.74 o                         
  -3   7   4         50.78         48.14         4.20 o                         
  -2   7   4          9.21          7.85         2.36 o                         
  -1   7   4        478.86        464.93         9.64 o                         
   0   7   4         36.99         41.80         3.23 o                         
   1   7   4        130.47        131.87         5.73 o                         
   2   7   4         83.15         87.20         4.74 o                         
   3   7   4         18.16         19.25         2.33 o                         
   4   7   4          1.20          1.17         1.60 o                         
   5   7   4          3.88          1.76         1.74 o                         
   6   7   4         60.74         63.83         6.25 o                         
  -4   8   4          2.36          2.66         3.17 o                         
  -3   8   4          0.68         -1.15         1.95 o                         
  -2   8   4         16.57         13.62         2.88 o                         
  -1   8   4          3.84          3.49         3.10 o                         
   0   8   4          0.26          1.97         2.11 o                         
   1   8   4          9.16          8.39         2.67 o                         
   2   8   4         10.40          9.61         3.65 o                         
   3   8   4         13.76         13.32         3.07 o                         
   4   8   4          4.63          3.62         2.44 o                         
  -1   9   4        133.72        102.45        11.80 o                         
   0   9   4         13.20         10.19         5.36 o                         
   1   9   4          0.29         -3.75         3.75 o                         
  -9   1   5          9.25          7.46         1.70 o                         
  -8   1   5         12.73         10.71         1.47 o                         
  -7   1   5         16.99         16.28         1.40 o                         
  -6   1   5          0.94         -0.11         0.63 o                         
  -5   1   5         18.37         19.52         0.98 o                         
  -4   1   5        173.02        167.15         2.41 o                         
  -3   1   5         25.77         29.22         0.98 o                         
  -2   1   5         60.27         52.48         1.18 o                         
  -1   1   5         83.66         81.34         2.56 o                         
   0   1   5          0.12          0.15         0.30 o                         
   1   1   5        193.99        182.34         1.92 o                         
   2   1   5        985.59        991.86         7.53 o                         
   3   1   5        154.08        139.33         2.94 o                         
   4   1   5         42.11         45.85         1.70 o                         
   5   1   5          7.77          6.95         1.25 o                         
   6   1   5          1.31          1.48         0.73 o                         
   7   1   5          1.95          0.67         0.80 o                         
   8   1   5          0.84         -0.40         1.07 o                         
   9   1   5          0.75          3.42         1.53 o                         
  -9   2   5          1.30          0.83         2.48 o                         
  -8   2   5         10.45         12.36         1.86 o                         
  -7   2   5         14.01         14.23         1.39 o                         
  -6   2   5          3.47          4.88         0.91 o                         
  -5   2   5          9.96          8.59         0.91 o                         
  -4   2   5          1.70          2.72         0.54 o                         
  -3   2   5          0.83         -0.36         0.49 o                         
  -2   2   5         25.98         24.71         0.96 o                         
  -1   2   5        112.27         97.30         1.53 o                         
   0   2   5         46.77         34.54         0.80 o                         
   1   2   5       3850.56       3900.13        34.69 o                         
   2   2   5          0.46         -0.30         0.30 o                         
   3   2   5        526.92        529.44         5.16 o                         
   4   2   5         43.59         45.28         1.63 o                         
   5   2   5        279.64        249.86         4.18 o                         
   6   2   5          8.36          5.79         1.07 o                         
   7   2   5        103.58         98.19         3.63 o                         
   8   2   5         35.05         48.14         2.68 o                         
   9   2   5         32.05         29.82         2.34 o                         
  -9   3   5          7.26          4.03         1.90 o                         
  -8   3   5         13.36         11.64         2.90 o                         
  -7   3   5          0.69          0.27         1.04 o                         
  -6   3   5          1.90          2.61         1.16 o                         
  -5   3   5         67.00         68.34         2.18 o                         
  -4   3   5        342.02        342.36         4.09 o                         
  -3   3   5          4.44          5.99         1.24 o                         
  -2   3   5        259.40        257.23         3.06 o                         
  -1   3   5        538.74        547.29         5.35 o                         
   0   3   5         34.41         40.40         1.61 o                         
   1   3   5         64.63         63.90         2.19 o                         
   2   3   5       1128.67       1122.02        11.95 o                         
   3   3   5        714.71        671.99         6.77 o                         
   4   3   5         81.73         95.50         2.74 o                         
   5   3   5        144.75        157.32         3.72 o                         
   6   3   5          3.26          3.09         1.16 o                         
   7   3   5         25.98         26.37         2.03 o                         
   8   3   5          2.91          5.06         2.32 o                         
  -9   4   5         10.86         14.70         5.63 o                         
  -8   4   5          0.00         -0.09         1.29 o                         
  -7   4   5         25.42         30.63         2.52 o                         
  -6   4   5          3.25          5.22         1.47 o                         
  -5   4   5         81.42         84.10         3.25 o                         
  -4   4   5         93.94        106.21         3.29 o                         
  -3   4   5        499.33        502.80         5.82 o                         
  -2   4   5        166.80        188.57         3.01 o                         
  -1   4   5         48.40         49.42         2.32 o                         
   0   4   5        557.22        588.00         6.71 o                         
   1   4   5         61.46         70.50         2.00 o                         
   2   4   5        231.21        217.03         3.97 o                         
   3   4   5          0.16          1.61         1.01 o                         
   4   4   5        591.90        581.03         7.60 o                         
   5   4   5        120.72        112.82         3.68 o                         
   6   4   5          2.00          4.87         1.18 o                         
   7   4   5         21.89         22.12         1.95 o                         
   8   4   5         23.43         25.69         2.54 o                         
  -8   5   5        194.39        188.41         8.36 o                         
  -7   5   5        104.30         97.56         4.27 o                         
  -6   5   5         29.97         30.57         2.32 o                         
  -5   5   5        388.24        370.01         6.56 o                         
  -4   5   5         63.64         71.90         2.89 o                         
  -3   5   5         54.22         58.35         2.24 o                         
  -2   5   5        258.87        284.18         4.50 o                         
  -1   5   5        600.35        599.98         7.34 o                         
   0   5   5         76.54         75.87         3.56 o                         
   1   5   5          0.11         -0.61         0.77 o                         
   2   5   5        231.71        219.43         5.10 o                         
   3   5   5        369.51        374.20         5.88 o                         
   4   5   5          0.14         -0.94         0.94 o                         
   5   5   5        236.80        244.15         5.47 o                         
   6   5   5          0.11          1.85         1.29 o                         
   7   5   5         48.66         48.88         2.89 o                         
  -7   6   5         76.73         71.62         5.27 o                         
  -6   6   5          9.31         13.70         2.55 o                         
  -5   6   5        195.82        198.57         5.46 o                         
  -4   6   5         37.54         42.00         5.11 o                         
  -3   6   5        522.60        546.80        10.35 o                         
  -2   6   5        135.71        142.85         6.35 o                         
  -1   6   5         14.80         18.32         1.90 o                         
   0   6   5        225.35        225.05         5.14 o                         
   1   6   5         12.36          9.70         1.31 o                         
   2   6   5        265.90        260.62         8.98 o                         
   3   6   5         41.08         40.86         2.24 o                         
   4   6   5        624.62        597.79        13.37 o                         
   5   6   5         42.79         39.51         4.31 o                         
   6   6   5          5.76          6.61         1.66 o                         
   7   6   5          0.50          0.54         2.28 o                         
  -6   7   5         33.83         32.65         3.58 o                         
  -5   7   5        114.56         92.26         8.34 o                         
  -4   7   5         87.67         92.84         5.95 o                         
  -3   7   5         27.99         33.22         3.69 o                         
  -2   7   5        135.11        149.06         7.20 o                         
  -1   7   5        424.91        419.87         9.03 o                         
   0   7   5         13.26         14.52         2.17 o                         
   1   7   5         20.15         29.62         3.06 o                         
   2   7   5        110.25        119.14         5.46 o                         
   3   7   5         90.56        103.44         4.23 o                         
   4   7   5          0.38         -1.02         1.35 o                         
   5   7   5         64.84         62.35         3.92 o                         
   6   7   5          0.89          3.22         3.75 o                         
  -4   8   5          0.20          1.93         2.36 o                         
  -3   8   5        108.95        112.48         6.80 o                         
  -2   8   5          1.72          3.04         2.17 o                         
  -1   8   5          4.84          6.29         2.57 o                         
   0   8   5         13.98         15.24         3.49 o                         
   1   8   5         32.72         38.17         4.00 o                         
   2   8   5        116.63        125.71         7.30 o                         
   3   8   5          2.56          1.07         2.26 o                         
   4   8   5         50.32         44.27         7.91 o                         
   0   9   5          0.26         -2.15         3.22 o                         
  -9   0   6        104.65        117.14        11.53 o                         
  -8   0   6        108.36        110.74        12.61 o                         
  -7   0   6          4.44          5.82         3.22 o                         
  -6   0   6       1158.03       1159.24        16.92 o                         
  -5   0   6       1822.33       1751.48        20.03 o                         
  -4   0   6       1767.17       1778.42        34.72 o                         
  -3   0   6        216.76        222.28         3.74 o                         
  -2   0   6       2269.96       2376.69        27.92 o                         
  -1   0   6       4119.33       4110.56        54.18 o                         
   0   0   6          0.54         -1.07         1.07 o                         
   1   0   6        238.71        214.19         3.76 o                         
   2   0   6        406.98        395.93        12.08 o                         
   3   0   6       1110.69       1146.42        23.12 o                         
   4   0   6         38.37         28.44         1.52 o                         
   5   0   6        219.74        227.68         4.89 o                         
   6   0   6         38.21         23.90         2.68 o                         
   7   0   6        147.25        157.22         9.92 o                         
   8   0   6        141.71        134.58         5.87 o                         
   9   0   6         42.97         48.36         4.64 o                         
  -9   1   6        296.16        295.72         9.60 o                         
  -8   1   6         88.83         90.78         3.20 o                         
  -7   1   6          0.82          1.88         0.80 o                         
  -6   1   6       1326.15       1304.99        11.63 o                         
  -5   1   6       1047.81       1017.87         8.54 o                         
  -4   1   6       1747.60       1876.24        14.62 o                         
  -3   1   6        419.78        498.22         4.91 o                         
  -2   1   6       1603.88       1559.26        12.39 o                         
  -1   1   6         59.47         53.61         1.77 o                         
   0   1   6       2435.43       2354.81        17.95 o                         
   1   1   6         45.52         47.46         1.16 o                         
   2   1   6        702.11        637.72         6.75 o                         
   3   1   6          1.38          4.20         0.41 o                         
   4   1   6          5.02         17.62         1.03 o                         
   5   1   6         31.31         44.86         1.80 o                         
   6   1   6         64.69         80.47         2.56 o                         
   7   1   6          0.24          0.50         0.85 o                         
   8   1   6        147.61        145.18         4.80 o                         
   9   1   6        157.05        166.79         5.42 o                         
  -9   2   6         22.20         28.83         2.99 o                         
  -8   2   6        128.98        124.98         4.15 o                         
  -7   2   6         32.03         34.21         1.73 o                         
  -6   2   6       1486.30       1477.52        13.51 o                         
  -5   2   6        727.56        726.03         7.48 o                         
  -4   2   6       1207.72       1240.56        10.88 o                         
  -3   2   6         19.10          8.84         0.77 o                         
  -2   2   6       1399.15       1439.73        12.59 o                         
  -1   2   6          5.57          8.53         2.54 o                         
   0   2   6        739.75        727.35         6.27 o                         
   1   2   6        248.45        234.22         3.19 o                         
   2   2   6         67.91         64.87         2.01 o                         
   3   2   6        161.32        149.18         2.19 o                         
   4   2   6        211.50        193.69         2.95 o                         
   5   2   6        119.52        117.76         3.88 o                         
   6   2   6        179.84        156.42         3.60 o                         
   7   2   6        148.96        157.41         6.81 o                         
   8   2   6        138.36        127.27         4.22 o                         
   9   2   6         42.63         43.89         2.74 o                         
  -9   3   6         30.17         29.08         2.97 o                         
  -8   3   6          0.29          0.27         1.18 o                         
  -7   3   6          1.56          4.96         1.38 o                         
  -6   3   6        301.60        304.15         4.91 o                         
  -5   3   6       1580.04       1566.46        14.00 o                         
  -4   3   6        711.21        727.62         7.16 o                         
  -3   3   6        450.28        433.38         4.58 o                         
  -2   3   6        230.73        220.96         2.88 o                         
  -1   3   6       1526.88       1607.47        13.44 o                         
   0   3   6          8.87          0.98         0.34 o                         
   1   3   6         38.01         44.48         1.48 o                         
   2   3   6        115.79        142.66         2.63 o                         
   3   3   6       1455.07       1476.41        13.27 o                         
   4   3   6         14.13          7.67         0.98 o                         
   5   3   6        164.54        151.60         3.34 o                         
   6   3   6        228.86        246.21         4.56 o                         
   7   3   6          9.00          4.24         1.32 o                         
   8   3   6         78.97         77.20         4.80 o                         
  -9   4   6          4.73          4.70         3.21 o                         
  -8   4   6         89.69         90.22         4.20 o                         
  -7   4   6         19.49         15.01         1.86 o                         
  -6   4   6        905.83        915.30        11.16 o                         
  -5   4   6         93.20         88.55         3.36 o                         
  -4   4   6        345.89        343.58         5.19 o                         
  -3   4   6         14.21         10.30         0.85 o                         
  -2   4   6        619.80        674.96         7.17 o                         
  -1   4   6        915.18        944.94         9.33 o                         
   0   4   6        415.66        424.92         6.07 o                         
   1   4   6        470.30        465.14         6.42 o                         
   2   4   6         12.55         11.28         1.01 o                         
   3   4   6         12.07          9.00         1.12 o                         
   4   4   6        246.62        231.07         5.81 o                         
   5   4   6         41.28         44.81         2.33 o                         
   6   4   6        238.42        222.65         4.90 o                         
   7   4   6         54.16         63.20         3.14 o                         
   8   4   6         85.17         72.35         3.98 o                         
  -8   5   6          0.21         -1.40         1.53 o                         
  -7   5   6          2.79          2.49         1.50 o                         
  -6   5   6        152.34        156.92         6.58 o                         
  -5   5   6        684.37        676.46         9.75 o                         
  -4   5   6        160.87        158.22         5.50 o                         
  -3   5   6        315.31        332.38         5.16 o                         
  -2   5   6         36.32         35.09         1.83 o                         
  -1   5   6        512.42        545.07         6.97 o                         
   0   5   6         27.70         30.22         2.17 o                         
   1   5   6         31.24         31.75         2.28 o                         
   2   5   6          3.62          4.13         1.15 o                         
   3   5   6        397.12        380.56         7.20 o                         
   4   5   6          7.29          7.40         2.45 o                         
   5   5   6        156.72        144.02         4.59 o                         
   6   5   6         18.02         20.21         3.41 o                         
   7   5   6          0.44         -1.09         1.09 o                         
  -7   6   6          0.88         -0.48         2.11 o                         
  -6   6   6         74.77         73.89         4.14 o                         
  -5   6   6         87.03         84.58         4.80 o                         
  -4   6   6         99.99         98.73         4.23 o                         
  -3   6   6         30.49         26.02         3.35 o                         
  -2   6   6        381.46        392.99         7.28 o                         
  -1   6   6        437.74        450.49         7.96 o                         
   0   6   6          5.66          6.98         1.44 o                         
   1   6   6        329.48        338.90         6.74 o                         
   2   6   6         15.12         17.34         2.01 o                         
   3   6   6        217.72        217.52         4.65 o                         
   4   6   6         11.59          9.79         1.44 o                         
   5   6   6         31.62         33.00         2.54 o                         
   6   6   6         29.44         24.02         2.40 o                         
  -6   7   6        119.26        102.98         6.68 o                         
  -5   7   6        102.73        109.80         8.72 o                         
  -4   7   6          9.02          6.51         3.02 o                         
  -3   7   6         25.03         30.46         3.60 o                         
  -2   7   6          1.47         -1.23         1.32 o                         
  -1   7   6         17.29         16.36         2.06 o                         
   0   7   6         97.80        104.68         4.42 o                         
   1   7   6         30.52         32.33         3.05 o                         
   2   7   6         18.95         23.53         2.67 o                         
   3   7   6          1.92          1.15         1.29 o                         
   4   7   6          0.17         -1.38         1.38 o                         
   5   7   6         26.37         26.85         2.75 o                         
  -4   8   6          6.85          6.17         3.41 o                         
  -3   8   6         15.40         13.33         3.07 o                         
  -2   8   6        145.55        135.38         7.42 o                         
  -1   8   6        229.22        219.81         7.10 o                         
   0   8   6         47.71         45.77         4.34 o                         
   1   8   6         57.90         57.68         4.94 o                         
   2   8   6         16.22         15.70         3.19 o                         
   3   8   6         75.84         72.76         5.01 o                         
   4   8   6          0.30         -1.54         2.83 o                         
  -9   1   7          0.55         -0.13         1.29 o                         
  -8   1   7         11.70         10.51         1.53 o                         
  -7   1   7         66.41         66.35         2.34 o                         
  -6   1   7          0.22          0.00         0.70 o                         
  -5   1   7          0.12          1.21         0.54 o                         
  -4   1   7          0.17          0.80         0.54 o                         
  -3   1   7        510.81        530.39         5.18 o                         
  -2   1   7          0.47          0.08         0.30 o                         
  -1   1   7         25.46         30.54         1.79 o                         
   0   1   7          8.80          8.53         0.48 o                         
   1   1   7        206.08        188.48         2.94 o                         
   2   1   7       1375.31       1393.77        10.88 o                         
   3   1   7         42.78         45.07         1.53 o                         
   4   1   7         96.43        100.62         2.25 o                         
   5   1   7         99.21        101.76         2.54 o                         
   6   1   7         34.01         33.60         1.69 o                         
   7   1   7         17.33         18.11         2.55 o                         
   8   1   7          0.09         -0.98         0.98 o                         
   9   1   7          1.57          2.66         1.43 o                         
  -9   2   7         66.47         72.82         4.75 o                         
  -8   2   7         16.85         16.00         1.95 o                         
  -7   2   7        453.40        448.57         5.95 o                         
  -6   2   7         90.77         89.34         2.61 o                         
  -5   2   7        538.72        499.28         5.33 o                         
  -4   2   7         41.48         40.67         1.46 o                         
  -3   2   7         89.97        101.29         2.00 o                         
  -2   2   7         33.90         37.75         1.32 o                         
  -1   2   7        538.17        542.51         5.11 o                         
   0   2   7         21.23         29.37         1.59 o                         
   1   2   7         78.21         82.85         1.76 o                         
   2   2   7        724.49        703.96         6.14 o                         
   3   2   7        156.20        167.30         2.48 o                         
   4   2   7         22.02         30.52         1.35 o                         
   5   2   7         64.53         60.18         2.90 o                         
   6   2   7          1.86          1.25         1.01 o                         
   7   2   7          0.22         -0.70         0.96 o                         
   8   2   7          0.44         -0.56         0.94 o                         
   9   2   7         12.79         11.63         2.82 o                         
  -9   3   7          9.41          9.62         2.43 o                         
  -8   3   7          4.20          5.30         1.50 o                         
  -7   3   7        125.55        135.09         4.63 o                         
  -6   3   7          5.37          2.89         1.41 o                         
  -5   3   7         20.89         21.11         1.78 o                         
  -4   3   7         14.26         15.03         1.39 o                         
  -3   3   7       1232.26       1277.57        12.60 o                         
  -2   3   7         11.75         12.85         0.88 o                         
  -1   3   7         50.30         42.38         2.55 o                         
   0   3   7          0.59          0.06         0.35 o                         
   1   3   7        130.60        121.07         2.40 o                         
   2   3   7       1071.11       1088.89        11.04 o                         
   3   3   7          8.26          6.44         0.80 o                         
   4   3   7        163.82        167.57         3.14 o                         
   5   3   7         25.86         28.27         1.89 o                         
   6   3   7         41.46         39.07         2.36 o                         
   7   3   7         54.65         49.52         2.97 o                         
   8   3   7         18.95         19.85         2.21 o                         
  -9   4   7         32.50         33.47         5.90 o                         
  -8   4   7          5.47          2.74         1.40 o                         
  -7   4   7        127.24        127.77         4.65 o                         
  -6   4   7         14.05          8.20         1.50 o                         
  -5   4   7        662.13        674.63         9.43 o                         
  -4   4   7        233.27        223.38         3.72 o                         
  -3   4   7         51.85         53.70         1.80 o                         
  -2   4   7          6.70          8.89         0.85 o                         
  -1   4   7         14.52         15.14         1.08 o                         
   0   4   7          0.52         -0.38         0.63 o                         
   1   4   7        297.10        313.83         4.41 o                         
   2   4   7        265.83        277.07         4.94 o                         
   3   4   7        166.91        156.99         3.34 o                         
   4   4   7         85.73         73.29         2.88 o                         
   5   4   7         14.72         16.34         1.61 o                         
   6   4   7          0.55          0.13         1.04 o                         
   7   4   7         37.05         40.61         2.61 o                         
   8   4   7         21.02         16.73         2.28 o                         
  -8   5   7          2.63          0.77         1.69 o                         
  -7   5   7         47.99         49.57         3.15 o                         
  -6   5   7          8.68          6.86         1.54 o                         
  -5   5   7         17.79         10.81         1.50 o                         
  -4   5   7         48.22         47.17         2.49 o                         
  -3   5   7        436.40        442.88         6.86 o                         
  -2   5   7        120.40        117.98         3.56 o                         
  -1   5   7        396.10        403.32         5.72 o                         
   0   5   7          9.66         11.58         1.29 o                         
   1   5   7        899.48        879.88         9.96 o                         
   2   5   7         10.73         11.68         1.28 o                         
   3   5   7          0.05          0.22         0.79 o                         
   4   5   7          3.56          2.44         1.17 o                         
   5   5   7         51.17         47.77         2.87 o                         
   6   5   7          0.01          0.22         1.32 o                         
   7   5   7         26.06         26.19         2.19 o                         
  -7   6   7         15.45         11.14         2.55 o                         
  -6   6   7         46.99         46.13         3.34 o                         
  -5   6   7        337.94        349.39         8.46 o                         
  -4   6   7        258.19        256.26        11.00 o                         
  -3   6   7         86.17         89.04         5.06 o                         
  -2   6   7          7.77          7.17         1.40 o                         
  -1   6   7         88.45         92.55         3.92 o                         
   0   6   7          0.54          2.37         1.09 o                         
   1   6   7        374.30        381.18         8.58 o                         
   2   6   7        161.15        173.93         4.92 o                         
   3   6   7         53.96         55.49         4.18 o                         
   4   6   7         38.82         35.26         4.03 o                         
   5   6   7         67.99         66.53         3.61 o                         
   6   6   7          6.88          9.38         1.86 o                         
  -6   7   7          1.71          0.13         2.27 o                         
  -5   7   7          0.02          3.07         2.83 o                         
  -4   7   7         10.24         12.34         3.79 o                         
  -3   7   7        200.72        197.61         6.16 o                         
  -2   7   7          2.69          3.01         1.61 o                         
  -1   7   7        110.24        111.01         4.56 o                         
   0   7   7         21.82         22.71         2.28 o                         
   1   7   7        242.31        244.75         6.83 o                         
   2   7   7         34.37         39.85         6.11 o                         
   3   7   7         21.25         25.80         2.34 o                         
   4   7   7          6.40          6.42         2.40 o                         
   5   7   7          2.56          4.39         1.85 o                         
  -4   8   7         14.12         14.75         4.17 o                         
  -3   8   7          5.94          4.65         2.48 o                         
  -2   8   7          1.06          1.87         2.59 o                         
  -1   8   7          4.22          3.17         1.90 o                         
   0   8   7          1.00          2.50         2.17 o                         
   1   8   7         84.51         78.84         5.94 o                         
   2   8   7        195.15        173.68        10.27 o                         
   3   8   7         19.53         21.58         2.74 o                         
   4   8   7         16.28         15.55         5.36 o                         
  -9   0   8         14.32         14.21         3.75 o                         
  -8   0   8        491.41        484.78        11.61 o                         
  -7   0   8         22.88         26.29         2.28 o                         
  -6   0   8       2933.86       2907.18        32.08 o                         
  -5   0   8        712.62        692.90         9.54 o                         
  -4   0   8         35.64         17.46         1.29 o                         
  -3   0   8        812.46       1026.38        13.30 o                         
  -2   0   8       2135.06       2077.92        32.64 o                         
  -1   0   8       1257.85       1312.44        27.73 o                         
   0   0   8       2082.43       2174.36        31.86 o                         
   1   0   8         24.62         21.45         1.07 o                         
   2   0   8          4.04          4.41         0.48 o                         
   3   0   8         34.83         45.04         4.83 o                         
   4   0   8       1047.47        991.86        11.20 o                         
   5   0   8        374.80        394.33         6.95 o                         
   6   0   8        530.00        516.42         9.67 o                         
   7   0   8        241.44        240.42        15.02 o                         
   8   0   8        139.23        132.93         5.87 o                         
   9   0   8         33.04         28.88         3.74 o                         
  -9   1   8         92.10         87.43         6.04 o                         
  -8   1   8         21.85         18.06         2.01 o                         
  -7   1   8         16.61         18.07         1.53 o                         
  -6   1   8         12.07          9.75         0.94 o                         
  -5   1   8         92.61         90.12         1.93 o                         
  -4   1   8          0.63         -0.34         0.34 o                         
  -3   1   8         11.66         12.59         0.70 o                         
  -2   1   8        650.59        590.11         6.42 o                         
  -1   1   8       1428.21       1393.96        11.92 o                         
   0   1   8       2475.49       2526.21        19.41 o                         
   1   1   8       5148.63       5421.22        48.45 o                         
   2   1   8        698.58        685.28        11.32 o                         
   3   1   8        534.47        513.91         4.73 o                         
   4   1   8       1142.94       1142.06        10.49 o                         
   5   1   8        424.29        409.13         5.24 o                         
   6   1   8         29.49         39.56         1.90 o                         
   7   1   8        136.38        153.71         4.29 o                         
   8   1   8         20.72         18.02         2.25 o                         
   9   1   8        341.19        386.43        12.07 o                         
  -9   2   8          4.68          5.59         2.12 o                         
  -8   2   8        384.33        375.40         7.86 o                         
  -7   2   8          1.73          3.02         1.16 o                         
  -6   2   8       1723.33       1725.00        16.39 o                         
  -5   2   8        540.06        501.78         5.37 o                         
  -4   2   8          0.28          2.58         0.65 o                         
  -3   2   8        463.02        551.74         5.88 o                         
  -2   2   8        497.50        491.67         5.62 o                         
  -1   2   8        287.70        245.12         2.89 o                         
   0   2   8         98.17         84.47         1.51 o                         
   1   2   8       1452.51       1420.55        11.08 o                         
   2   2   8         52.75         63.78         1.55 o                         
   3   2   8        868.35        894.01         7.44 o                         
   4   2   8         30.81         22.64         1.26 o                         
   5   2   8        140.02        149.29         4.46 o                         
   6   2   8        148.54        154.83         5.25 o                         
   7   2   8         50.47         43.27         3.17 o                         
   8   2   8        179.03        164.87         5.16 o                         
  -9   3   8        219.39        211.84         7.90 o                         
  -8   3   8         14.96         10.12         1.75 o                         
  -7   3   8         35.75         34.59         2.47 o                         
  -6   3   8          1.58          1.88         0.94 o                         
  -5   3   8        228.41        239.22         4.33 o                         
  -4   3   8        432.97        410.69         5.27 o                         
  -3   3   8          7.28          8.57         1.08 o                         
  -2   3   8       1148.64       1114.00        10.45 o                         
  -1   3   8         35.87         34.01         2.09 o                         
   0   3   8        818.59        827.95         7.85 o                         
   1   3   8        823.91        831.19         8.73 o                         
   2   3   8        449.84        420.80         5.35 o                         
   3   3   8          0.82          0.27         0.54 o                         
   4   3   8        648.92        642.76         8.07 o                         
   5   3   8        149.49        144.32         3.87 o                         
   6   3   8          0.65          1.18         1.02 o                         
   7   3   8        101.14        115.55         4.55 o                         
   8   3   8          0.63          1.38         1.29 o                         
  -9   4   8          4.38         10.19         5.36 o                         
  -8   4   8        188.50        194.18         6.66 o                         
  -7   4   8          0.31          0.75         1.22 o                         
  -6   4   8        558.76        587.25         9.14 o                         
  -5   4   8        222.99        225.60         5.45 o                         
  -4   4   8         14.88         15.81         1.39 o                         
  -3   4   8        257.91        287.63         3.87 o                         
  -2   4   8          0.04          0.40         0.70 o                         
  -1   4   8         26.14         23.54         1.30 o                         
   0   4   8         78.37         86.68         2.65 o                         
   1   4   8       1031.09       1027.91        10.82 o                         
   2   4   8        110.02        121.58         3.12 o                         
   3   4   8       1073.00       1074.95        11.89 o                         
   4   4   8        163.48        168.70         3.87 o                         
   5   4   8         41.75         41.27         2.63 o                         
   6   4   8          0.40         -0.66         0.96 o                         
   7   4   8          5.48          2.15         1.33 o                         
   8   4   8        129.90        130.71         6.46 o                         
  -8   5   8         26.69         23.61         2.49 o                         
  -7   5   8         14.28         11.48         2.79 o                         
  -6   5   8          4.16          4.59         1.53 o                         
  -5   5   8         41.58         46.95         3.38 o                         
  -4   5   8        114.03        122.91         5.57 o                         
  -3   5   8          5.76          8.18         1.22 o                         
  -2   5   8        247.65        240.67         4.17 o                         
  -1   5   8         35.93         39.87         1.98 o                         
   0   5   8         86.07         91.75         5.03 o                         
   1   5   8         61.46         64.23         3.37 o                         
   2   5   8         41.28         41.75         2.33 o                         
   3   5   8          9.08          9.22         1.38 o                         
   4   5   8        342.29        313.63         5.56 o                         
   5   5   8         59.07         64.53         3.32 o                         
   6   5   8         14.70         18.20         2.05 o                         
   7   5   8         25.29         24.01         2.62 o                         
  -7   6   8          0.67          1.57         1.66 o                         
  -6   6   8        155.32        161.62         6.83 o                         
  -5   6   8         55.36         61.15         4.13 o                         
  -4   6   8         44.24         39.15         3.97 o                         
  -3   6   8         31.62         28.95         3.16 o                         
  -2   6   8          0.42         -1.03         1.03 o                         
  -1   6   8         15.32         15.66         2.45 o                         
   0   6   8         17.55         20.44         1.73 o                         
   1   6   8          2.51          2.87         1.12 o                         
   2   6   8         88.56         89.53         3.97 o                         
   3   6   8         57.79         57.17         4.12 o                         
   4   6   8          0.11          1.71         1.35 o                         
   5   6   8         52.72         48.69         3.51 o                         
   6   6   8          0.04         -1.35         1.35 o                         
  -6   7   8         15.64         10.52         4.29 o                         
  -5   7   8         38.60         53.12        13.14 o                         
  -4   7   8          2.15          0.64         1.79 o                         
  -3   7   8          1.67          1.72         1.49 o                         
  -2   7   8          0.21          1.38         1.47 o                         
  -1   7   8         60.73         55.81         3.32 o                         
   0   7   8          6.69          5.46         1.74 o                         
   1   7   8          2.85         -0.45         2.55 o                         
   2   7   8          0.30         -0.10         1.35 o                         
   3   7   8          2.39          0.64         1.26 o                         
   4   7   8        148.58        155.38         6.99 o                         
   5   7   8         37.61         37.75         3.36 o                         
  -4   8   8         26.49         16.53         4.35 o                         
  -3   8   8          2.26          4.83         3.03 o                         
  -2   8   8          3.33          1.34         2.84 o                         
  -1   8   8          0.84         -1.46         1.46 o                         
   0   8   8         29.15         22.90         3.29 o                         
   1   8   8         14.80         12.27         2.88 o                         
   2   8   8         38.64         32.29         3.55 o                         
   3   8   8          1.01          3.01         1.73 o                         
  -9   1   9         11.01         11.59         2.09 o                         
  -8   1   9         21.60         22.91         2.08 o                         
  -7   1   9          0.45          0.61         0.89 o                         
  -6   1   9         27.40         27.30         1.46 o                         
  -5   1   9         70.48         81.36         1.99 o                         
  -4   1   9         12.18         10.23         0.70 o                         
  -3   1   9         21.16         17.07         0.80 o                         
  -2   1   9        233.93        265.03         3.53 o                         
  -1   1   9        285.61        285.37         3.55 o                         
   0   1   9        214.95        193.63         3.10 o                         
   1   1   9        173.70        177.51         1.93 o                         
   2   1   9        205.29        183.77         2.22 o                         
   3   1   9        368.46        355.41         4.26 o                         
   4   1   9          2.70          3.80         1.02 o                         
   5   1   9         36.00         34.20         1.58 o                         
   6   1   9        188.85        199.50         3.77 o                         
   7   1   9          0.00         -0.08         1.03 o                         
   8   1   9         43.07         40.86         2.71 o                         
   9   1   9          0.00         -1.84         4.02 o                         
  -9   2   9         25.24         26.89         3.13 o                         
  -8   2   9         20.66         20.07         3.33 o                         
  -7   2   9         18.82         19.69         1.73 o                         
  -6   2   9        488.68        480.59         6.96 o                         
  -5   2   9        191.69        194.26         3.15 o                         
  -4   2   9         20.57         20.90         1.12 o                         
  -3   2   9        369.29        353.49         5.35 o                         
  -2   2   9        734.81        809.97         8.49 o                         
  -1   2   9        272.61        292.85         4.73 o                         
   0   2   9        334.11        334.52         3.80 o                         
   1   2   9        154.36        134.99         1.82 o                         
   2   2   9         43.91         40.73         1.12 o                         
   3   2   9          2.57          4.75         0.93 o                         
   4   2   9         60.48         58.64         1.99 o                         
   5   2   9        137.91        128.74         3.26 o                         
   6   2   9         31.03         26.75         1.91 o                         
   7   2   9        151.06        143.00         4.57 o                         
   8   2   9          6.47          5.15         1.47 o                         
  -9   3   9         12.54         15.14         4.26 o                         
  -8   3   9         26.59         24.80         2.56 o                         
  -7   3   9         13.89         12.27         1.53 o                         
  -6   3   9         19.16         19.02         1.61 o                         
  -5   3   9        118.37        118.65         4.15 o                         
  -4   3   9         46.21         47.13         1.73 o                         
  -3   3   9          0.29          0.29         0.58 o                         
  -2   3   9        275.95        334.72         4.15 o                         
  -1   3   9        490.34        486.47         4.73 o                         
   0   3   9         37.83         40.72         1.22 o                         
   1   3   9        399.71        397.55         4.54 o                         
   2   3   9         38.12         41.05         2.63 o                         
   3   3   9         92.87         91.82         2.66 o                         
   4   3   9          0.35          0.85         0.75 o                         
   5   3   9          3.92          4.52         1.24 o                         
   6   3   9        341.42        333.41         6.03 o                         
   7   3   9         14.36         12.10         1.88 o                         
   8   3   9        133.12        136.36         5.33 o                         
  -8   4   9          4.49          6.16         1.85 o                         
  -7   4   9        323.47        321.41         9.06 o                         
  -6   4   9         88.94         98.06         4.29 o                         
  -5   4   9         17.54         24.76         1.86 o                         
  -4   4   9          2.16          1.01         0.70 o                         
  -3   4   9          5.14          3.89         0.80 o                         
  -2   4   9          0.75          6.64         1.32 o                         
  -1   4   9        291.54        315.07         4.34 o                         
   0   4   9        488.00        443.45         6.38 o                         
   1   4   9         99.78         94.67         2.86 o                         
   2   4   9         34.08         32.37         1.96 o                         
   3   4   9         47.11         46.05         4.18 o                         
   4   4   9        305.43        309.19         5.40 o                         
   5   4   9        239.57        237.52         4.90 o                         
   6   4   9        105.44        103.23         3.87 o                         
   7   4   9        173.10        158.47         5.58 o                         
   8   4   9         16.61          6.44         3.75 o                         
  -8   5   9          0.29         -1.21         1.63 o                         
  -7   5   9          8.51          8.21         1.96 o                         
  -6   5   9         24.08         30.73         3.05 o                         
  -5   5   9         55.07         52.75         3.51 o                         
  -4   5   9          8.54          6.69         2.34 o                         
  -3   5   9          6.74          8.92         1.61 o                         
  -2   5   9        150.80        176.93         4.05 o                         
  -1   5   9         60.33         60.24         2.39 o                         
   0   5   9        210.03        180.04         3.89 o                         
   1   5   9        283.04        290.55         5.22 o                         
   2   5   9       1001.72        986.51        13.78 o                         
   3   5   9         82.80         80.08         5.96 o                         
   4   5   9          0.23          0.92         1.24 o                         
   5   5   9        232.43        235.26         6.42 o                         
   6   5   9         35.34         30.78         3.48 o                         
   7   5   9         39.90         33.56         3.24 o                         
  -7   6   9        365.74        373.72        22.94 o                         
  -6   6   9         25.01         24.41         3.98 o                         
  -5   6   9          1.61          1.69         1.69 o                         
  -4   6   9         15.59         20.98         4.02 o                         
  -3   6   9         50.47         48.99         3.29 o                         
  -2   6   9         62.77         72.05         4.26 o                         
  -1   6   9         66.52         72.16         3.13 o                         
   0   6   9        382.29        379.75         6.45 o                         
   1   6   9         64.11         66.43         4.80 o                         
   2   6   9          6.11          5.24         1.44 o                         
   3   6   9         56.65         63.39         4.80 o                         
   4   6   9        151.60        156.88         5.30 o                         
   5   6   9        186.72        193.13         6.79 o                         
   6   6   9         61.00         42.23         3.42 o                         
  -6   7   9         26.21         19.84         5.90 o                         
  -5   7   9        103.18         99.09         6.65 o                         
  -4   7   9          1.84          1.29         2.41 o                         
  -3   7   9         10.19          4.29         4.83 o                         
  -2   7   9         42.04         43.73         2.97 o                         
  -1   7   9        106.01        106.23         4.52 o                         
   0   7   9         98.78         89.55         5.94 o                         
   1   7   9        174.03        170.27         6.57 o                         
   2   7   9        418.63        393.60         8.29 o                         
   3   7   9          2.94          1.33         1.29 o                         
   4   7   9          0.41         -0.64         1.26 o                         
   5   7   9         59.98         49.36         3.70 o                         
  -4   8   9         42.17         44.89         5.87 o                         
  -3   8   9          0.33         -0.25         2.44 o                         
  -2   8   9         12.51         19.27         3.97 o                         
  -1   8   9          2.35          4.31         2.26 o                         
   0   8   9        126.05        147.12         6.44 o                         
   1   8   9         27.62         22.80         2.99 o                         
   2   8   9          0.91          0.38         1.89 o                         
   3   8   9          3.48          6.32         1.92 o                         
  -9   0  10         49.68         44.60         5.36 o                         
  -8   0  10        164.61        173.62         7.23 o                         
  -7   0  10         17.16         16.51         2.68 o                         
  -6   0  10         48.59         38.99         3.22 o                         
  -5   0  10        461.31        451.81         7.09 o                         
  -4   0  10        863.52        939.30        11.36 o                         
  -3   0  10       2411.21       2316.43        78.97 o                         
  -2   0  10        936.53        948.53        14.78 o                         
  -1   0  10       3535.78       3435.20        39.86 o                         
   0   0  10        163.25        192.76         3.36 o                         
   1   0  10        998.60        984.44        11.29 o                         
   2   0  10          1.96          5.59         1.34 o                         
   3   0  10        358.84        375.43         5.31 o                         
   4   0  10        858.93        820.61        10.06 o                         
   5   0  10        259.81        253.84         6.17 o                         
   6   0  10        501.84        498.10        11.00 o                         
   7   0  10          3.41          0.27         1.52 o                         
   8   0  10        406.22        435.08        11.70 o                         
   9   0  10         73.82         77.77        10.73 o                         
  -9   1  10         71.63         85.04         4.67 o                         
  -8   1  10         13.17         13.96         2.01 o                         
  -7   1  10         20.30         18.93         1.61 o                         
  -6   1  10        664.62        670.79         7.37 o                         
  -5   1  10         17.02         14.24         1.23 o                         
  -4   1  10       1246.79       1235.62        10.87 o                         
  -3   1  10       1650.88       1926.88        15.56 o                         
  -2   1  10       3054.55       3217.79        28.65 o                         
  -1   1  10          0.63         -0.35         0.35 o                         
   0   1  10       2184.18       2366.05        17.65 o                         
   1   1  10       1515.00       1733.13        12.71 o                         
   2   1  10        381.66        379.83         3.64 o                         
   3   1  10         71.28         82.89         1.86 o                         
   4   1  10         30.50         27.53         1.47 o                         
   5   1  10        102.84         93.44         2.74 o                         
   6   1  10         71.82         67.29         2.51 o                         
   7   1  10        422.30        437.51         6.84 o                         
   8   1  10         85.49         80.81         3.65 o                         
  -9   2  10         55.40         55.33         4.26 o                         
  -8   2  10         50.57         51.20         3.09 o                         
  -7   2  10          5.71          2.74         1.26 o                         
  -6   2  10        239.56        234.70         4.51 o                         
  -5   2  10        387.80        377.67         5.48 o                         
  -4   2  10         40.17         49.23         1.85 o                         
  -3   2  10        649.08        584.66         6.79 o                         
  -2   2  10        243.02        236.59         3.53 o                         
  -1   2  10       1301.34       1256.56        11.35 o                         
   0   2  10        214.05        189.61         4.96 o                         
   1   2  10         48.35         27.07         0.91 o                         
   2   2  10        297.04        269.43         3.24 o                         
   3   2  10        218.90        206.89         2.85 o                         
   4   2  10       1916.90       1884.12        17.14 o                         
   5   2  10         28.32         30.21         1.73 o                         
   6   2  10        371.17        366.28         6.73 o                         
   7   2  10         10.21          5.53         1.83 o                         
   8   2  10        171.40        169.77         5.41 o                         
  -9   3  10         38.53         44.33         4.62 o                         
  -8   3  10         69.05         65.95         3.90 o                         
  -7   3  10         66.80         70.29         3.07 o                         
  -6   3  10        175.32        185.25         7.36 o                         
  -5   3  10        118.59        123.89         3.69 o                         
  -4   3  10         66.60         63.29         2.37 o                         
  -3   3  10        325.64        381.46         4.83 o                         
  -2   3  10       1844.55       1904.94        16.73 o                         
  -1   3  10         14.75         12.09         1.24 o                         
   0   3  10       2498.83       2571.69        20.52 o                         
   1   3  10        192.48        201.60         3.29 o                         
   2   3  10         42.11         47.32         1.99 o                         
   3   3  10        223.57        203.09         3.55 o                         
   4   3  10          3.21          5.54         1.19 o                         
   5   3  10        377.01        378.18         6.08 o                         
   6   3  10          1.42          3.17         1.02 o                         
   7   3  10        272.32        286.17         7.51 o                         
   8   3  10         18.61         17.31         2.27 o                         
  -8   4  10          0.40         -0.01         1.33 o                         
  -7   4  10          2.65          1.07         1.26 o                         
  -6   4  10        340.90        366.85         7.51 o                         
  -5   4  10        230.06        219.49         4.70 o                         
  -4   4  10        103.01         99.90         5.19 o                         
  -3   4  10        164.22        151.41         4.38 o                         
  -2   4  10         18.46         24.82         1.47 o                         
  -1   4  10        172.44        159.08         2.88 o                         
   0   4  10         50.35         41.79         2.05 o                         
   1   4  10          8.76         16.02         1.63 o                         
   2   4  10        426.33        404.65         6.27 o                         
   3   4  10         50.68         46.06         2.37 o                         
   4   4  10       1870.55       1848.77        19.00 o                         
   5   4  10         13.99          8.96         1.47 o                         
   6   4  10        123.04        112.67         4.07 o                         
   7   4  10         16.80         16.22         2.08 o                         
  -8   5  10          3.92          4.14         2.44 o                         
  -7   5  10         36.66         41.60         3.37 o                         
  -6   5  10         43.75         41.72         5.97 o                         
  -5   5  10         71.11         79.26         4.34 o                         
  -4   5  10         83.85         80.80         6.28 o                         
  -3   5  10        179.41        193.85         4.34 o                         
  -2   5  10        824.42        833.46        10.59 o                         
  -1   5  10          2.51          4.46         0.98 o                         
   0   5  10        961.13        983.96        20.62 o                         
   1   5  10        148.17        138.61         3.75 o                         
   2   5  10        122.88        122.66         4.72 o                         
   3   5  10        140.31        139.97         7.14 o                         
   4   5  10          0.27          0.78         1.16 o                         
   5   5  10        126.96        110.59         6.09 o                         
   6   5  10          4.17          3.28         2.01 o                         
   7   5  10         72.49         64.82         3.89 o                         
  -7   6  10         99.13         96.80         4.96 o                         
  -6   6  10         61.80         59.02         4.39 o                         
  -5   6  10         46.18         43.97         3.67 o                         
  -4   6  10          4.98          3.80         1.86 o                         
  -3   6  10        152.84        156.34         5.42 o                         
  -2   6  10          9.11          9.90         1.70 o                         
  -1   6  10        175.43        187.67         5.29 o                         
   0   6  10          1.57          0.72         1.08 o                         
   1   6  10         59.35         61.11         3.36 o                         
   2   6  10         16.18         17.81         1.96 o                         
   3   6  10         20.04         19.98         2.18 o                         
   4   6  10        290.04        286.82         6.45 o                         
   5   6  10        236.67        237.46         7.18 o                         
   6   6  10          6.73          7.05         2.17 o                         
  -5   7  10          6.26          8.24         4.02 o                         
  -4   7  10        124.95        136.93         7.54 o                         
  -3   7  10        154.64        155.04         7.44 o                         
  -2   7  10        226.05        233.09         6.68 o                         
  -1   7  10         17.56         16.88         2.01 o                         
   0   7  10        197.99        204.35        14.41 o                         
   1   7  10         96.26         88.80         4.88 o                         
   2   7  10        103.39         98.37         4.50 o                         
   3   7  10         28.32         31.76         4.49 o                         
   4   7  10         19.79         16.94         3.01 o                         
   5   7  10          2.13         -1.61         2.17 o                         
  -4   8  10          2.15         -0.68         2.83 o                         
  -3   8  10         34.21         34.49         5.27 o                         
  -2   8  10          3.52          5.87         7.78 o                         
  -1   8  10         73.68         76.74         5.32 o                         
   0   8  10          2.26          3.00         1.89 o                         
   1   8  10         25.28         23.74         2.97 o                         
   2   8  10         11.20         10.05         2.40 o                         
   3   8  10          0.88         -1.60         2.12 o                         
  -9   1  11          7.30         12.18         2.40 o                         
  -8   1  11         75.00         78.21         5.11 o                         
  -7   1  11          2.17          2.18         1.14 o                         
  -6   1  11         15.19         15.58         1.34 o                         
  -5   1  11         97.75         91.37         2.34 o                         
  -4   1  11         53.49         60.43         1.86 o                         
  -3   1  11         11.11         17.75         0.96 o                         
  -2   1  11        569.23        568.75         6.42 o                         
  -1   1  11        609.92        609.12         5.88 o                         
   0   1  11        442.72        470.92         4.65 o                         
   1   1  11         61.44         52.11         2.92 o                         
   2   1  11          1.58          0.09         0.34 o                         
   3   1  11        125.99        122.82         1.99 o                         
   4   1  11         24.23         22.09         1.26 o                         
   5   1  11          6.30          5.84         0.96 o                         
   6   1  11         20.55         20.81         1.67 o                         
   7   1  11         32.33         30.96         2.25 o                         
   8   1  11          0.61          0.18         1.18 o                         
  -9   2  11         74.03         70.96         4.34 o                         
  -8   2  11          2.93          2.11         1.29 o                         
  -7   2  11         66.34         74.79         3.47 o                         
  -6   2  11         13.66         14.03         1.50 o                         
  -5   2  11        153.55        162.87         3.36 o                         
  -4   2  11         86.47         71.46         3.13 o                         
  -3   2  11        116.59        121.51         2.54 o                         
  -2   2  11        953.67        975.10        10.14 o                         
  -1   2  11        442.97        502.82         5.32 o                         
   0   2  11        311.28        337.71         3.54 o                         
   1   2  11        616.72        681.02         6.03 o                         
   2   2  11         47.63         46.54         1.40 o                         
   3   2  11        495.77        498.39         5.20 o                         
   4   2  11        402.26        411.26         5.43 o                         
   5   2  11        109.72        105.02         3.35 o                         
   6   2  11         16.38         11.42         2.52 o                         
   7   2  11         29.62         35.57         2.86 o                         
   8   2  11          2.85          6.36         1.57 o                         
  -9   3  11          2.37          0.82         1.82 o                         
  -8   3  11        111.54        124.48         5.38 o                         
  -7   3  11        133.51        138.12         5.57 o                         
  -6   3  11          0.43          0.61         0.93 o                         
  -5   3  11          5.74          3.12         1.11 o                         
  -4   3  11          2.56          1.96         0.79 o                         
  -3   3  11        166.02        171.16         3.21 o                         
  -2   3  11        261.86        274.99         5.19 o                         
  -1   3  11        805.05        820.90         8.38 o                         
   0   3  11       1153.56       1170.83        11.12 o                         
   1   3  11         45.51         44.96         2.50 o                         
   2   3  11         13.59         12.01         1.22 o                         
   3   3  11         74.22         67.58         2.74 o                         
   4   3  11          1.57          2.89         0.88 o                         
   5   3  11         82.73         82.14         3.50 o                         
   6   3  11          0.39         -0.86         1.01 o                         
   7   3  11         68.06         62.61         5.50 o                         
   8   3  11         11.06         13.12         2.32 o                         
  -8   4  11         37.13         33.99         3.02 o                         
  -7   4  11         92.56         89.72         4.45 o                         
  -6   4  11        229.26        221.07        10.48 o                         
  -5   4  11         35.08         42.04         2.44 o                         
  -4   4  11         54.42         55.64         3.56 o                         
  -3   4  11         41.34         44.57         3.02 o                         
  -2   4  11        534.65        526.98         6.37 o                         
  -1   4  11       1044.18       1052.65        10.05 o                         
   0   4  11          2.42          1.34         0.91 o                         
   1   4  11        399.23        404.60         6.20 o                         
   2   4  11          0.32          1.65         1.39 o                         
   3   4  11        105.93        117.22         3.65 o                         
   4   4  11        108.27        114.84         3.71 o                         
   5   4  11        470.10        467.55         7.38 o                         
   6   4  11          7.39          6.81         1.47 o                         
   7   4  11         14.04         10.81         1.91 o                         
  -8   5  11          5.58         10.13         2.98 o                         
  -7   5  11        310.14        310.03        11.95 o                         
  -6   5  11         59.05         70.28         4.48 o                         
  -5   5  11        204.92        212.02         6.18 o                         
  -4   5  11        239.80        238.23         6.51 o                         
  -3   5  11        381.41        376.14         6.38 o                         
  -2   5  11         35.57         39.97         2.28 o                         
  -1   5  11        373.50        390.97         5.84 o                         
   0   5  11        288.73        295.03         5.40 o                         
   1   5  11          2.81          2.68         1.26 o                         
   2   5  11          5.37          4.14         1.30 o                         
   3   5  11          0.38         -0.31         1.04 o                         
   4   5  11        128.49        131.30         4.66 o                         
   5   5  11        152.48        138.58         4.90 o                         
   6   5  11         86.30         86.72         5.19 o                         
   7   5  11         16.58         14.72         3.79 o                         
  -7   6  11         77.15         69.91         7.01 o                         
  -6   6  11        160.96        152.76         6.63 o                         
  -5   6  11          8.97          5.28         2.27 o                         
  -4   6  11         21.10         20.92         3.17 o                         
  -3   6  11         17.51         14.17         2.06 o                         
  -2   6  11        283.05        274.05         6.82 o                         
  -1   6  11        533.47        524.76         7.48 o                         
   0   6  11         46.06         42.81         2.51 o                         
   1   6  11        141.20        143.51         4.95 o                         
   2   6  11         15.60         13.47         1.90 o                         
   3   6  11         37.64         44.13         3.18 o                         
   4   6  11         52.73         55.95         3.25 o                         
   5   6  11        464.37        450.32        12.62 o                         
   6   6  11         26.61         25.14         3.40 o                         
  -6   7  11         19.58         25.74         6.44 o                         
  -5   7  11         28.59         26.87         3.97 o                         
  -4   7  11         81.51         85.48        10.19 o                         
  -3   7  11        175.23        179.91         8.34 o                         
  -2   7  11          8.91          5.45         1.61 o                         
  -1   7  11        242.89        260.87         6.31 o                         
   0   7  11        129.56        129.66         5.65 o                         
   1   7  11         13.61         14.60         2.27 o                         
   2   7  11          4.69          4.99         1.73 o                         
   3   7  11         38.47         33.88         2.69 o                         
   4   7  11         96.28         91.24         4.38 o                         
  -3   8  11         11.89         10.03         6.97 o                         
  -2   8  11        156.79        171.41         8.50 o                         
  -1   8  11         71.19         64.57         5.03 o                         
   0   8  11          9.27         11.09         2.27 o                         
   1   8  11         66.00         66.27         4.72 o                         
   2   8  11         11.27         12.85         2.78 o                         
   3   8  11         86.02        104.06        12.34 o                         
  -9   0  12        277.75        310.42        12.52 o                         
  -8   0  12        200.03        200.47        12.87 o                         
  -7   0  12        530.12        495.60         9.67 o                         
  -6   0  12        598.04        571.17        13.69 o                         
  -5   0  12        399.20        330.01         6.63 o                         
  -4   0  12          4.25          2.76         1.29 o                         
  -3   0  12        146.17        105.97         3.57 o                         
  -2   0  12       3780.88       3783.79       181.38 o                         
  -1   0  12        377.17        366.79         5.76 o                         
   0   0  12      10202.20      11018.71       124.18 o                         
   1   0  12        150.00        235.52         3.76 o                         
   2   0  12       2352.39       2447.78        22.27 o                         
   3   0  12       1202.10       1159.39        11.71 o                         
   4   0  12       3460.50       3383.06        36.64 o                         
   5   0  12        160.80        163.66         4.93 o                         
   6   0  12        423.64        410.08         8.53 o                         
   7   0  12          4.10          3.22         1.52 o                         
   8   0  12         14.51         14.76         3.49 o                         
  -9   1  12         23.74         21.78         2.63 o                         
  -8   1  12        226.41        236.11         6.27 o                         
  -7   1  12        232.82        218.14         5.02 o                         
  -6   1  12        863.72        870.35        10.50 o                         
  -5   1  12        204.07        211.59         3.68 o                         
  -4   1  12        445.30        422.98         6.04 o                         
  -3   1  12         87.46         97.23         2.02 o                         
  -2   1  12       1153.44       1091.68        10.91 o                         
  -1   1  12        380.91        425.88         5.02 o                         
   0   1  12       1217.34       1212.06        10.31 o                         
   1   1  12        569.47        564.59         5.28 o                         
   2   1  12          0.16         -0.57         0.57 o                         
   3   1  12        977.30        946.20         8.00 o                         
   4   1  12        174.73        163.54         2.99 o                         
   5   1  12        245.11        248.53         4.29 o                         
   6   1  12          9.75         14.52         1.46 o                         
   7   1  12        212.29        216.99         5.88 o                         
   8   1  12         19.55         21.96         2.41 o                         
  -9   2  12        124.33        130.24         6.55 o                         
  -8   2  12        116.95        119.52         7.97 o                         
  -7   2  12        191.22        182.88         8.83 o                         
  -6   2  12         30.25         35.39         2.27 o                         
  -5   2  12        800.41        714.97         8.78 o                         
  -4   2  12        231.61        229.16         3.98 o                         
  -3   2  12        990.65        945.51        10.10 o                         
  -2   2  12        987.93       1029.07        10.60 o                         
  -1   2  12        164.70        146.09         3.04 o                         
   0   2  12       3521.42       3748.07        29.62 o                         
   1   2  12        248.22        287.97         3.56 o                         
   2   2  12       1090.75       1079.78         9.67 o                         
   3   2  12        672.13        657.26         6.89 o                         
   4   2  12       2008.94       1995.94        19.62 o                         
   5   2  12         45.24         44.52         2.40 o                         
   6   2  12        353.29        351.58         6.81 o                         
   7   2  12         11.07          9.60         1.47 o                         
   8   2  12         50.33         47.61         4.80 o                         
  -9   3  12         19.80         16.89         4.17 o                         
  -8   3  12        105.70        111.15         5.04 o                         
  -7   3  12        114.10        111.33         4.88 o                         
  -6   3  12        624.21        634.24        15.08 o                         
  -5   3  12          4.31          2.89         1.07 o                         
  -4   3  12        306.07        296.20         4.76 o                         
  -3   3  12         15.83         24.50         1.47 o                         
  -2   3  12        214.67        186.82         2.99 o                         
  -1   3  12        232.11        234.82         3.51 o                         
   0   3  12        439.20        431.84         5.20 o                         
   1   3  12        407.87        422.06         5.50 o                         
   2   3  12        403.98        411.71        10.22 o                         
   3   3  12         29.88         33.34         1.99 o                         
   4   3  12         38.70         38.81         2.61 o                         
   5   3  12         25.93         26.37         2.03 o                         
   6   3  12         18.80         21.51         2.05 o                         
   7   3  12        209.18        229.14         6.02 o                         
  -8   4  12         24.46         20.81         2.55 o                         
  -7   4  12         48.72         64.15         5.03 o                         
  -6   4  12         61.60         58.73         3.48 o                         
  -5   4  12        704.19        699.63        11.06 o                         
  -4   4  12        365.14        363.69         9.91 o                         
  -3   4  12        920.73        924.16        11.50 o                         
  -2   4  12         91.53        109.18         4.18 o                         
  -1   4  12         95.91        105.07         3.58 o                         
   0   4  12        343.94        356.15         7.36 o                         
   1   4  12        173.91        203.52         4.17 o                         
   2   4  12         82.84         83.32         3.60 o                         
   3   4  12        208.75        209.33         4.61 o                         
   4   4  12        538.13        546.29         7.95 o                         
   5   4  12          5.75          4.12         1.38 o                         
   6   4  12        170.17        172.38         4.98 o                         
   7   4  12          1.49         -0.25         1.50 o                         
  -8   5  12         42.80         41.30         8.05 o                         
  -7   5  12         92.20         93.54         5.41 o                         
  -6   5  12        219.49        231.06         6.96 o                         
  -5   5  12          0.19          1.61         1.49 o                         
  -4   5  12         13.59         14.44         1.73 o                         
  -3   5  12          5.05          3.82         1.10 o                         
  -2   5  12          0.40         -0.32         0.94 o                         
  -1   5  12         63.98         63.94         4.46 o                         
   0   5  12         34.37         38.65         2.25 o                         
   1   5  12         71.19         74.52         3.46 o                         
   2   5  12         63.51         65.60         3.46 o                         
   3   5  12          9.28          8.65         1.69 o                         
   4   5  12          2.14          4.69         1.38 o                         
   5   5  12         46.07         36.19         3.03 o                         
   6   5  12         27.98         23.37         2.65 o                         
  -7   6  12         98.68        123.37        12.87 o                         
  -6   6  12          4.87          4.26         2.12 o                         
  -5   6  12        121.89        120.52         6.74 o                         
  -4   6  12         33.90         26.72         3.57 o                         
  -3   6  12          6.93          9.97         1.95 o                         
  -2   6  12         65.72         63.96         3.84 o                         
  -1   6  12          2.70          5.18         1.18 o                         
   0   6  12        115.55        114.86         3.79 o                         
   1   6  12         50.12         50.85         3.16 o                         
   2   6  12          0.13          0.80         1.18 o                         
   3   6  12         67.23         81.17         4.35 o                         
   4   6  12        145.14        151.99         5.47 o                         
   5   6  12         17.58         16.13         2.37 o                         
  -5   7  12          0.05         -1.79         1.79 o                         
  -4   7  12         12.50          5.75         2.68 o                         
  -3   7  12         11.68          8.51         6.97 o                         
  -2   7  12         37.64         39.00         4.34 o                         
  -1   7  12          0.00         -0.75         1.49 o                         
   0   7  12         13.45         13.12         2.47 o                         
   1   7  12          0.26         -1.26         1.26 o                         
   2   7  12          7.94          8.51         1.77 o                         
   3   7  12         36.04         41.12         2.89 o                         
   4   7  12          0.62         -0.10         1.34 o                         
  -3   8  12         21.16         13.67         2.96 o                         
  -2   8  12         11.41          9.01         2.68 o                         
  -1   8  12          1.21         -1.34         3.49 o                         
   0   8  12         30.75         29.77         3.86 o                         
   1   8  12          7.82          2.76         1.99 o                         
   2   8  12          9.11          6.88         3.39 o                         
  -9   1  13         14.66         18.77         2.48 o                         
  -8   1  13         47.06         47.07         3.41 o                         
  -7   1  13         96.21         93.44         3.79 o                         
  -6   1  13          0.92         -1.00         1.00 o                         
  -5   1  13         96.57         92.68         3.26 o                         
  -4   1  13        419.30        427.36         5.77 o                         
  -3   1  13          0.10         -0.44         0.44 o                         
  -2   1  13         25.55         25.04         1.16 o                         
  -1   1  13        111.24        123.25         2.26 o                         
   0   1  13         73.30         66.81         1.63 o                         
   1   1  13        170.02        175.96         2.94 o                         
   2   1  13         65.55         56.20         1.50 o                         
   3   1  13          0.69          0.94         0.54 o                         
   4   1  13         65.25         59.22         2.18 o                         
   5   1  13         39.82         44.65         2.63 o                         
   6   1  13         39.71         38.60         2.63 o                         
   7   1  13          0.62          0.28         1.12 o                         
   8   1  13         18.88         24.19         6.04 o                         
  -9   2  13          8.33         10.70         2.40 o                         
  -8   2  13          0.22          0.50         1.46 o                         
  -7   2  13         33.96         36.20         2.52 o                         
  -6   2  13          1.08          1.21         1.00 o                         
  -5   2  13          8.16         10.97         1.42 o                         
  -4   2  13        302.14        315.22         4.81 o                         
  -3   2  13          5.13          1.19         0.66 o                         
  -2   2  13         37.23         30.92         1.47 o                         
  -1   2  13          0.67          0.84         0.42 o                         
   0   2  13          2.20          1.92         0.39 o                         
   1   2  13         12.10          8.01         0.73 o                         
   2   2  13         11.43         11.31         0.88 o                         
   3   2  13        273.45        280.88         4.05 o                         
   4   2  13        127.95        131.10         3.96 o                         
   5   2  13        327.02        321.99         5.59 o                         
   6   2  13          2.21          2.88         1.94 o                         
   7   2  13        147.71        155.73         5.03 o                         
   8   2  13          0.01         -0.81         1.50 o                         
  -9   3  13         95.95        130.34        13.41 o                         
  -8   3  13         66.11         72.96         4.21 o                         
  -7   3  13        142.33        142.23         4.90 o                         
  -6   3  13          0.58          0.65         1.12 o                         
  -5   3  13        141.07        135.85         3.52 o                         
  -4   3  13        319.74        344.02         6.06 o                         
  -3   3  13        258.02        235.41         3.92 o                         
  -2   3  13         17.47         15.48         1.24 o                         
  -1   3  13         22.98         14.24         1.02 o                         
   0   3  13          2.22          3.60         0.65 o                         
   1   3  13        429.63        411.77         5.69 o                         
   2   3  13        204.79        189.83         4.96 o                         
   3   3  13          9.38          9.94         1.63 o                         
   4   3  13        327.10        311.40         5.03 o                         
   5   3  13        131.61        139.59         4.15 o                         
   6   3  13         92.92         95.10         4.14 o                         
   7   3  13          0.14          0.75         1.26 o                         
  -8   4  13         14.97         10.66         2.59 o                         
  -7   4  13          1.86          1.07         1.67 o                         
  -6   4  13          5.84          6.56         1.73 o                         
  -5   4  13         20.57         16.14         1.86 o                         
  -4   4  13        340.17        329.83         5.86 o                         
  -3   4  13        260.20        257.04         4.98 o                         
  -2   4  13         34.97         35.57         1.80 o                         
  -1   4  13        152.52        149.73         3.72 o                         
   0   4  13          7.05          9.27         1.63 o                         
   1   4  13        138.76        147.11         3.57 o                         
   2   4  13        294.70        296.36         6.09 o                         
   3   4  13        871.56        866.43        12.66 o                         
   4   4  13         15.13         19.53         1.78 o                         
   5   4  13        109.12        101.46         4.13 o                         
   6   4  13          0.02         -1.02         1.02 o                         
   7   4  13         45.98         45.45         4.57 o                         
  -7   5  13         22.39         16.11         2.63 o                         
  -6   5  13          8.93          6.94         3.04 o                         
  -5   5  13          7.74          8.73         1.95 o                         
  -4   5  13         26.46         24.41         1.90 o                         
  -3   5  13        780.88        768.95        10.53 o                         
  -2   5  13        229.11        225.70         5.28 o                         
  -1   5  13        519.93        490.19         7.61 o                         
   0   5  13         28.92         28.72         3.87 o                         
   1   5  13        385.88        369.46         7.12 o                         
   2   5  13        118.72        129.62         5.11 o                         
   3   5  13          0.96         -0.50         1.47 o                         
   4   5  13        297.42        286.94         6.43 o                         
   5   5  13         92.00         90.07         4.54 o                         
   6   5  13         25.03         27.34         3.48 o                         
  -7   6  13          1.11         -3.75         3.75 o                         
  -6   6  13          0.98          3.34         2.68 o                         
  -5   6  13         25.26         32.26         6.70 o                         
  -4   6  13        290.85        294.93        18.24 o                         
  -3   6  13        247.29        233.82         6.49 o                         
  -2   6  13         17.43         17.93         3.25 o                         
  -1   6  13        239.34        228.84         5.08 o                         
   0   6  13          4.02          3.13         1.18 o                         
   1   6  13        237.46        249.37         6.04 o                         
   2   6  13        222.05        219.91         6.19 o                         
   3   6  13        613.29        611.37        14.56 o                         
   4   6  13         42.80         44.20         3.87 o                         
   5   6  13         18.82         15.06         2.37 o                         
  -5   7  13         39.58         39.84         4.55 o                         
  -4   7  13          0.21          1.34         2.18 o                         
  -3   7  13        325.86        358.86        10.62 o                         
  -2   7  13        116.84        131.43         6.20 o                         
  -1   7  13        170.86        169.38         6.42 o                         
   0   7  13          2.95          6.53         2.18 o                         
   1   7  13        141.67        136.22         6.26 o                         
   2   7  13         62.58         60.79         3.82 o                         
   3   7  13          7.51          6.38         1.63 o                         
   4   7  13        111.75         96.82         4.88 o                         
  -3   8  13         66.38         55.46         5.15 o                         
  -2   8  13         13.57         14.59         2.96 o                         
  -1   8  13         62.54         59.55         4.76 o                         
   0   8  13          1.04         -0.73         2.06 o                         
   1   8  13         44.22         43.21         6.44 o                         
   2   8  13         17.62         23.06         6.44 o                         
  -9   0  14         31.86         29.37         4.73 o                         
  -8   0  14         12.77         15.25         3.59 o                         
  -7   0  14        131.70        149.85        11.80 o                         
  -6   0  14         82.84         72.15         3.79 o                         
  -5   0  14       1127.26       1098.92        15.76 o                         
  -4   0  14         74.02         77.78         9.39 o                         
  -3   0  14       1391.64       1524.06        23.26 o                         
  -2   0  14          6.74         12.63         2.15 o                         
  -1   0  14         60.58         67.78         3.75 o                         
   0   0  14        752.70        803.23         9.93 o                         
   1   0  14        282.15        269.33         7.24 o                         
   2   0  14        931.27        906.68        10.33 o                         
   3   0  14       1062.82       1075.83        11.32 o                         
   4   0  14        406.12        403.13         7.09 o                         
   5   0  14          0.12         -0.86         0.89 o                         
   6   0  14        142.62        144.47         5.87 o                         
   7   0  14        342.14        361.65        10.12 o                         
   8   0  14        112.37         98.61         6.32 o                         
  -9   1  14          2.50          2.92         2.86 o                         
  -8   1  14        165.43        167.36         7.28 o                         
  -7   1  14        109.83         98.50         4.34 o                         
  -6   1  14         59.04         77.08         2.99 o                         
  -5   1  14        472.74        452.22         7.19 o                         
  -4   1  14        516.85        537.57         7.58 o                         
  -3   1  14        617.92        599.37         7.97 o                         
  -2   1  14       2812.49       2661.63        29.72 o                         
  -1   1  14        493.15        412.88         5.50 o                         
   0   1  14       1222.12       1202.98        10.54 o                         
   1   1  14         54.05         95.92         2.32 o                         
   2   1  14       1078.19       1198.85         9.29 o                         
   3   1  14       1532.68       1491.66        17.85 o                         
   4   1  14       1237.09       1200.25        14.27 o                         
   5   1  14        222.88        232.02         4.04 o                         
   6   1  14        252.40        237.40         5.01 o                         
   7   1  14        446.22        492.15         8.18 o                         
   8   1  14         78.21         74.40         4.18 o                         
  -9   2  14         39.64         37.87         3.38 o                         
  -8   2  14         51.89         72.81         3.67 o                         
  -7   2  14        113.49        124.62         4.52 o                         
  -6   2  14          3.21          0.99         0.96 o                         
  -5   2  14        309.58        318.85         5.79 o                         
  -4   2  14         64.48         57.33         2.55 o                         
  -3   2  14        504.01        537.98         6.77 o                         
  -2   2  14        302.96        298.87         4.24 o                         
  -1   2  14        477.21        534.59         6.33 o                         
   0   2  14        741.27        798.30         7.58 o                         
   1   2  14        325.84        296.03         6.12 o                         
   2   2  14        330.05        312.50         4.65 o                         
   3   2  14        444.36        444.04         5.78 o                         
   4   2  14        514.13        514.27         6.79 o                         
   5   2  14          0.36         -0.21         0.85 o                         
   6   2  14        182.63        208.73         5.22 o                         
   7   2  14        166.42        173.75         5.47 o                         
   8   2  14         30.77         26.82         6.97 o                         
  -9   3  14         15.83         17.70         6.44 o                         
  -8   3  14        131.45        129.30         5.01 o                         
  -7   3  14         14.59         14.01         2.71 o                         
  -6   3  14         95.21        103.21         4.45 o                         
  -5   3  14          0.80          1.16         1.39 o                         
  -4   3  14         54.46         58.71         2.51 o                         
  -3   3  14        131.95        142.62         4.10 o                         
  -2   3  14        472.97        465.60         6.84 o                         
  -1   3  14        881.99        828.15        10.27 o                         
   0   3  14        250.70        233.70         3.47 o                         
   1   3  14        155.93        125.36         2.94 o                         
   2   3  14        350.49        354.07         5.61 o                         
   3   3  14       1895.45       1892.18        20.49 o                         
   4   3  14        387.33        389.79         5.71 o                         
   5   3  14        204.97        201.18         4.62 o                         
   6   3  14         12.86          8.93         1.73 o                         
   7   3  14         82.24         97.15         4.45 o                         
  -8   4  14         66.40         63.49         5.42 o                         
  -7   4  14         47.46         43.20         3.61 o                         
  -6   4  14         51.46         49.14         4.04 o                         
  -5   4  14         34.66         28.65         2.74 o                         
  -4   4  14         24.73         23.86         1.86 o                         
  -3   4  14        119.06        127.50         6.35 o                         
  -2   4  14        335.01        336.21         7.14 o                         
  -1   4  14        775.75        790.27         9.53 o                         
   0   4  14        551.95        575.04         7.51 o                         
   1   4  14        237.60        217.92         5.24 o                         
   2   4  14         99.32         99.19         3.97 o                         
   3   4  14         84.57         88.48         3.97 o                         
   4   4  14        293.17        284.23         5.96 o                         
   5   4  14          0.01         -0.57         1.24 o                         
   6   4  14        129.00        126.09         6.12 o                         
   7   4  14         70.70         72.15         5.56 o                         
  -7   5  14          0.10          0.65         2.05 o                         
  -6   5  14          9.97         10.54         2.64 o                         
  -5   5  14          0.22          0.08         1.91 o                         
  -4   5  14          8.03          8.23         1.29 o                         
  -3   5  14          5.71          3.38         1.09 o                         
  -2   5  14        183.38        183.86         4.96 o                         
  -1   5  14        270.42        278.34         6.81 o                         
   0   5  14         42.42         38.95         3.02 o                         
   1   5  14        134.37        136.64         4.85 o                         
   2   5  14         98.60        102.49         4.35 o                         
   3   5  14        669.00        677.15        15.73 o                         
   4   5  14        228.06        228.29         5.61 o                         
   5   5  14         25.35         27.22         2.69 o                         
   6   5  14         23.99         22.17         2.81 o                         
  -6   6  14          1.48          8.31         3.03 o                         
  -5   6  14        101.08        110.23        22.53 o                         
  -4   6  14          0.20         -0.32         1.79 o                         
  -3   6  14        179.06        184.23         6.05 o                         
  -2   6  14         18.98         15.90         1.90 o                         
  -1   6  14        340.66        333.65         9.35 o                         
   0   6  14        138.05        139.60         4.88 o                         
   1   6  14         38.50         35.31         2.83 o                         
   2   6  14         45.86         46.33         7.18 o                         
   3   6  14         29.74         29.48         3.25 o                         
   4   6  14         18.31         22.11         2.41 o                         
   5   6  14          3.01         -0.07         1.56 o                         
  -5   7  14         18.38         12.27         4.56 o                         
  -4   7  14          1.67          4.04         2.44 o                         
  -3   7  14          0.48          0.20         1.86 o                         
  -2   7  14        114.15        117.51         5.60 o                         
  -1   7  14         29.41         31.69         2.99 o                         
   0   7  14         12.93         13.05         2.68 o                         
   1   7  14          0.90         -0.75         1.49 o                         
   2   7  14         21.57         20.86         2.48 o                         
   3   7  14         47.85         43.12         3.06 o                         
   4   7  14        145.57        141.72        11.26 o                         
  -3   8  14         35.72         33.79         6.97 o                         
  -2   8  14         91.44         87.43         7.51 o                         
  -1   8  14        115.62        105.42        20.92 o                         
   0   8  14          8.82          7.59         2.57 o                         
   1   8  14          0.69         -2.44         2.68 o                         
   2   8  14          1.45          1.61         3.75 o                         
  -9   1  15          2.95          4.68         2.13 o                         
  -8   1  15          0.25          1.80         1.32 o                         
  -7   1  15          4.00          3.12         1.29 o                         
  -6   1  15         19.71         16.32         1.53 o                         
  -5   1  15         69.41         69.19         3.00 o                         
  -4   1  15        262.51        261.27         4.98 o                         
  -3   1  15         90.78         78.68         2.86 o                         
  -2   1  15          6.83         11.34         2.24 o                         
  -1   1  15        112.14        113.87         2.26 o                         
   0   1  15          6.67          5.86         0.65 o                         
   1   1  15         45.01         39.93         1.47 o                         
   2   1  15        151.83        156.61         2.18 o                         
   3   1  15         11.57          8.88         0.77 o                         
   4   1  15         23.22         23.66         1.46 o                         
   5   1  15         17.67         23.55         1.83 o                         
   6   1  15          1.40          2.06         1.16 o                         
   7   1  15          0.65         -1.16         1.16 o                         
   8   1  15          0.72         -3.22         3.22 o                         
  -9   2  15         13.43         13.87         5.90 o                         
  -8   2  15          8.65          7.01         1.57 o                         
  -7   2  15        152.82        158.31         5.08 o                         
  -6   2  15          2.64          3.51         1.32 o                         
  -5   2  15         35.54         37.06         2.24 o                         
  -4   2  15          2.78          2.73         1.09 o                         
  -3   2  15       1140.77       1144.59        13.35 o                         
  -2   2  15         29.70         35.18         1.66 o                         
  -1   2  15        350.87        375.51         6.20 o                         
   0   2  15        361.00        364.57         4.82 o                         
   1   2  15        119.24        119.73         2.38 o                         
   2   2  15         43.32         44.10         1.78 o                         
   3   2  15         15.97         17.80         1.70 o                         
   4   2  15         19.75         15.84         2.48 o                         
   5   2  15         83.82         80.98         3.49 o                         
   6   2  15          6.35          3.23         1.30 o                         
   7   2  15          0.01         -0.93         1.16 o                         
  -8   3  15          2.31          1.96         1.44 o                         
  -7   3  15         94.31         92.72         4.06 o                         
  -6   3  15         21.15         15.39         1.99 o                         
  -5   3  15        361.96        361.94         6.45 o                         
  -4   3  15        570.33        559.71         9.57 o                         
  -3   3  15        108.12        105.91         3.27 o                         
  -2   3  15         57.10         57.54         2.56 o                         
  -1   3  15        234.24        245.44         4.80 o                         
   0   3  15         96.79        100.92         2.47 o                         
   1   3  15          1.15          0.41         0.73 o                         
   2   3  15        386.49        398.84         7.17 o                         
   3   3  15        149.60        142.25         3.93 o                         
   4   3  15         73.53         74.97         3.08 o                         
   5   3  15          4.06          4.13         1.22 o                         
   6   3  15         35.79         37.94         2.73 o                         
   7   3  15          0.67          1.76         1.57 o                         
  -8   4  15          6.58          1.99         1.89 o                         
  -7   4  15         57.53         65.47         4.95 o                         
  -6   4  15        295.41        284.34         7.63 o                         
  -5   4  15          0.55          0.66         1.32 o                         
  -4   4  15        255.23        258.34         5.32 o                         
  -3   4  15        187.07        189.13         4.27 o                         
  -2   4  15         28.23         28.67         3.18 o                         
  -1   4  15        186.29        209.88         4.54 o                         
   0   4  15         17.72         18.92         1.70 o                         
   1   4  15        493.10        497.97         7.54 o                         
   2   4  15          0.99          1.16         0.98 o                         
   3   4  15         10.20         10.07         1.69 o                         
   4   4  15          3.88          2.49         1.22 o                         
   5   4  15          0.04          0.65         1.35 o                         
   6   4  15          0.19          1.32         1.86 o                         
  -7   5  15        164.35        144.75         9.59 o                         
  -6   5  15          0.07          0.54         1.86 o                         
  -5   5  15        357.90        346.14        10.00 o                         
  -4   5  15        171.68        176.96         4.22 o                         
  -3   5  15          0.09          0.89         1.04 o                         
  -2   5  15         72.70         74.79         3.35 o                         
  -1   5  15        140.27        145.11         4.09 o                         
   0   5  15        314.07        318.47         6.03 o                         
   1   5  15         48.44         51.07         3.41 o                         
   2   5  15        341.37        342.48         7.21 o                         
   3   5  15        184.35        185.80         5.38 o                         
   4   5  15         75.35         76.65         3.79 o                         
   5   5  15         25.10         22.75         2.48 o                         
   6   5  15        203.03        166.83        15.02 o                         
  -6   6  15        309.19        318.77        20.92 o                         
  -5   6  15          4.05          4.61         3.75 o                         
  -4   6  15        298.40        308.64         9.42 o                         
  -3   6  15          9.06          6.56         1.89 o                         
  -2   6  15         22.13         23.24         2.34 o                         
  -1   6  15         46.14         46.74         3.04 o                         
   0   6  15          0.01          0.60         1.18 o                         
   1   6  15        414.78        415.08         9.44 o                         
   2   6  15          2.45          2.29         1.44 o                         
   3   6  15         77.24         79.21         4.35 o                         
   4   6  15          4.26          5.07         2.63 o                         
   5   6  15         32.87         40.35         7.99 o                         
  -5   7  15         92.05        100.30        11.26 o                         
  -4   7  15        127.55        122.14         7.78 o                         
  -3   7  15          4.59          4.91         2.27 o                         
  -2   7  15         15.69         17.69         3.03 o                         
  -1   7  15        168.32        173.97         8.11 o                         
   0   7  15        132.41        131.80         7.37 o                         
   1   7  15         37.07         32.99         3.31 o                         
   2   7  15        256.53        257.35         7.87 o                         
   3   7  15         54.98         50.03         3.79 o                         
  -2   8  15          6.56          8.31         3.41 o                         
  -1   8  15         44.28         37.31         4.25 o                         
   0   8  15         35.42         32.70         4.12 o                         
   1   8  15        135.40        118.01        12.34 o                         
  -9   0  16          7.24          2.95         3.03 o                         
  -8   0  16         40.47         50.24        21.19 o                         
  -7   0  16        255.27        258.24        12.34 o                         
  -6   0  16        241.87        192.40        11.53 o                         
  -5   0  16       1628.98       1624.75        49.45 o                         
  -4   0  16        319.80        308.92         7.63 o                         
  -3   0  16        214.65        181.28         7.51 o                         
  -2   0  16        979.61        986.88        16.40 o                         
  -1   0  16         41.55         47.04         4.29 o                         
   0   0  16        782.15        798.55        20.41 o                         
   1   0  16         21.99         18.53         1.29 o                         
   2   0  16       1283.04       1205.87        13.27 o                         
   3   0  16        840.28        877.69         9.29 o                         
   4   0  16          6.34          7.38         2.41 o                         
   5   0  16         52.38         51.62         4.56 o                         
   6   0  16        115.30        127.82         6.70 o                         
   7   0  16         49.17         71.67         8.31 o                         
  -9   1  16          2.15          0.07         2.00 o                         
  -8   1  16        404.61        429.51        13.17 o                         
  -7   1  16          0.11         -0.05         1.06 o                         
  -6   1  16        947.09        903.75        11.02 o                         
  -5   1  16        144.52        118.26         3.95 o                         
  -4   1  16        347.79        330.84         5.79 o                         
  -3   1  16        739.99        714.39        10.08 o                         
  -2   1  16        413.73        359.82         5.65 o                         
  -1   1  16       1988.95       1997.15        18.96 o                         
   0   1  16         22.99         18.13         0.96 o                         
   1   1  16       1606.47       1656.45        13.50 o                         
   2   1  16        125.98        139.20         2.22 o                         
   3   1  16       1839.92       1860.65        15.31 o                         
   4   1  16        551.29        570.57         7.19 o                         
   5   1  16        243.19        244.39         4.90 o                         
   6   1  16          0.80         -0.54         0.91 o                         
   7   1  16         63.08         66.84         3.41 o                         
  -9   2  16         21.75          9.65         4.83 o                         
  -8   2  16         25.35         28.74         3.26 o                         
  -7   2  16        226.34        249.38         5.68 o                         
  -6   2  16        118.56        103.54         3.95 o                         
  -5   2  16       1478.21       1442.60        16.97 o                         
  -4   2  16        216.18        216.06         4.52 o                         
  -3   2  16        203.46        200.67         4.11 o                         
  -2   2  16        368.08        358.89         5.02 o                         
  -1   2  16          0.12          0.11         0.81 o                         
   0   2  16        535.95        563.76         7.11 o                         
   1   2  16         20.93         21.60         1.78 o                         
   2   2  16        806.16        794.48         8.15 o                         
   3   2  16        415.62        438.49         5.97 o                         
   4   2  16        121.80        134.60         3.75 o                         
   5   2  16          2.58          2.00         1.12 o                         
   6   2  16         79.14         86.23         3.85 o                         
   7   2  16        132.01        147.63         7.24 o                         
  -8   3  16        131.60        144.74         5.39 o                         
  -7   3  16         65.59         73.40         3.75 o                         
  -6   3  16        545.07        554.69        13.09 o                         
  -5   3  16        608.22        598.39        11.47 o                         
  -4   3  16        977.60        938.86        13.36 o                         
  -3   3  16        117.33        121.08         4.39 o                         
  -2   3  16        860.88        864.31        10.82 o                         
  -1   3  16        105.68        119.02         3.41 o                         
   0   3  16        161.15        165.17         3.50 o                         
   1   3  16        287.73        300.52         4.85 o                         
   2   3  16        222.59        239.26         5.38 o                         
   3   3  16       1019.52       1032.84        14.34 o                         
   4   3  16        417.72        411.30         6.71 o                         
   5   3  16        150.12        155.32         4.80 o                         
   6   3  16          8.33          9.31         1.78 o                         
   7   3  16        106.93        107.28         4.76 o                         
  -8   4  16          4.82          4.62         2.57 o                         
  -7   4  16        127.74        132.85         7.32 o                         
  -6   4  16         24.54         20.65         2.63 o                         
  -5   4  16        624.66        612.66        11.74 o                         
  -4   4  16         77.54         75.78         3.91 o                         
  -3   4  16         57.68         60.93         4.80 o                         
  -2   4  16         67.97         67.13         2.97 o                         
  -1   4  16         49.51         49.76         3.21 o                         
   0   4  16        121.27        117.46         4.10 o                         
   1   4  16          0.25          0.34         1.02 o                         
   2   4  16        199.89        205.48         5.19 o                         
   3   4  16        120.74        136.16         5.05 o                         
   4   4  16        129.38        143.47         5.88 o                         
   5   4  16          0.90          2.17         1.38 o                         
   6   4  16         45.14         54.56         4.28 o                         
  -7   5  16         31.60         36.37         4.41 o                         
  -6   5  16        176.81        185.93        13.10 o                         
  -5   5  16        201.27        208.07         8.01 o                         
  -4   5  16        179.97        188.04         5.29 o                         
  -3   5  16         22.09         19.92         2.81 o                         
  -2   5  16        251.78        264.43         5.35 o                         
  -1   5  16        111.42        127.44         4.73 o                         
   0   5  16        115.58        109.62         3.95 o                         
   1   5  16          2.29          0.66         1.42 o                         
   2   5  16         22.32         24.80         2.39 o                         
   3   5  16        279.26        276.13         6.79 o                         
   4   5  16         92.33         99.75         7.28 o                         
   5   5  16         59.02         58.63         3.84 o                         
  -6   6  16          5.62          3.49         3.03 o                         
  -5   6  16         64.09         64.58        12.07 o                         
  -4   6  16         13.42          9.87         3.21 o                         
  -3   6  16          2.32          2.61         2.13 o                         
  -2   6  16         37.27         37.42         2.80 o                         
  -1   6  16         45.20         43.31         3.99 o                         
   0   6  16          1.80          0.42         1.32 o                         
   1   6  16         13.21         16.17         2.34 o                         
   2   6  16         25.20         27.79         3.26 o                         
   3   6  16         64.74         74.24         4.27 o                         
   4   6  16          1.30         -0.47         1.38 o                         
  -5   7  16          1.15          3.22         4.29 o                         
  -4   7  16         21.14         14.66         3.97 o                         
  -3   7  16          7.64          3.22         3.22 o                         
  -2   7  16          8.68          9.33         2.12 o                         
  -1   7  16        295.98        300.72         9.52 o                         
   0   7  16         37.61         34.02         3.36 o                         
   1   7  16          1.29         -0.46         1.35 o                         
   2   7  16         28.25         21.02         2.84 o                         
   3   7  16         30.07         34.60         5.36 o                         
  -1   8  16         22.69          4.29         4.83 o                         
   0   8  16          6.91          1.61         3.75 o                         
  -9   1  17          0.10         -0.29         2.83 o                         
  -8   1  17          0.18          0.88         1.52 o                         
  -7   1  17          4.10          3.02         1.32 o                         
  -6   1  17         23.90         22.42         1.89 o                         
  -5   1  17          9.19          4.88         1.26 o                         
  -4   1  17          5.17          7.72         1.80 o                         
  -3   1  17         17.14         17.26         1.54 o                         
  -2   1  17         43.42         46.56         2.17 o                         
  -1   1  17          4.04          3.35         1.16 o                         
   0   1  17         15.63         17.25         1.14 o                         
   1   1  17          6.42          5.56         0.77 o                         
   2   1  17         16.96         17.17         1.14 o                         
   3   1  17         54.04         54.23         2.54 o                         
   4   1  17         88.51         93.42         3.02 o                         
   5   1  17         26.84         27.17         2.00 o                         
   6   1  17         61.70         63.02         3.17 o                         
   7   1  17          0.28          0.19         1.35 o                         
  -8   2  17         30.10         29.55         2.55 o                         
  -7   2  17          0.00         -0.12         1.22 o                         
  -6   2  17        149.41        146.00         4.65 o                         
  -5   2  17         52.34         50.59         2.69 o                         
  -4   2  17          0.37          0.65         0.94 o                         
  -3   2  17        190.60        188.99         4.08 o                         
  -2   2  17         17.69         20.80         1.90 o                         
  -1   2  17        462.25        446.97         6.82 o                         
   0   2  17          1.15          0.42         0.70 o                         
   1   2  17        487.42        485.18         6.50 o                         
   2   2  17         76.00         79.57         2.56 o                         
   3   2  17         19.35         16.93         1.44 o                         
   4   2  17          8.09          6.26         1.16 o                         
   5   2  17         37.53         33.38         2.59 o                         
   6   2  17         29.87         32.84         2.31 o                         
   7   2  17          9.95          8.36         1.65 o                         
  -8   3  17          1.00         -0.83         1.54 o                         
  -7   3  17         46.20         45.31         3.34 o                         
  -6   3  17         99.33        108.95         5.35 o                         
  -5   3  17         19.38         16.64         2.06 o                         
  -4   3  17          2.18          1.27         1.15 o                         
  -3   3  17         68.93         76.62         3.46 o                         
  -2   3  17         23.70         24.67         1.80 o                         
  -1   3  17        115.55        119.95         4.03 o                         
   0   3  17         78.49         72.76         2.72 o                         
   1   3  17         26.62         33.24         2.09 o                         
   2   3  17        172.93        172.41         4.80 o                         
   3   3  17         66.62         71.64         3.49 o                         
   4   3  17        289.01        287.68         6.07 o                         
   5   3  17         67.00         68.49         3.12 o                         
   6   3  17         82.10         81.37         4.09 o                         
  -7   4  17          2.28          4.68         2.36 o                         
  -6   4  17         35.37         37.70         3.87 o                         
  -5   4  17         42.32         49.82         3.13 o                         
  -4   4  17         16.49         17.51         1.94 o                         
  -3   4  17         53.56         56.71         3.14 o                         
  -2   4  17        401.96        376.57         7.12 o                         
  -1   4  17        425.55        422.08         6.88 o                         
   0   4  17        102.00         90.81         3.21 o                         
   1   4  17         98.29        103.33         4.74 o                         
   2   4  17         12.40         10.32         1.63 o                         
   3   4  17          6.49          5.94         1.63 o                         
   4   4  17          3.49          1.70         1.14 o                         
   5   4  17         32.07         42.51         4.10 o                         
   6   4  17         67.31         72.13         4.87 o                         
  -7   5  17        108.73        101.11         8.34 o                         
  -6   5  17         88.00        107.92         6.98 o                         
  -5   5  17          4.77          2.94         2.26 o                         
  -4   5  17         70.33         63.92         3.69 o                         
  -3   5  17         77.30         85.75         4.09 o                         
  -2   5  17          8.65          8.69         1.40 o                         
  -1   5  17        172.03        167.27         4.98 o                         
   0   5  17        125.78        138.56         4.72 o                         
   1   5  17         13.45         13.82         2.27 o                         
   2   5  17        171.29        184.51         6.47 o                         
   3   5  17          8.47          4.45         1.63 o                         
   4   5  17        159.54        149.10         5.43 o                         
   5   5  17         26.27         27.30         2.80 o                         
  -6   6  17         16.66         27.89         6.97 o                         
  -5   6  17        109.34        128.29         9.29 o                         
  -4   6  17         27.04         20.12         4.17 o                         
  -3   6  17        184.21        194.02         6.37 o                         
  -2   6  17        425.54        426.70        10.95 o                         
  -1   6  17        327.53        332.33         8.07 o                         
   0   6  17         60.35         57.89         4.10 o                         
   1   6  17          5.87          5.05         1.81 o                         
   2   6  17          0.02         -0.68         1.49 o                         
   3   6  17          2.45          1.30         1.69 o                         
   4   6  17          0.30          0.39         1.42 o                         
  -4   7  17         38.91         41.12         5.69 o                         
  -3   7  17         31.70         24.56         4.27 o                         
  -2   7  17         11.24         10.22         2.18 o                         
  -1   7  17         34.16         30.28         3.74 o                         
   0   7  17         77.69         78.63         4.65 o                         
   1   7  17         15.21          9.26         2.01 o                         
   2   7  17         66.76         77.60         5.73 o                         
  -9   0  18         80.62         86.36        12.34 o                         
  -8   0  18          0.41          2.41         2.65 o                         
  -7   0  18         36.81         46.70         4.06 o                         
  -6   0  18        326.84        304.28         8.53 o                         
  -5   0  18         26.71         24.84         2.68 o                         
  -4   0  18        669.79        692.93        13.40 o                         
  -3   0  18         99.35        101.74         4.95 o                         
  -2   0  18        880.71        829.70        21.48 o                         
  -1   0  18        179.30        175.12         5.36 o                         
   0   0  18        305.13        277.95         6.74 o                         
   1   0  18         30.59         28.16         1.68 o                         
   2   0  18         60.09         43.39         3.75 o                         
   3   0  18          8.72          6.44         0.89 o                         
   4   0  18          8.29         10.73         1.52 o                         
   5   0  18        102.09        110.86         5.85 o                         
   6   0  18        326.65        352.97        12.29 o                         
   7   0  18        462.89        472.93        15.54 o                         
  -9   1  18          0.05         -2.68         2.68 o                         
  -8   1  18        224.59        233.21        10.22 o                         
  -7   1  18         55.07         52.40         2.97 o                         
  -6   1  18        482.08        431.30         7.54 o                         
  -5   1  18        694.72        618.29        10.07 o                         
  -4   1  18         75.81         70.20         4.41 o                         
  -3   1  18        646.23        639.93         8.84 o                         
  -2   1  18        216.36        231.80         5.27 o                         
  -1   1  18          0.29          0.77         0.70 o                         
   0   1  18         88.11         92.15         2.51 o                         
   1   1  18        465.26        442.01         5.29 o                         
   2   1  18         24.90         24.71         2.01 o                         
   3   1  18        232.97        216.53         5.34 o                         
   4   1  18        101.39        102.90         3.41 o                         
   5   1  18        319.21        309.06         5.76 o                         
   6   1  18        235.36        246.38         8.36 o                         
   7   1  18         13.47         17.90         2.22 o                         
  -8   2  18          8.71         12.16         2.92 o                         
  -7   2  18         68.45         67.57         4.88 o                         
  -6   2  18        110.42        108.95         4.13 o                         
  -5   2  18         18.28         14.44         1.57 o                         
  -4   2  18        252.34        271.09         6.31 o                         
  -3   2  18          0.02         -0.53         0.94 o                         
  -2   2  18       1283.87       1275.79        16.42 o                         
  -1   2  18         10.84         13.06         1.63 o                         
   0   2  18        641.08        595.25         7.67 o                         
   1   2  18         78.91         68.24         2.50 o                         
   2   2  18        182.05        164.29         3.50 o                         
   3   2  18          2.78          2.68         1.55 o                         
   4   2  18         25.59         31.37         2.40 o                         
   5   2  18         17.18         15.44         2.32 o                         
   6   2  18        152.08        156.64         5.03 o                         
   7   2  18        260.96        265.64         9.35 o                         
  -8   3  18         89.85         85.40         5.11 o                         
  -7   3  18          0.38          1.55         1.50 o                         
  -6   3  18        123.62        119.31         5.88 o                         
  -5   3  18        313.51        280.28         6.56 o                         
  -4   3  18        302.16        284.22         6.37 o                         
  -3   3  18          0.29          1.19         1.39 o                         
  -2   3  18        193.29        190.70         5.19 o                         
  -1   3  18        421.99        433.27         6.84 o                         
   0   3  18        122.11        113.24         5.57 o                         
   1   3  18        171.99        165.41         4.12 o                         
   2   3  18          0.22          1.92         1.32 o                         
   3   3  18         45.32         44.74         3.08 o                         
   4   3  18         12.15         11.53         2.25 o                         
   5   3  18        178.94        188.06         7.67 o                         
   6   3  18         84.95         85.30         7.43 o                         
  -7   4  18         44.82         50.51         4.94 o                         
  -6   4  18          4.82          4.06         1.78 o                         
  -5   4  18          4.16          2.49         1.44 o                         
  -4   4  18         23.06         24.77         2.25 o                         
  -3   4  18         28.82         25.37         3.56 o                         
  -2   4  18        925.04        933.40        15.18 o                         
  -1   4  18         54.36         62.40         3.01 o                         
   0   4  18        461.58        459.52         7.01 o                         
   1   4  18         59.39         54.68         3.43 o                         
   2   4  18        310.23        304.12        11.87 o                         
   3   4  18         15.13         11.86         2.25 o                         
   4   4  18         14.66         17.56         2.94 o                         
   5   4  18          1.31          0.51         1.44 o                         
   6   4  18         21.56         19.52         3.47 o                         
  -6   5  18         40.80         40.35         4.31 o                         
  -5   5  18        138.87        128.03         7.66 o                         
  -4   5  18         46.02         45.29         3.95 o                         
  -3   5  18          2.95          2.98         1.54 o                         
  -2   5  18        128.28        128.10         5.78 o                         
  -1   5  18        189.00        192.18         5.23 o                         
   0   5  18         51.14         47.80         3.09 o                         
   1   5  18         96.04         99.88         5.01 o                         
   2   5  18          2.55          2.53         1.56 o                         
   3   5  18         10.47         14.15         2.34 o                         
   4   5  18          0.21          1.37         1.38 o                         
   5   5  18         14.12          9.90         2.12 o                         
  -5   6  18          0.20          2.47         2.83 o                         
  -4   6  18         13.45         14.16         3.75 o                         
  -3   6  18          7.11          8.35         1.85 o                         
  -2   6  18        158.55        167.09         6.66 o                         
  -1   6  18         85.65         92.12         4.39 o                         
   0   6  18          4.97          4.77         1.52 o                         
   1   6  18          4.92          2.02         1.47 o                         
   2   6  18        151.03        155.52         6.96 o                         
   3   6  18         84.40         72.59         6.62 o                         
   4   6  18          0.10          0.96         2.26 o                         
  -4   7  18          5.70          2.68         4.29 o                         
  -3   7  18         14.28          9.67         3.54 o                         
  -2   7  18         32.92         28.63         3.37 o                         
  -1   7  18          3.30          1.07         2.68 o                         
   0   7  18          2.07          2.45         1.48 o                         
   1   7  18         23.24         26.32         2.73 o                         
   2   7  18          1.52          3.42         2.68 o                         
  -8   1  19          0.01          0.85         1.69 o                         
  -7   1  19         10.61         11.18         1.79 o                         
  -6   1  19          1.30          0.71         1.22 o                         
  -5   1  19         10.21          5.82         1.26 o                         
  -4   1  19         66.29         59.26         2.84 o                         
  -3   1  19          3.04          2.53         1.01 o                         
  -2   1  19         82.16         86.99         3.12 o                         
  -1   1  19         38.09         38.12         1.99 o                         
   0   1  19         36.06         39.58         2.34 o                         
   1   1  19          2.58          2.21         0.77 o                         
   2   1  19         24.53         26.44         1.55 o                         
   3   1  19          1.82          1.55         0.65 o                         
   4   1  19          3.66          4.66         1.12 o                         
   5   1  19          5.80          3.12         1.16 o                         
   6   1  19          9.69          7.90         1.55 o                         
  -8   2  19         13.37         11.86         2.37 o                         
  -7   2  19         59.19         62.50         3.38 o                         
  -6   2  19          2.90          6.73         1.44 o                         
  -5   2  19        136.74        119.51         5.34 o                         
  -4   2  19         90.09         93.64         5.11 o                         
  -3   2  19        292.48        282.22         6.14 o                         
  -2   2  19        116.83        113.32         4.07 o                         
  -1   2  19          7.67          4.26         1.18 o                         
   0   2  19         16.95         13.44         1.32 o                         
   1   2  19         25.84         26.05         1.71 o                         
   2   2  19         62.49         55.30         2.94 o                         
   3   2  19          1.48          1.34         0.94 o                         
   4   2  19          0.10          0.56         0.92 o                         
   5   2  19          0.01          1.97         1.18 o                         
   6   2  19          0.11          1.32         1.26 o                         
  -8   3  19          6.89          2.68         2.18 o                         
  -7   3  19         72.06         69.82         4.10 o                         
  -6   3  19         23.18         26.40         3.75 o                         
  -5   3  19          5.22          2.72         1.43 o                         
  -4   3  19         34.06         34.31         2.56 o                         
  -3   3  19          8.96          9.54         2.71 o                         
  -2   3  19         50.36         47.64         2.80 o                         
  -1   3  19         25.38         23.57         2.01 o                         
   0   3  19         10.81         12.19         2.24 o                         
   1   3  19          8.51          9.79         1.32 o                         
   2   3  19          0.49          1.86         1.46 o                         
   3   3  19         10.46          8.37         1.57 o                         
   4   3  19          1.22         -0.23         1.09 o                         
   5   3  19         17.22         17.83         3.25 o                         
   6   3  19         12.72          8.48         2.39 o                         
  -7   4  19         39.06         31.67         5.19 o                         
  -6   4  19          5.11          4.55         1.93 o                         
  -5   4  19         40.94         40.47         5.96 o                         
  -4   4  19         31.36         34.35         2.65 o                         
  -3   4  19        307.64        286.95         6.46 o                         
  -2   4  19          0.39          0.23         1.16 o                         
  -1   4  19        355.38        349.34         7.90 o                         
   0   4  19         29.30         17.73         1.71 o                         
   1   4  19         16.10         17.36         2.06 o                         
   2   4  19          7.05          4.72         1.61 o                         
   3   4  19          0.71          2.48         1.37 o                         
   4   4  19         11.21         11.72         1.73 o                         
   5   4  19          7.83          4.54         1.77 o                         
  -6   5  19         44.61         34.54         5.39 o                         
  -5   5  19        120.51        122.99        14.21 o                         
  -4   5  19         30.16         32.31         3.13 o                         
  -3   5  19          1.45          2.20         1.45 o                         
  -2   5  19         12.44          9.26         1.69 o                         
  -1   5  19        324.38        318.38         6.43 o                         
   0   5  19         12.33         13.58         2.17 o                         
   1   5  19         68.43         68.41         3.92 o                         
   2   5  19        142.24        136.72         7.47 o                         
   3   5  19          8.71         10.86         2.81 o                         
   4   5  19         49.41         47.72         3.64 o                         
  -5   6  19          4.91          3.42         2.96 o                         
  -4   6  19          4.70          2.36         1.95 o                         
  -3   6  19        199.61        204.59         7.67 o                         
  -2   6  19          3.38          0.89         1.40 o                         
  -1   6  19        369.62        376.75         8.15 o                         
   0   6  19          5.46          0.89         1.40 o                         
   1   6  19         60.57         66.25         3.93 o                         
   2   6  19          0.21         -0.46         1.56 o                         
   3   6  19          1.24         -0.96         1.61 o                         
  -3   7  19          9.09          8.88         2.75 o                         
  -2   7  19          0.86         -0.05         1.95 o                         
  -1   7  19         53.17         43.96         3.84 o                         
   0   7  19          2.05          0.71         1.61 o                         
   1   7  19         11.77          8.53         2.26 o                         
  -8   0  20         25.89         21.07         4.17 o                         
  -7   0  20         63.07         63.38         4.95 o                         
  -6   0  20        201.78        206.74         7.14 o                         
  -5   0  20         29.71         17.00         2.68 o                         
  -4   0  20        184.24        186.89         6.25 o                         
  -3   0  20        733.23        712.53        13.80 o                         
  -2   0  20       6265.92       6232.34        85.05 o                         
  -1   0  20        211.39        236.19         6.65 o                         
   0   0  20        472.89        484.42        12.08 o                         
   1   0  20          2.38         13.19         4.56 o                         
   2   0  20          0.10         -0.76         0.76 o                         
   3   0  20        249.95        267.40         5.76 o                         
   4   0  20          0.07          3.87         1.68 o                         
   5   0  20        350.96        371.37         9.82 o                         
   6   0  20         68.92         59.75         5.87 o                         
  -8   1  20         92.59         91.15         4.87 o                         
  -7   1  20        123.64        133.16         6.04 o                         
  -6   1  20        215.05        198.77         5.11 o                         
  -5   1  20         90.76         97.48         3.89 o                         
  -4   1  20        208.18        209.29         4.73 o                         
  -3   1  20        135.57        136.81         3.91 o                         
  -2   1  20         13.54         21.74         1.66 o                         
  -1   1  20        129.94        120.37         4.21 o                         
   0   1  20        255.72        284.80         5.81 o                         
   1   1  20          8.96          2.17         0.81 o                         
   2   1  20        340.32        334.74         6.20 o                         
   3   1  20         12.57         10.91         2.07 o                         
   4   1  20        478.99        489.34         9.20 o                         
   5   1  20         77.92         78.93         3.44 o                         
   6   1  20        112.64         98.82         5.19 o                         
  -8   2  20         22.04         16.39         2.77 o                         
  -7   2  20         28.30         35.49         3.41 o                         
  -6   2  20        347.25        336.28         7.59 o                         
  -5   2  20          0.14         -1.09         1.63 o                         
  -4   2  20        149.76        162.37         5.22 o                         
  -3   2  20       1207.72       1175.65        15.95 o                         
  -2   2  20       2641.29       2547.85        29.70 o                         
  -1   2  20        203.81        194.99         4.71 o                         
   0   2  20         61.45         76.49         3.40 o                         
   1   2  20        201.02        223.46         4.66 o                         
   2   2  20         18.18         16.25         1.95 o                         
   3   2  20        307.12        313.14         6.06 o                         
   4   2  20         17.04         19.41         2.71 o                         
   5   2  20        274.88        283.46         8.67 o                         
   6   2  20         15.74         17.00         2.03 o                         
  -7   3  20         34.82         32.79         3.40 o                         
  -6   3  20        116.95        109.17         4.95 o                         
  -5   3  20         55.10         61.66         3.64 o                         
  -4   3  20        103.17         91.42         4.80 o                         
  -3   3  20          8.07          6.49         1.42 o                         
  -2   3  20         22.64         22.20         2.04 o                         
  -1   3  20          0.41         -0.14         1.16 o                         
   0   3  20        250.32        239.64         5.62 o                         
   1   3  20         52.29         47.69         2.40 o                         
   2   3  20        240.08        228.62         6.44 o                         
   3   3  20          1.80          1.99         1.49 o                         
   4   3  20        252.36        261.12         6.05 o                         
   5   3  20         65.96         67.70         4.51 o                         
   6   3  20        164.34        183.45         8.87 o                         
  -7   4  20         16.37         19.01         2.93 o                         
  -6   4  20        278.24        269.58         7.98 o                         
  -5   4  20         12.23         15.97         2.55 o                         
  -4   4  20         45.88         51.35         3.87 o                         
  -3   4  20        857.33        858.07        14.85 o                         
  -2   4  20        423.53        429.66         9.43 o                         
  -1   4  20        127.11        112.18         4.72 o                         
   0   4  20         13.59         10.62         1.38 o                         
   1   4  20        246.20        229.36         7.20 o                         
   2   4  20         34.60         32.89         3.18 o                         
   3   4  20        217.66        207.62         6.51 o                         
   4   4  20         46.67         45.54         3.28 o                         
   5   4  20        100.33         99.56         5.51 o                         
  -6   5  20         28.27         24.65         3.69 o                         
  -5   5  20         42.16         45.35         4.41 o                         
  -4   5  20          0.92         -0.30         1.09 o                         
  -3   5  20          7.63          7.15         1.88 o                         
  -2   5  20         22.29         21.52         2.27 o                         
  -1   5  20          0.96          0.00         1.12 o                         
   0   5  20         17.02         17.65         3.02 o                         
   1   5  20         34.83         35.28         2.93 o                         
   2   5  20        128.12        122.24         5.79 o                         
   3   5  20          2.66          4.04         1.89 o                         
   4   5  20         67.30         68.56         4.16 o                         
  -4   6  20          0.25          2.50         2.17 o                         
  -3   6  20         60.29         59.78         4.19 o                         
  -2   6  20        255.08        258.86         7.57 o                         
  -1   6  20         18.54         14.50         2.75 o                         
   0   6  20          3.26          3.56         1.57 o                         
   1   6  20          0.09         -0.25         1.38 o                         
   2   6  20          6.99          2.65         1.89 o                         
   3   6  20         34.44         32.01         3.70 o                         
  -2   7  20          1.98          2.38         2.57 o                         
  -1   7  20          0.06         -1.81         1.81 o                         
   0   7  20         19.95         15.52         5.18 o                         
  -8   1  21          0.45         -0.52         1.51 o                         
  -7   1  21         10.64          8.46         1.66 o                         
  -6   1  21          8.06          6.58         1.57 o                         
  -5   1  21         12.45         10.78         2.63 o                         
  -4   1  21         58.60         50.41         2.77 o                         
  -3   1  21         62.96         60.40         2.90 o                         
  -2   1  21          0.11          0.12         1.02 o                         
  -1   1  21        138.87        144.98         4.49 o                         
   0   1  21        181.52        181.82         4.54 o                         
   1   1  21          4.68          3.35         1.07 o                         
   2   1  21         75.72         67.18         2.64 o                         
   3   1  21         16.58         17.07         1.23 o                         
   4   1  21          0.02         -0.06         0.88 o                         
   5   1  21          3.90          3.92         1.55 o                         
   6   1  21          4.84          5.35         1.73 o                         
  -8   2  21         42.86         50.51         5.96 o                         
  -7   2  21          0.32          1.92         1.63 o                         
  -6   2  21         20.20         22.84         2.55 o                         
  -5   2  21         15.05         18.61         4.49 o                         
  -4   2  21         15.73         17.44         2.48 o                         
  -3   2  21         25.05         31.15         2.37 o                         
  -2   2  21          0.00          0.40         1.24 o                         
  -1   2  21         40.60         44.46         2.71 o                         
   0   2  21         20.79         24.97         2.06 o                         
   1   2  21         38.47         35.86         2.59 o                         
   2   2  21         21.10         20.25         1.88 o                         
   3   2  21          4.35          4.18         1.87 o                         
   4   2  21         51.22         55.02         5.03 o                         
   5   2  21          0.57          1.31         1.38 o                         
   6   2  21          4.34          5.00         1.57 o                         
  -7   3  21         31.96         36.36         3.67 o                         
  -6   3  21          3.75          1.55         1.47 o                         
  -5   3  21         18.29         18.05         2.48 o                         
  -4   3  21         20.16         18.09         2.09 o                         
  -3   3  21         66.09         70.01         6.89 o                         
  -2   3  21          5.32          4.72         2.24 o                         
  -1   3  21         93.27         98.90         6.50 o                         
   0   3  21        173.46        162.83         4.89 o                         
   1   3  21          0.80         -0.89         0.90 o                         
   2   3  21        128.71        130.54         5.46 o                         
   3   3  21          0.68         -0.13         1.31 o                         
   4   3  21          1.28         -0.42         1.24 o                         
   5   3  21         39.00         32.75         3.31 o                         
  -7   4  21          0.71          0.54         3.75 o                         
  -6   4  21         12.22         12.09         2.39 o                         
  -5   4  21         31.58         28.95         3.56 o                         
  -4   4  21          7.71          3.12         1.33 o                         
  -3   4  21        174.77        183.21         7.65 o                         
  -2   4  21         19.01         14.86         2.44 o                         
  -1   4  21         51.72         55.13         3.28 o                         
   0   4  21          1.79          4.38         1.30 o                         
   1   4  21          5.09          7.30         1.66 o                         
   2   4  21         83.29         74.23         4.39 o                         
   3   4  21          0.12          0.23         1.53 o                         
   4   4  21         69.86         64.18         3.97 o                         
   5   4  21         11.28         15.10         5.10 o                         
  -5   5  21          2.69          4.13         2.21 o                         
  -4   5  21         63.25         66.50         3.82 o                         
  -3   5  21          0.09          1.26         1.30 o                         
  -2   5  21         15.96         16.04         2.12 o                         
  -1   5  21          3.07          4.08         1.63 o                         
   0   5  21          1.24          0.83         1.46 o                         
   1   5  21          9.54          9.70         2.86 o                         
   2   5  21          2.29          0.19         1.49 o                         
   3   5  21         52.91         53.53         4.20 o                         
   4   5  21          1.83         -1.19         1.68 o                         
  -4   6  21          1.15          2.51         2.33 o                         
  -3   6  21        170.52        158.79         7.20 o                         
  -2   6  21          2.57          0.65         1.57 o                         
  -1   6  21         40.32         46.32         4.52 o                         
   0   6  21          6.38          9.63         2.01 o                         
   1   6  21          0.01         -1.46         1.46 o                         
   2   6  21         73.34         58.51         3.93 o                         
  -8   0  22         70.30         74.30         6.70 o                         
  -7   0  22          0.69          0.05         1.86 o                         
  -6   0  22         82.70         69.17         5.90 o                         
  -5   0  22          0.25          2.50         1.44 o                         
  -4   0  22          7.54          9.65         2.18 o                         
  -3   0  22         22.85         24.05         2.68 o                         
  -2   0  22        149.80        141.93         9.66 o                         
  -1   0  22        594.19        623.24        16.64 o                         
   0   0  22         91.01         82.41         4.55 o                         
   1   0  22        408.08        410.01        19.59 o                         
   2   0  22        109.46        120.88         5.76 o                         
   3   0  22        136.14        153.62         6.32 o                         
   4   0  22         30.82         35.71         3.47 o                         
   5   0  22         26.19         29.18         4.35 o                         
   6   0  22          1.81          3.83         3.22 o                         
  -8   1  22         46.58         48.42         4.64 o                         
  -7   1  22         89.63        100.04         4.41 o                         
  -6   1  22          3.72          3.91         1.38 o                         
  -5   1  22         49.21         50.53         2.87 o                         
  -4   1  22         70.13         82.91         3.92 o                         
  -3   1  22        384.41        384.89         7.59 o                         
  -2   1  22       1895.86       1881.10        23.19 o                         
  -1   1  22        301.40        287.87         6.23 o                         
   0   1  22          5.61         11.94         1.78 o                         
   1   1  22        314.13        266.16         5.30 o                         
   2   1  22        184.63        181.15         4.35 o                         
   3   1  22         83.23         84.41         3.36 o                         
   4   1  22        153.98        177.16         5.26 o                         
   5   1  22          3.12          3.75         1.42 o                         
   6   1  22         37.57         30.01         4.10 o                         
  -7   2  22          1.82          5.79         2.32 o                         
  -6   2  22         67.59         62.33         3.70 o                         
  -5   2  22         30.75         34.13         2.80 o                         
  -4   2  22         51.92         49.03         3.18 o                         
  -3   2  22         49.65         50.25         3.04 o                         
  -2   2  22          9.81         14.47         1.78 o                         
  -1   2  22        165.17        180.46         4.85 o                         
   0   2  22         22.45         20.72         2.06 o                         
   1   2  22         63.45         76.71         3.79 o                         
   2   2  22          0.28         -0.72         0.90 o                         
   3   2  22        129.23        138.77         5.78 o                         
   4   2  22         57.40         66.45         4.29 o                         
   5   2  22          9.42          7.79         1.80 o                         
  -7   3  22        121.37        140.26         6.76 o                         
  -6   3  22          6.63          7.79         2.24 o                         
  -5   3  22          7.98         10.44         1.82 o                         
  -4   3  22         83.48         83.48         5.26 o                         
  -3   3  22        291.73        297.78         6.79 o                         
  -2   3  22       1512.54       1497.64        19.74 o                         
  -1   3  22          1.60          0.61         1.32 o                         
   0   3  22          0.65          0.00         1.10 o                         
   1   3  22        276.30        247.10        10.54 o                         
   2   3  22         44.88         44.94         2.76 o                         
   3   3  22         10.71          7.85         2.12 o                         
   4   3  22         66.27         75.10         4.93 o                         
   5   3  22         14.72         11.54         2.91 o                         
  -6   4  22         66.01         68.17         4.75 o                         
  -5   4  22         56.78         53.60         4.97 o                         
  -4   4  22         60.89         64.81         3.77 o                         
  -3   4  22         21.27         15.02         3.41 o                         
  -2   4  22        178.92        183.19         6.31 o                         
  -1   4  22          8.88         11.53         1.94 o                         
   0   4  22          0.24         -0.91         0.91 o                         
   1   4  22          1.78          4.06         1.63 o                         
   2   4  22         42.46         41.55         3.09 o                         
   3   4  22         43.96         44.17         5.01 o                         
   4   4  22         57.24         51.28         3.79 o                         
  -5   5  22         10.95         13.07         2.41 o                         
  -4   5  22         13.82         12.04         1.99 o                         
  -3   5  22        131.99        140.53         5.61 o                         
  -2   5  22        497.64        490.68        15.57 o                         
  -1   5  22          0.45          0.06         1.26 o                         
   0   5  22         19.84         21.12         2.54 o                         
   1   5  22         94.28         93.40         6.58 o                         
   2   5  22         62.55         59.76         3.82 o                         
   3   5  22          0.50          1.95         1.81 o                         
  -4   6  22          0.22         -0.25         2.34 o                         
  -3   6  22          1.03         -0.10         1.73 o                         
  -2   6  22          6.51          5.81         2.09 o                         
  -1   6  22         59.15         61.72         8.60 o                         
   0   6  22          1.76          0.57         1.81 o                         
   1   6  22         66.84         73.49         4.88 o                         
   2   6  22          0.68          1.97         2.17 o                         
  -7   1  23         10.70         15.70         3.56 o                         
  -6   1  23         18.25         16.95         2.13 o                         
  -5   1  23          0.33          0.77         1.15 o                         
  -4   1  23         17.09         10.96         1.70 o                         
  -3   1  23          2.82          3.28         1.55 o                         
  -2   1  23          4.34          4.53         1.40 o                         
  -1   1  23          1.13          2.89         1.18 o                         
   0   1  23         70.22         73.83         3.51 o                         
   1   1  23         27.16         27.40         2.24 o                         
   2   1  23          2.51          0.60         1.24 o                         
   3   1  23         25.53         23.35         2.25 o                         
   4   1  23          0.86          0.27         2.28 o                         
   5   1  23          0.07          0.46         1.71 o                         
  -7   2  23          7.42          5.10         2.94 o                         
  -6   2  23          9.65          6.14         1.77 o                         
  -5   2  23         32.56         27.39         2.61 o                         
  -4   2  23         10.14         13.07         1.89 o                         
  -3   2  23         70.79         71.25         3.79 o                         
  -2   2  23          7.49          6.39         1.35 o                         
  -1   2  23         45.30         45.16         2.87 o                         
   0   2  23          2.07          1.82         1.18 o                         
   1   2  23        212.00        216.54         5.45 o                         
   2   2  23         72.04         63.49         5.73 o                         
   3   2  23         80.68         81.34         4.00 o                         
   4   2  23         37.57         45.30         5.00 o                         
   5   2  23         22.79         24.54         3.12 o                         
  -7   3  23         21.42         23.39         3.26 o                         
  -6   3  23         52.58         56.66         3.79 o                         
  -5   3  23          3.64          1.98         1.52 o                         
  -4   3  23         51.60         48.84         3.37 o                         
  -3   3  23        124.66        120.69         5.27 o                         
  -2   3  23          0.76          2.28         1.35 o                         
  -1   3  23         80.15         85.62         5.23 o                         
   0   3  23         40.58         48.92         3.43 o                         
   1   3  23         32.34         27.37         4.95 o                         
   2   3  23          0.99          1.99         1.30 o                         
   3   3  23         43.75         46.14         5.94 o                         
   4   3  23          0.62         -1.15         1.49 o                         
   5   3  23          1.39          0.54         3.22 o                         
  -6   4  23          7.57          8.31         2.34 o                         
  -5   4  23         35.24         35.41         3.04 o                         
  -4   4  23          0.34          0.38         1.56 o                         
  -3   4  23          2.07          1.92         1.56 o                         
  -2   4  23         47.14         56.84         4.02 o                         
  -1   4  23         29.95         33.61         2.77 o                         
   0   4  23         92.87         98.79         5.19 o                         
   1   4  23         25.93         24.69         4.73 o                         
   2   4  23         53.10         44.80         3.67 o                         
   3   4  23         39.21         32.82         3.94 o                         
   4   4  23         16.69         20.43         3.17 o                         
  -5   5  23         35.21         31.17         3.31 o                         
  -4   5  23         37.04         31.00         2.84 o                         
  -3   5  23        305.96        299.59         7.44 o                         
  -2   5  23         19.58         19.77         2.39 o                         
  -1   5  23        148.87        142.55         6.39 o                         
   0   5  23         25.42         29.67         4.26 o                         
   1   5  23          0.32          1.61         1.67 o                         
   2   5  23          4.28          1.97         1.54 o                         
   3   5  23          8.61          7.19         4.29 o                         
  -3   6  23          0.08          2.12         2.12 o                         
  -2   6  23         39.22         38.18         3.68 o                         
  -1   6  23          5.07          4.08         2.21 o                         
   0   6  23        117.04        102.09         6.87 o                         
   1   6  23          0.02          0.54         2.44 o                         
  -7   0  24          8.97         12.76         2.76 o                         
  -6   0  24        376.70        384.93        10.80 o                         
  -5   0  24          8.25          6.97         3.22 o                         
  -4   0  24        220.66        234.06         7.63 o                         
  -3   0  24         36.03         44.51         3.65 o                         
  -2   0  24          0.84         -0.31         1.61 o                         
  -1   0  24          2.50          1.34         1.90 o                         
   0   0  24        101.76         90.23         6.97 o                         
   1   0  24        835.98        803.54        20.94 o                         
   2   0  24        658.58        585.74        34.89 o                         
   3   0  24        349.34        317.90        16.10 o                         
   4   0  24        612.08        645.07        17.17 o                         
   5   0  24         36.96         40.23         6.97 o                         
  -7   1  24         68.23         74.16         4.40 o                         
  -6   1  24         28.60         22.54         2.48 o                         
  -5   1  24        174.51        183.21         6.27 o                         
  -4   1  24        396.39        378.29         9.14 o                         
  -3   1  24        535.21        545.98         9.75 o                         
  -2   1  24        303.93        321.73         8.62 o                         
  -1   1  24        453.68        436.78         8.75 o                         
   0   1  24         20.64         29.81         2.42 o                         
   1   1  24         15.36         16.56         1.99 o                         
   2   1  24        171.41        183.04         5.79 o                         
   3   1  24        294.32        275.20        10.74 o                         
   4   1  24         74.68         74.02         9.65 o                         
   5   1  24         36.14         42.37         5.36 o                         
  -7   2  24          5.39          4.83         1.89 o                         
  -6   2  24        158.48        161.73         6.40 o                         
  -5   2  24         30.47         26.11         2.60 o                         
  -4   2  24         97.08        100.64         4.53 o                         
  -3   2  24         44.69         50.84         3.36 o                         
  -2   2  24          6.05          3.39         1.70 o                         
  -1   2  24          7.03         10.46         1.69 o                         
   0   2  24         80.98         76.54         5.15 o                         
   1   2  24        838.54        776.23        12.27 o                         
   2   2  24        265.74        254.39         6.32 o                         
   3   2  24        207.75        206.17         6.27 o                         
   4   2  24        381.10        391.79         9.55 o                         
   5   2  24         26.29         20.94         3.41 o                         
  -6   3  24         46.90         46.54         3.53 o                         
  -5   3  24        108.30        108.96         5.05 o                         
  -4   3  24         31.45         36.15         3.25 o                         
  -3   3  24        130.47        132.16         5.26 o                         
  -2   3  24         75.75         81.29         4.62 o                         
  -1   3  24          2.84          3.22         1.61 o                         
   0   3  24        154.57        159.13         6.41 o                         
   1   3  24         20.77         21.30         2.39 o                         
   2   3  24        280.39        283.84         7.11 o                         
   3   3  24          6.59          2.74         2.05 o                         
   4   3  24         31.94         28.58         2.87 o                         
  -5   4  24         59.25         60.24         3.87 o                         
  -4   4  24         13.59         13.17         2.35 o                         
  -3   4  24         50.34         45.42         5.48 o                         
  -2   4  24          7.15          7.81         1.89 o                         
  -1   4  24         19.42         20.54         2.28 o                         
   0   4  24         58.30         59.11         4.22 o                         
   1   4  24        351.84        311.69         9.14 o                         
   2   4  24         25.10         23.06         2.93 o                         
   3   4  24         66.95         58.50         5.70 o                         
  -4   5  24          0.67          0.28         1.42 o                         
  -3   5  24         61.64         62.16         5.87 o                         
  -2   5  24         11.81         13.92         2.11 o                         
  -1   5  24          0.57          0.99         1.69 o                         
   0   5  24          4.51          5.96         2.05 o                         
   1   5  24          7.61          6.87         2.01 o                         
   2   5  24         47.98         48.50         4.34 o                         
  -2   6  24          4.51          3.99         2.60 o                         
  -1   6  24          0.77         -2.05         2.06 o                         
  -7   1  25         16.02         14.83         2.48 o                         
  -6   1  25          4.03          2.31         2.43 o                         
  -5   1  25          8.41         10.23         1.95 o                         
  -4   1  25         10.58         13.68         1.96 o                         
  -3   1  25         17.76         15.37         2.11 o                         
  -2   1  25          0.54          0.57         1.22 o                         
  -1   1  25         17.32         15.50         2.09 o                         
   0   1  25         27.21         32.33         2.48 o                         
   1   1  25          8.88         10.51         1.66 o                         
   2   1  25          0.98          2.28         1.74 o                         
   3   1  25          0.49          1.56         2.06 o                         
   4   1  25          5.82          4.21         2.44 o                         
  -7   2  25          2.63          2.68         2.68 o                         
  -6   2  25          0.01         -0.06         1.48 o                         
  -5   2  25          0.37          0.81         1.35 o                         
  -4   2  25          4.93          2.24         1.47 o                         
  -3   2  25         15.31         12.98         1.93 o                         
  -2   2  25         66.94         72.14         3.83 o                         
  -1   2  25         89.01         91.02         4.52 o                         
   0   2  25         67.44         74.07         7.72 o                         
   1   2  25        116.38        117.63         5.52 o                         
   2   2  25          0.93          2.21         1.35 o                         
   3   2  25         37.41         41.63         4.57 o                         
   4   2  25          4.76          3.86         2.83 o                         
  -6   3  25          4.24          3.31         2.17 o                         
  -5   3  25         45.28         42.69         3.36 o                         
  -4   3  25         37.85         39.93         3.10 o                         
  -3   3  25        122.68        121.68         5.09 o                         
  -2   3  25          3.19          2.45         1.49 o                         
  -1   3  25         35.16         35.77         3.38 o                         
   0   3  25         28.81         29.39         2.94 o                         
   1   3  25         75.65         87.35         4.45 o                         
   2   3  25          1.70          1.24         1.38 o                         
   3   3  25         33.05         37.06         3.22 o                         
   4   3  25         22.82         24.58         3.55 o                         
  -5   4  25         14.72         12.06         2.32 o                         
  -4   4  25          2.82          0.62         1.69 o                         
  -3   4  25          0.78          2.86         1.61 o                         
  -2   4  25          0.01          0.60         1.63 o                         
  -1   4  25          4.98          3.52         1.53 o                         
   0   4  25         74.16         75.37         4.68 o                         
   1   4  25          0.61         -1.47         1.61 o                         
   2   4  25        176.90        188.35         7.83 o                         
   3   4  25         81.68         83.84         5.39 o                         
  -4   5  25         24.88         19.82         2.77 o                         
  -3   5  25        205.30        241.88         7.89 o                         
  -2   5  25          0.37          0.42         1.35 o                         
  -1   5  25         33.51         41.00         5.74 o                         
   0   5  25          0.14         -0.84         1.81 o                         
   1   5  25        107.64        119.56         6.22 o                         
  -7   0  26        131.87        145.90        13.41 o                         
  -6   0  26         89.59         94.07         6.55 o                         
  -5   0  26        125.91        142.39         9.29 o                         
  -4   0  26          6.32          8.83         2.83 o                         
  -3   0  26         60.10         69.17         6.25 o                         
  -2   0  26          3.25          1.88         1.90 o                         
  -1   0  26        542.77        550.64        15.74 o                         
   0   0  26         88.60         90.38         6.80 o                         
   1   0  26        580.71        563.20        16.10 o                         
   2   0  26         25.98         27.39         6.17 o                         
   3   0  26        109.99        105.68         7.56 o                         
  -7   1  26        133.96        137.32        12.87 o                         
  -6   1  26        228.49        265.31         7.26 o                         
  -5   1  26          5.86          5.54         2.35 o                         
  -4   1  26        195.66        228.10         6.27 o                         
  -3   1  26         25.62         22.12         2.42 o                         
  -2   1  26        426.09        447.49        10.61 o                         
  -1   1  26        167.97        171.65         5.69 o                         
   0   1  26        683.24        702.85        11.57 o                         
   1   1  26        227.63        200.91         9.76 o                         
   2   1  26         68.36         92.20         5.64 o                         
   3   1  26          2.14          4.43         2.83 o                         
   4   1  26          1.29         -1.07         2.28 o                         
  -6   2  26        101.43        113.19         6.66 o                         
  -5   2  26         34.24         25.82         3.48 o                         
  -4   2  26          3.73          6.43         1.73 o                         
  -3   2  26        115.65        116.55         5.05 o                         
  -2   2  26          0.37          0.97         1.30 o                         
  -1   2  26        433.22        442.91        13.95 o                         
   0   2  26         27.35         28.22         3.71 o                         
   1   2  26        260.82        244.94         8.03 o                         
   2   2  26         71.89         73.99         4.08 o                         
   3   2  26         75.60         83.63         4.98 o                         
   4   2  26         31.81         40.17         9.12 o                         
  -6   3  26        119.62        112.64        11.80 o                         
  -5   3  26         12.14         14.92         3.95 o                         
  -4   3  26        108.99        103.01         4.81 o                         
  -3   3  26         14.67         17.81         2.50 o                         
  -2   3  26        154.03        166.89         7.19 o                         
  -1   3  26         33.11         35.92         3.41 o                         
   0   3  26         89.10         95.17         4.61 o                         
   1   3  26        366.24        366.25        22.59 o                         
   2   3  26         16.72         25.25         3.11 o                         
   3   3  26        125.43        145.31         6.03 o                         
  -5   4  26          0.09          1.61         3.75 o                         
  -4   4  26         13.33         21.77         4.22 o                         
  -3   4  26        142.86        147.37         6.63 o                         
  -2   4  26          2.09          3.43         1.81 o                         
  -1   4  26        257.35        262.49         9.37 o                         
   0   4  26          5.71          4.89         1.89 o                         
   1   4  26         96.16         93.47         5.56 o                         
   2   4  26         68.06         69.60         4.83 o                         
  -3   5  26         10.40         12.82         2.49 o                         
  -2   5  26         58.91         70.64         4.30 o                         
  -1   5  26         33.64         36.57         3.56 o                         
   0   5  26         46.51         47.79         4.77 o                         
  -6   1  27          0.52          0.64         1.76 o                         
  -5   1  27         37.85         38.00         4.03 o                         
  -4   1  27          0.05          0.10         1.22 o                         
  -3   1  27         10.66         17.31         3.36 o                         
  -2   1  27          0.78          2.76         1.39 o                         
  -1   1  27          0.00          1.73         1.40 o                         
   0   1  27         68.60         64.51         4.15 o                         
   1   1  27          2.64          4.29         1.86 o                         
   2   1  27         44.99         36.76         3.81 o                         
   3   1  27          9.35          4.56         2.95 o                         
  -6   2  27          1.67          5.67         2.68 o                         
  -5   2  27          0.38         -0.03         1.50 o                         
  -4   2  27          9.15          7.82         1.86 o                         
  -3   2  27         28.78         33.15         2.88 o                         
  -2   2  27          2.16          0.72         1.30 o                         
  -1   2  27         24.63         26.60         2.78 o                         
   0   2  27         87.37         85.94         4.94 o                         
   1   2  27        103.99        104.23         8.58 o                         
   2   2  27         46.59         49.46         3.40 o                         
   3   2  27          0.24         -0.45         4.29 o                         
  -5   3  27        143.07        151.15        10.64 o                         
  -4   3  27          0.01          0.48         1.80 o                         
  -3   3  27         62.05         62.27         6.08 o                         
  -2   3  27          0.05          0.49         1.49 o                         
  -1   3  27         52.30         53.50         3.95 o                         
   0   3  27        136.60        136.48         6.52 o                         
   1   3  27          8.00          7.05         1.99 o                         
   2   3  27         94.21         87.85         5.22 o                         
   3   3  27          0.38          3.68         2.83 o                         
  -4   4  27         55.10         54.11         4.46 o                         
  -3   4  27         10.18          7.88         2.21 o                         
  -2   4  27         28.50         25.21         4.17 o                         
  -1   4  27          5.20          6.06         1.94 o                         
   0   4  27        109.05        102.58         5.73 o                         
   1   4  27         47.19         52.52         4.94 o                         
   2   4  27          0.53         -0.54         3.75 o                         
  -6   0  28         13.12         13.94         5.36 o                         
  -5   0  28         33.23         18.62         3.97 o                         
  -4   0  28         15.82         16.20         3.74 o                         
  -3   0  28        381.36        387.43        13.66 o                         
  -2   0  28         50.53         59.77         6.07 o                         
  -1   0  28        124.41        135.45         8.72 o                         
   0   0  28          4.60          4.56         2.28 o                         
   1   0  28          6.18          9.15         3.49 o                         
   2   0  28        169.29        189.36        15.02 o                         
  -6   1  28         91.53         92.79         7.51 o                         
  -5   1  28         35.48         38.88         3.36 o                         
  -4   1  28        211.85        208.63         8.22 o                         
  -3   1  28          8.80          7.39         1.94 o                         
  -2   1  28        479.06        497.65        11.13 o                         
  -1   1  28        139.47        147.82         6.41 o                         
   0   1  28         46.56         46.11         3.55 o                         
   1   1  28         56.59         51.92         4.53 o                         
   2   1  28         90.83        107.50        32.18 o                         
   3   1  28        198.78        167.12        10.05 o                         
  -5   2  28         34.41         30.76         3.41 o                         
  -4   2  28         11.36          7.96         1.96 o                         
  -3   2  28        193.47        199.96        15.25 o                         
  -2   2  28          4.02          3.97         1.69 o                         
  -1   2  28        125.95        115.80         5.78 o                         
   0   2  28          0.25         -1.42         1.42 o                         
   1   2  28         67.39         69.52         5.11 o                         
   2   2  28         20.85         26.31         3.50 o                         
  -5   3  28          0.05         -1.61         3.22 o                         
  -4   3  28        269.09        291.60        12.38 o                         
  -3   3  28          1.05          3.41         1.95 o                         
  -2   3  28        315.79        313.56         8.71 o                         
  -1   3  28         58.06         63.20         4.34 o                         
   0   3  28         59.60         60.58         4.40 o                         
   1   3  28          2.00          2.35         1.74 o                         
   2   3  28         62.67         64.74         4.61 o                         
  -3   4  28         34.86         27.20         5.09 o                         
  -2   4  28          1.71          2.25         1.95 o                         
  -1   4  28         32.07         29.34         4.64 o                         
   0   4  28          2.66          0.77         1.95 o                         
   1   4  28         59.60         54.17         8.58 o                         
  -5   1  29          0.20          0.06         1.85 o                         
  -4   1  29          4.86          6.61         2.27 o                         
  -3   1  29         12.41          6.91         2.10 o                         
  -2   1  29          4.68          8.15         2.00 o                         
  -1   1  29         35.52         39.42         3.56 o                         
   0   1  29          7.09          7.99         1.93 o                         
   1   1  29          4.60          3.22         2.65 o                         
   2   1  29          2.66         -1.37         3.22 o                         
  -5   2  29          9.42          8.05         4.29 o                         
  -4   2  29          1.38          2.02         1.63 o                         
  -3   2  29         14.97         19.30         2.51 o                         
  -2   2  29         25.38         26.20         3.10 o                         
  -1   2  29          4.09          3.47         1.81 o                         
   0   2  29         13.48         10.41         2.27 o                         
   1   2  29          0.32         -1.63         1.63 o                         
   2   2  29         12.33         10.36         3.63 o                         
  -4   3  29         25.33         23.60         5.90 o                         
  -3   3  29         43.54         41.51         3.84 o                         
  -2   3  29          8.00          8.91         2.26 o                         
  -1   3  29        117.37        131.03         6.51 o                         
   0   3  29          7.34          5.40         2.65 o                         
   1   3  29          0.01          0.48         1.81 o                         
  -2   4  29         90.23         93.87        11.26 o                         
  -1   4  29         22.74         23.60         6.44 o                         
   0   4  29         31.37         28.43         7.51 o                         
  -4   0  30         33.48         28.43         6.97 o                         
  -3   0  30         89.46         88.67        15.29 o                         
  -2   0  30        153.55        153.35         9.86 o                         
  -1   0  30         26.87         22.82         4.17 o                         
   0   0  30         36.97         33.57         4.83 o                         
   1   0  30        291.28        305.77        25.21 o                         
  -4   1  30        191.00        192.32         7.97 o                         
  -3   1  30         20.05         22.41         4.26 o                         
  -2   1  30        135.14        134.86         6.44 o                         
  -1   1  30         59.19         53.34         7.51 o                         
   0   1  30         54.62         46.52         4.43 o                         
   1   1  30         46.11         41.53         9.12 o                         
   2   1  30         25.86         16.63         5.36 o                         
  -4   2  30          8.71          9.87         6.17 o                         
  -3   2  30         45.15         42.08         4.95 o                         
  -2   2  30         90.31         88.49         5.34 o                         
  -1   2  30          1.06          0.32         1.95 o                         
   0   2  30         57.52         56.80         5.05 o                         
   1   2  30        135.37        145.21         9.84 o                         
  -3   3  30          0.01          1.07         3.75 o                         
  -2   3  30        152.82        167.64        22.80 o                         
  -1   3  30         39.85         37.16         8.05 o                         
   0   3  30         30.95         38.62         7.51 o                         
  -3   1  31         19.40         20.86         3.02 o                         
  -2   1  31         16.26         16.40         2.60 o                         
  -1   1  31          0.60         -1.11         1.67 o                         
   0   1  31          2.47          2.43         2.12 o                         
   1   1  31          8.85         10.19         4.83 o                         
  -2   2  31          1.47         -0.54         3.22 o                         
  -1   2  31         19.42         17.02         3.13 o                         
   0   2  31          3.54         10.19         5.36 o                         
  -1   0  32          3.27         -1.61         3.22 o                         
  -1   1  32         15.55         10.73         5.36 o                         
                                                                                
